# Supplementary material for: Mol­ecular and crystal structure, Hirshfeld analysis and DFT investigation of 5-(furan-2-yl­methyl­idene)thia­zolo[3,4-a]benzimidazole-2-thione
Source: Acta Crystallogr E Crystallogr Commun. 2020 Nov 13;76(Pt 12):1832–6. doi: 10.1107/S2056989020015017 (PMC7784651; doi:10.1107/S2056989020015017)
Supplement: Supplementary file 1 [file e-76-01832-sup1.cif]

##############################################################################
#                                                                            #
# This CIF contains the data in a paper accepted for publication in          #
# Acta Crystallographica Section E. It conforms to the requirements of       #
# Notes for Authors for Acta Crystallographica Section E, and has been       #
# peer reviewed under the auspices of the IUCr Commission on Journals.       #
#                                                                            #
# Full details of the Crystallographic Information File format               #
# are given in the paper "The Crystallographic Information File (CIF):       #
# a New Standard Archive File for Crystallography" by S. R. Hall, F. H.      #
# Allen and I. D. Brown [Acta Cryst. (1991), A47, 655-685].                  #
#                                                                            #
# The current version of the core CIF dictionary is obtainable from          #
# ftp://ftp.iucr.org/pub/cif_core.dic.                                       #
#                                                                            #
# Software is freely available for graphical display of the structure(s)     #
# in this CIF. For information consult the CIF software page                 #
# http://www.iucr.org/resources/cif/software.                                #
#                                                                            #
# This file may be used for bona fide research purposes within the           #
# scientific community so long as proper attribution is given to the journal # 
# article from which it was obtained.                                        #
#                                                                            #
##############################################################################
data_I
_audit_creation_method     'SHELXL-2014/7'
_journal_date_recd_electronic     2020-10-26
_journal_date_accepted     2020-11-11
_journal_name_full     'Acta Crystallographica, Section E'
_journal_year     2020
_journal_volume     76
_journal_issue     12
_journal_page_first     1832
_journal_page_last     1836
_journal_paper_category     GO
_journal_paper_doi     10.1107/S2056989020015017
_journal_coeditor_code     WM5587
_publ_contact_author_name     'Abdelkader Chouaih'
_publ_contact_author_address
;
Laboratory of Technology and Solid Properties (LTPS),
Abdelhamid Ibn Badis University, BP 227 Mostaganem 27000,
Algeria
;
_publ_contact_author_email     'achouaih@gmail.com'
_publ_contact_author_fax     '+21345416828'
_publ_contact_author_phone     '+21345416828'
_publ_section_title
;
Molecular and crystal structure, Hirshfeld analysis and DFT investigation of
5-(furan-2-ylmethylidene)thiazolo[3,4-<i>a</i>]benzimidazole-2-thione
;
_publ_section_title_footnote     .
loop_
    _publ_author_name
    _publ_author_footnote
    _publ_author_address
    'Khaldi, Hafsa' .
;
Laboratory of Organic Applied Synthesis (LSOA), Department of Chemistry,
Faculty of Sciences, University of Oran 1, Ahmed Ben Bella, 31000 Oran,
Algeria
;
    'Djafri, Ahmed' .
;
Centre de Recherche Scientifique et Technique en Analyses Physico-Chimiques
(CRAPC), BP 384-Bou-Ismail-RP 42004, Tipaza,
Algeria.
Laboratory of Technology and Solid Properties (LTPS),
Abdelhamid Ibn Badis University, BP 227 Mostaganem 27000,
Algeria
;
    'Megrouss, Youcef' .
;
Laboratory of Technology and Solid Properties (LTPS),
Abdelhamid Ibn Badis University, BP 227 Mostaganem 27000,
Algeria
;
    'Khelloul, Nawel' .
;
Laboratory of Technology and Solid Properties (LTPS),
Abdelhamid Ibn Badis University, BP 227 Mostaganem 27000,
Algeria
;
    'Chouaih, Abdelkader' .
;
Laboratory of Technology and Solid Properties (LTPS),
Abdelhamid Ibn Badis University, BP 227 Mostaganem 27000,
Algeria
;
    'Djafri, Ayada' .
;
Laboratory of Organic Applied Synthesis (LSOA), Department of Chemistry,
Faculty of Sciences, University of Oran 1, Ahmed Ben Bella, 31000 Oran,
Algeria
;
_publ_section_synopsis
;
The crystal structure of the title compound is stabilized by the presence of
weak C---H...N hydrogen bonds and slipped \p--\p interactions. Hirshfeld
surface analysis showed that H...H contacts are the dominant interactions.
;
_chemical_name_systematic
;
3-(Furan-2-ylmethylidene)thiazolo[3,4-<i>a</i>]benzimidazole-1-thione
;
_chemical_formula_moiety     'C14 H8 N2 O S2'
_chemical_formula_sum     'C14 H8 N2 O S2'
_chemical_formula_iupac     'C14 H8 N2 O S2'
_chemical_formula_weight     284.34
_chemical_melting_point     ?
_space_group_crystal_system     monoclinic
_space_group_name_H-M_alt     'P 21/n'
_space_group_name_Hall     '-P 2yn'
loop_
    _space_group_symop_operation_xyz
    'x, y, z'
    '-x+1/2, y+1/2, -z+1/2'
    '-x, -y, -z'
    'x-1/2, -y-1/2, z-1/2'
_cell_length_a     15.768(5)
_cell_length_b     4.7583(15)
_cell_length_c     17.316(6)
_cell_angle_alpha     90
_cell_angle_beta     101.572(8)
_cell_angle_gamma     90
_cell_volume     1272.8(7)
_cell_formula_units_Z     4
_cell_measurement_reflns_used     100
_cell_measurement_theta_min     1.953
_cell_measurement_theta_max     25.325
_cell_measurement_temperature     295(2)
_exptl_crystal_description     prism
_exptl_crystal_colour     colourless
_exptl_crystal_size_max     0.580
_exptl_crystal_size_mid     0.210
_exptl_crystal_size_min     0.200
_exptl_crystal_density_diffrn     1.484
_exptl_crystal_density_meas     ?
_exptl_crystal_density_method     ?
_exptl_crystal_F_000     584
_exptl_absorpt_coefficient_mu     0.409
_exptl_absorpt_correction_type     multi-scan
_exptl_absorpt_process_details
;
(Blessing, 1995)
;
_exptl_absorpt_correction_T_min     0.856
_exptl_absorpt_correction_T_max     0.919
_diffrn_ambient_temperature     295(2)
_diffrn_source     'sealed tube'
_diffrn_radiation_type     MoK\a
_diffrn_radiation_wavelength     0.71073
_diffrn_measurement_device_type     'Nonius Kappa CCD'
_diffrn_measurement_method     '\q/2\q'
_diffrn_detector_area_resol_mean     ?
_diffrn_reflns_number     10879
_diffrn_reflns_av_R_equivalents     0.0198
_diffrn_reflns_av_unetI/netI     0.0194
_diffrn_reflns_theta_min     3.580
_diffrn_reflns_theta_max     25.350
_diffrn_reflns_theta_full     25.242
_diffrn_measured_fraction_theta_max     0.978
_diffrn_measured_fraction_theta_full     0.986
_diffrn_reflns_limit_h_min     -18
_diffrn_reflns_limit_h_max     18
_diffrn_reflns_limit_k_min     -5
_diffrn_reflns_limit_k_max     5
_diffrn_reflns_limit_l_min     -20
_diffrn_reflns_limit_l_max     20
_refine_special_details     ?
_reflns_number_total     2281
_reflns_number_gt     1835
_reflns_threshold_expression     'I > 2\s(I)'
_refine_ls_structure_factor_coef     Fsqd
_refine_ls_matrix_type     full
_refine_ls_R_factor_all     0.0707
_refine_ls_R_factor_gt     0.0515
_refine_ls_wR_factor_gt     0.1033
_refine_ls_wR_factor_ref     0.1134
_refine_ls_goodness_of_fit_ref     0.963
_refine_ls_restrained_S_all     0.963
_refine_ls_number_reflns     2281
_refine_ls_number_parameters     172
_refine_ls_number_restraints     0
_refine_ls_hydrogen_treatment     constr
_refine_ls_weighting_scheme     calc
_refine_ls_weighting_details
              'w=1/[\s^2^(Fo^2^)+(0.0089P)^2^+4.0499P] where P=(Fo^2^+2Fc^2^)/3'
_atom_sites_solution_hydrogens     geom
_atom_sites_solution_primary     ?
_atom_sites_solution_secondary     ?
_refine_ls_shift/su_max     0.000
_refine_ls_shift/su_mean     0.000
_refine_diff_density_max     0.166
_refine_diff_density_min     -0.174
_refine_ls_extinction_method     none
_refine_ls_extinction_coef     .
loop_
    _atom_type_symbol
    _atom_type_description
    _atom_type_scat_dispersion_real
    _atom_type_scat_dispersion_imag
    _atom_type_scat_source
    'C' 'C' 0.0033 0.0016
                         'International Tables Vol C Tables 4.2.6.8 and 6.1.1.4'
    'H' 'H' 0.0000 0.0000
                         'International Tables Vol C Tables 4.2.6.8 and 6.1.1.4'
    'O' 'O' 0.0106 0.0060
                         'International Tables Vol C Tables 4.2.6.8 and 6.1.1.4'
    'N' 'N' 0.0061 0.0033
                         'International Tables Vol C Tables 4.2.6.8 and 6.1.1.4'
    'S' 'S' 0.1246 0.1234
                         'International Tables Vol C Tables 4.2.6.8 and 6.1.1.4'
_computing_data_collection
;
<i>KappaCCD</i>  (Nonius, 1998)
;
_computing_cell_refinement
;
DENZO and SCALEPACK (Otwinowski & Minor, 1997)
;
_computing_data_reduction
;
DENZO and SCALEPACK (Otwinowski & Minor, 1997)
;
_computing_structure_solution
;
SHELXS97 (Sheldrick, 2008)
;
_computing_structure_refinement
;
SHELXL2014 (Sheldrick, 2015)
;
_computing_molecular_graphics
;
ORTEP-3 for Windows (Farrugia, 2012),
Mercury (Macrae <i>et al.</i>,  2020)
;
_computing_publication_material
;
SHELXL2014 (Sheldrick, 2015),
PLATON (Spek, 2020) and
publCIF (Westrip, 2010)
;
loop_
    _atom_site_type_symbol
    _atom_site_label
    _atom_site_fract_x
    _atom_site_fract_y
    _atom_site_fract_z
    _atom_site_U_iso_or_equiv
    _atom_site_adp_type
    _atom_site_calc_flag
    _atom_site_occupancy
    _atom_site_disorder_assembly
    _atom_site_disorder_group
    S S1 0.01611(6) 0.1179(2) 0.89016(5) 0.0504(3) Uani d 1 . .
    S S2 -0.14717(8) -0.2152(3) 0.85975(7) 0.0732(4) Uani d 1 . .
    O O1 0.15244(16) 0.5043(6) 0.94349(14) 0.0523(7) Uani d 1 . .
    C C14 0.0218(2) -0.4142(8) 0.67488(18) 0.0432(9) Uani d 1 . .
    N N1 -0.01982(18) -0.2326(7) 0.77765(15) 0.0436(7) Uani d 1 . .
    C C9 -0.0453(2) -0.4245(9) 0.71658(19) 0.0467(9) Uani d 1 . .
    C C7 0.0587(2) -0.1218(8) 0.76838(19) 0.0427(9) Uani d 1 . .
    C C11 -0.1192(3) -0.7634(9) 0.6302(2) 0.0536(10) Uani d 1 . .
    H H11 -0.1661 -0.8825 0.6139 0.064 Uiso calc 1 . .
    N N2 0.08686(18) -0.2264(7) 0.70874(15) 0.0430(7) Uani d 1 . .
    C C8 -0.0552(2) -0.1294(9) 0.83946(19) 0.0467(9) Uani d 1 . .
    C C13 0.0170(2) -0.5792(9) 0.60819(19) 0.0485(10) Uani d 1 . .
    H H13 0.0595 -0.5718 0.5780 0.058 Uiso calc 1 . .
    C C6 0.0923(2) 0.0822(8) 0.82795(19) 0.0430(9) Uani d 1 . .
    C C5 0.1667(2) 0.2165(8) 0.8349(2) 0.0433(9) Uani d 1 . .
    H H5 0.1996 0.1713 0.7976 0.052 Uiso calc 1 . .
    C C3 0.2789(2) 0.5589(8) 0.9074(2) 0.0490(9) Uani d 1 . .
    H H3 0.3240 0.5411 0.8804 0.059 Uiso calc 1 . .
    C C10 -0.1160(2) -0.5960(9) 0.6964(2) 0.0503(10) Uani d 1 . .
    H H10 -0.1595 -0.6002 0.7255 0.060 Uiso calc 1 . .
    C C4 0.2034(2) 0.4222(8) 0.8920(2) 0.0462(9) Uani d 1 . .
    C C1 0.2005(3) 0.6951(9) 0.9914(2) 0.0551(10) Uani d 1 . .
    H H1 0.1822 0.7867 1.0326 0.066 Uiso calc 1 . .
    C C2 0.2770(3) 0.7349(9) 0.9723(2) 0.0540(10) Uani d 1 . .
    H H2 0.3206 0.8552 0.9969 0.065 Uiso calc 1 . .
    C C12 -0.0534(3) -0.7544(9) 0.5885(2) 0.0574(11) Uani d 1 . .
    H H12 -0.0568 -0.8722 0.5452 0.069 Uiso calc 1 . .
loop_
    _atom_site_aniso_label
    _atom_site_aniso_U_11
    _atom_site_aniso_U_22
    _atom_site_aniso_U_33
    _atom_site_aniso_U_12
    _atom_site_aniso_U_13
    _atom_site_aniso_U_23
    S1 0.0569(6) 0.0590(6) 0.0373(5) -0.0007(5) 0.0142(4) -0.0071(5)
    S2 0.0644(7) 0.0958(10) 0.0690(7) -0.0167(7) 0.0360(6) -0.0209(7)
    O1 0.0584(16) 0.0575(17) 0.0423(14) -0.0015(14) 0.0132(12) -0.0078(13)
    C14 0.053(2) 0.047(2) 0.0274(16) 0.0062(19) 0.0031(15) 0.0015(17)
    N1 0.0464(17) 0.0520(19) 0.0331(15) 0.0008(15) 0.0099(13) 0.0005(14)
    C9 0.052(2) 0.052(2) 0.0342(18) 0.0062(19) 0.0032(16) 0.0032(18)
    C7 0.048(2) 0.050(2) 0.0316(17) 0.0049(18) 0.0099(15) 0.0058(17)
    C11 0.058(2) 0.058(3) 0.040(2) 0.000(2) -0.0011(17) -0.003(2)
    N2 0.0497(17) 0.0521(19) 0.0271(14) 0.0028(15) 0.0079(13) 0.0038(14)
    C8 0.052(2) 0.056(2) 0.0347(18) 0.0025(19) 0.0132(16) -0.0015(18)
    C13 0.060(2) 0.056(3) 0.0300(17) 0.009(2) 0.0082(16) 0.0036(18)
    C6 0.049(2) 0.049(2) 0.0316(17) 0.0033(19) 0.0103(15) -0.0033(17)
    C5 0.054(2) 0.040(2) 0.0389(18) 0.0017(18) 0.0157(16) 0.0063(17)
    C3 0.055(2) 0.053(3) 0.0399(19) -0.003(2) 0.0102(17) -0.0020(18)
    C10 0.057(2) 0.058(3) 0.0334(18) 0.004(2) 0.0020(16) 0.0011(19)
    C4 0.055(2) 0.046(2) 0.0377(19) 0.0021(19) 0.0106(16) 0.0023(18)
    C1 0.069(3) 0.055(3) 0.041(2) 0.003(2) 0.0097(19) -0.010(2)
    C2 0.061(2) 0.057(3) 0.041(2) -0.006(2) 0.0041(18) -0.006(2)
    C12 0.072(3) 0.059(3) 0.037(2) 0.013(2) -0.0003(19) -0.008(2)
_geom_special_details
;
 All esds (except the esd in the dihedral angle between two l.s. planes)
 are estimated using the full covariance matrix.  The cell esds are taken
 into account individually in the estimation of esds in distances, angles
 and torsion angles; correlations between esds in cell parameters are only
 used when they are defined by crystal symmetry.  An approximate (isotropic)
 treatment of cell esds is used for estimating esds involving l.s. planes.
;
loop_
    _geom_bond_atom_site_label_1
    _geom_bond_atom_site_label_2
    _geom_bond_site_symmetry_2
    _geom_bond_distance
    _geom_bond_publ_flag
    S1 C8 . 1.739(4) ?
    S1 C6 . 1.775(3) ?
    S2 C8 . 1.612(4) ?
    O1 C1 . 1.354(5) ?
    O1 C4 . 1.372(4) ?
    C14 C13 . 1.386(5) ?
    C14 C9 . 1.397(5) ?
    C14 N2 . 1.397(5) ?
    N1 C7 . 1.384(4) ?
    N1 C8 . 1.392(4) ?
    N1 C9 . 1.394(5) ?
    C9 C10 . 1.368(5) ?
    C7 N2 . 1.302(4) ?
    C7 C6 . 1.438(5) ?
    C11 C12 . 1.378(5) ?
    C11 C10 . 1.388(5) ?
    C11 H11 . 0.9300 ?
    C13 C12 . 1.376(6) ?
    C13 H13 . 0.9300 ?
    C6 C5 . 1.320(5) ?
    C5 C4 . 1.429(5) ?
    C5 H5 . 0.9300 ?
    C3 C4 . 1.336(5) ?
    C3 C2 . 1.407(5) ?
    C3 H3 . 0.9300 ?
    C10 H10 . 0.9300 ?
    C1 C2 . 1.326(5) ?
    C1 H1 . 0.9300 ?
    C2 H2 . 0.9300 ?
    C12 H12 . 0.9300 ?
loop_
    _geom_angle_atom_site_label_1
    _geom_angle_atom_site_label_2
    _geom_angle_atom_site_label_3
    _geom_angle_site_symmetry_1
    _geom_angle_site_symmetry_3
    _geom_angle
    _geom_angle_publ_flag
    C8 S1 C6 . . 94.40(17) ?
    C1 O1 C4 . . 105.1(3) ?
    C13 C14 C9 . . 119.3(4) ?
    C13 C14 N2 . . 128.7(3) ?
    C9 C14 N2 . . 112.0(3) ?
    C7 N1 C8 . . 117.4(3) ?
    C7 N1 C9 . . 106.9(3) ?
    C8 N1 C9 . . 135.7(3) ?
    C10 C9 N1 . . 132.9(3) ?
    C10 C9 C14 . . 123.5(3) ?
    N1 C9 C14 . . 103.6(3) ?
    N2 C7 N1 . . 113.7(3) ?
    N2 C7 C6 . . 133.7(3) ?
    N1 C7 C6 . . 112.6(3) ?
    C12 C11 C10 . . 120.5(4) ?
    C12 C11 H11 . . 119.7 ?
    C10 C11 H11 . . 119.7 ?
    C7 N2 C14 . . 103.8(3) ?
    N1 C8 S2 . . 126.5(3) ?
    N1 C8 S1 . . 108.0(3) ?
    S2 C8 S1 . . 125.5(2) ?
    C12 C13 C14 . . 117.1(4) ?
    C12 C13 H13 . . 121.4 ?
    C14 C13 H13 . . 121.4 ?
    C5 C6 C7 . . 125.8(3) ?
    C5 C6 S1 . . 126.6(3) ?
    C7 C6 S1 . . 107.6(3) ?
    C6 C5 C4 . . 128.6(3) ?
    C6 C5 H5 . . 115.7 ?
    C4 C5 H5 . . 115.7 ?
    C4 C3 C2 . . 106.7(3) ?
    C4 C3 H3 . . 126.6 ?
    C2 C3 H3 . . 126.6 ?
    C9 C10 C11 . . 116.5(4) ?
    C9 C10 H10 . . 121.8 ?
    C11 C10 H10 . . 121.8 ?
    C3 C4 O1 . . 110.3(3) ?
    C3 C4 C5 . . 133.8(3) ?
    O1 C4 C5 . . 115.9(3) ?
    C2 C1 O1 . . 111.6(3) ?
    C2 C1 H1 . . 124.2 ?
    O1 C1 H1 . . 124.2 ?
    C1 C2 C3 . . 106.3(4) ?
    C1 C2 H2 . . 126.8 ?
    C3 C2 H2 . . 126.8 ?
    C13 C12 C11 . . 123.0(4) ?
    C13 C12 H12 . . 118.5 ?
    C11 C12 H12 . . 118.5 ?
loop_
    _geom_torsion_atom_site_label_1
    _geom_torsion_atom_site_label_2
    _geom_torsion_atom_site_label_3
    _geom_torsion_atom_site_label_4
    _geom_torsion_site_symmetry_1
    _geom_torsion_site_symmetry_2
    _geom_torsion_site_symmetry_3
    _geom_torsion_site_symmetry_4
    _geom_torsion
    _geom_torsion_publ_flag
    C7 N1 C9 C10 . . . . 179.5(4) ?
    C8 N1 C9 C10 . . . . -3.1(7) ?
    C7 N1 C9 C14 . . . . 0.3(4) ?
    C8 N1 C9 C14 . . . . 177.7(4) ?
    C13 C14 C9 C10 . . . . 1.7(6) ?
    N2 C14 C9 C10 . . . . -178.7(3) ?
    C13 C14 C9 N1 . . . . -179.0(3) ?
    N2 C14 C9 N1 . . . . 0.6(4) ?
    C8 N1 C7 N2 . . . . -179.2(3) ?
    C9 N1 C7 N2 . . . . -1.2(4) ?
    C8 N1 C7 C6 . . . . 1.8(5) ?
    C9 N1 C7 C6 . . . . 179.7(3) ?
    N1 C7 N2 C14 . . . . 1.5(4) ?
    C6 C7 N2 C14 . . . . -179.7(4) ?
    C13 C14 N2 C7 . . . . 178.2(4) ?
    C9 C14 N2 C7 . . . . -1.3(4) ?
    C7 N1 C8 S2 . . . . 177.2(3) ?
    C9 N1 C8 S2 . . . . 0.0(6) ?
    C7 N1 C8 S1 . . . . -1.2(4) ?
    C9 N1 C8 S1 . . . . -178.4(3) ?
    C6 S1 C8 N1 . . . . 0.3(3) ?
    C6 S1 C8 S2 . . . . -178.1(3) ?
    C9 C14 C13 C12 . . . . -2.5(5) ?
    N2 C14 C13 C12 . . . . 178.0(4) ?
    N2 C7 C6 C5 . . . . -0.5(7) ?
    N1 C7 C6 C5 . . . . 178.3(4) ?
    N2 C7 C6 S1 . . . . 179.8(4) ?
    N1 C7 C6 S1 . . . . -1.4(4) ?
    C8 S1 C6 C5 . . . . -179.0(4) ?
    C8 S1 C6 C7 . . . . 0.7(3) ?
    C7 C6 C5 C4 . . . . 179.5(4) ?
    S1 C6 C5 C4 . . . . -0.9(6) ?
    N1 C9 C10 C11 . . . . -179.7(4) ?
    C14 C9 C10 C11 . . . . -0.7(6) ?
    C12 C11 C10 C9 . . . . 0.5(6) ?
    C2 C3 C4 O1 . . . . 0.7(4) ?
    C2 C3 C4 C5 . . . . -179.5(4) ?
    C1 O1 C4 C3 . . . . -0.6(4) ?
    C1 O1 C4 C5 . . . . 179.5(3) ?
    C6 C5 C4 C3 . . . . 175.6(4) ?
    C6 C5 C4 O1 . . . . -4.5(6) ?
    C4 O1 C1 C2 . . . . 0.2(4) ?
    O1 C1 C2 C3 . . . . 0.2(5) ?
    C4 C3 C2 C1 . . . . -0.5(5) ?
    C14 C13 C12 C11 . . . . 2.4(6) ?
    C10 C11 C12 C13 . . . . -1.4(6) ?
loop_
    _geom_hbond_atom_site_label_D
    _geom_hbond_atom_site_label_H
    _geom_hbond_atom_site_label_A
    _geom_hbond_site_symmetry_A
    _geom_hbond_distance_DH
    _geom_hbond_distance_HA
    _geom_hbond_distance_DA
    _geom_hbond_angle_DHA
    C10 H10 S2 . 0.93 2.94 3.476(4) 118.5
    C3 H3 N2 2_556 0.93 2.62 3.474(5) 153.6
    C1 H1 S2 3_567 0.93 2.89 3.788(4) 162.7
_shelx_space_group_comment
;
The symmetry employed for this shelxl refinement is uniquely defined
by the following loop, which should always be used as a source of
symmetry information in preference to the above space-group names.
They are only intended as comments.
;
_shelx_estimated_absorpt_T_min     0.897
_shelx_estimated_absorpt_T_max     0.963
_shelx_hkl_file
;
   1   0 -20    7.63     2.1
   3   0 -20    7.34    1.96
   5   0 -20     9.5    2.01
   7   0 -20    8.41    2.22
   0   0 -19    8.06    2.04
   2   0 -19    5.22    1.89
   6   0 -19    2.42    1.62
   8   0 -19    2.79     1.6
  10   0 -19    3.85    1.73
  -5   0 -18    1.35    2.35
  -3   0 -18    6.07    1.94
  -1   0 -18    4.47    1.81
   1   0 -18    0.24    1.71
   3   0 -18    4.29    1.87
   5   0 -18    5.16    1.67
   7   0 -18    0.62    1.46
   9   0 -18    0.62    1.46
  11   0 -18    2.74     1.6
  -6   0 -17    1.48    1.93
  -4   0 -17    2.45    1.77
  -2   0 -17    -0.3    1.65
   0   0 -17    2.95    1.68
   2   0 -17   -0.84    1.41
   4   0 -17    1.44    1.47
   8   0 -17   -1.48    1.39
  10   0 -17    1.61    1.42
  12   0 -17    3.57    1.79
  -7   0 -16    2.99    1.96
  -5   0 -16   -1.87    1.69
  -3   0 -16    1.31    1.67
  -1   0 -16   -0.22    1.52
   3   0 -16    0.24    1.35
   5   0 -16    2.54    1.34
   7   0 -16    1.23    1.35
   9   0 -16   -0.12    1.36
  11   0 -16    0.44    1.45
  13   0 -16    1.05    1.57
  -8   0 -15    1.73    1.89
  -6   0 -15   -0.17    1.75
  -4   0 -15    -0.2    1.55
  -2   0 -15    2.07    1.46
   0   0 -15   -1.37    1.41
   2   0 -15    1.87    1.32
   4   0 -15    1.24    1.25
   6   0 -15     3.2    1.44
   8   0 -15    3.17    1.37
  10   0 -15    0.44    1.25
  12   0 -15     1.2    1.63
  14   0 -15    1.74    1.72
  -9   0 -14   -0.72    1.87
  -7   0 -14   -0.84    1.68
  -5   0 -14   -1.35    1.51
  -3   0 -14    2.32    1.46
   1   0 -14   -1.06    1.27
   3   0 -14   -0.48    1.17
   5   0 -14    1.51     1.2
   7   0 -14     0.6    1.22
   9   0 -14   -0.87    1.23
  11   0 -14    4.99    1.48
  13   0 -14    0.87    1.56
  15   0 -14   -1.46    1.65
 -10   0 -13    3.12    1.97
  -8   0 -13     2.4    1.71
  -6   0 -13   -1.37    1.52
  -4   0 -13    0.13    1.31
  -2   0 -13    0.52    1.24
   0   0 -13   -0.28    1.15
   4   0 -13    0.41    1.03
   6   0 -13   -1.68    1.01
   8   0 -13    2.65     1.2
  10   0 -13    2.12    1.33
  12   0 -13     0.3    1.41
  14   0 -13   -0.47     1.5
  16   0 -13    2.92    1.81
 -11   0 -12    4.05    1.98
  -9   0 -12    1.61    1.88
  -7   0 -12   -0.65    1.65
  -5   0 -12   -0.21     1.3
  -3   0 -12    0.44    1.24
   1   0 -12    0.61    1.07
   3   0 -12    1.31    0.99
   5   0 -12    0.16    1.01
   7   0 -12   -0.22    1.02
  11   0 -12    1.49     0.8
  11   0 -12     0.1    1.27
  13   0 -12   -0.73    1.39
  15   0 -12    2.52     1.6
 -12   0 -11   -3.06    1.82
 -10   0 -11    1.44    1.72
  -8   0 -11    0.05    1.56
  -4   0 -11   -0.29    1.09
  -2   0 -11    0.53    1.09
   0   0 -11    1.13    1.15
   0   0 -11    0.49    0.84
   2   0 -11   -1.81    1.06
   2   0 -11   -0.85    0.83
   2   0 -11   -0.83    0.92
   4   0 -11    0.42    0.92
   4   0 -11   -0.42    0.87
   4   0 -11    0.31    1.21
   6   0 -11    1.71     1.1
   6   0 -11    1.47    0.99
   8   0 -11    1.33    1.07
  10   0 -11    -0.7    0.73
  10   0 -11     1.1    1.11
  12   0 -11    0.08    1.27
  14   0 -11    0.84    1.44
  16   0 -11    0.81    1.71
 -13   0 -10   -3.74     1.8
 -11   0 -10   -1.02    1.07
 -11   0 -10   -1.18     1.7
  -9   0 -10   -2.07    1.47
  -7   0 -10   -1.81    1.22
  -5   0 -10    3.56    1.15
  -3   0 -10    1.15    1.07
  -3   0 -10   -0.74    1.05
  -3   0 -10    0.22    1.07
  -1   0 -10    0.62     1.2
  -1   0 -10   -0.16       1
   1   0 -10    1.74     1.1
   1   0 -10   -0.42    0.83
   3   0 -10    0.01    0.91
   3   0 -10   -0.08     1.1
   5   0 -10   -0.32    0.87
   5   0 -10    0.21    0.87
   5   0 -10   -1.62    0.96
   7   0 -10   -0.11    1.03
   7   0 -10     0.6    0.97
   9   0 -10    0.79    1.02
  11   0 -10    0.82     1.2
  11   0 -10    0.16    1.02
  13   0 -10    2.07    1.39
  15   0 -10   -0.35    1.46
  17   0 -10   -0.42    1.67
 -14   0  -9    3.43    2.12
 -12   0  -9     3.3    1.81
 -10   0  -9   -0.95    1.02
 -10   0  -9    3.07    1.59
  -8   0  -9    0.19    1.34
  -4   0  -9    1.53    1.11
  -4   0  -9    -0.3    0.98
  -4   0  -9   -0.29    0.92
  -2   0  -9    0.07    1.03
  -2   0  -9   -0.54    1.04
   0   0  -9   -0.35    0.86
   0   0  -9     2.2     1.2
   2   0  -9   -0.19    1.02
   2   0  -9   -1.51    0.81
   4   0  -9    1.99    0.93
   4   0  -9   -0.74    1.02
   6   0  -9    0.49    0.93
   6   0  -9    0.66    0.92
   8   0  -9   -0.71    0.91
   8   0  -9   -0.74    0.91
  10   0  -9    0.25    0.89
  10   0  -9   -0.52       1
  10   0  -9   -0.21    0.66
  12   0  -9    0.16    1.24
  14   0  -9   -0.35     1.4
  16   0  -9    1.02    1.66
 -15   0  -8   -3.88    1.97
 -13   0  -8   -0.28    1.77
 -11   0  -8    1.63    0.94
 -11   0  -8    0.97    1.62
  -9   0  -8   -2.49    1.31
  -9   0  -8   -0.07       1
  -7   0  -8   -1.86    1.14
  -5   0  -8    2.01    1.02
  -5   0  -8    0.37    1.02
  -5   0  -8    0.65    0.96
  -3   0  -8   -0.07    1.09
  -3   0  -8    -1.1    0.89
  -3   0  -8    0.37    0.94
  -1   0  -8   -1.57    0.92
  -1   0  -8    0.32    0.86
  -1   0  -8    0.86    1.04
   1   0  -8    1.17    1.01
   1   0  -8    -0.6    0.61
   1   0  -8   -0.79    0.86
   3   0  -8   -0.94     0.8
   3   0  -8    0.15    0.86
   3   0  -8    0.71    0.99
   5   0  -8    1.35    0.95
   5   0  -8    0.91    0.91
   5   0  -8    0.38    0.89
   7   0  -8   -0.56    0.94
   7   0  -8    0.62    0.86
   7   0  -8    0.43    0.85
   9   0  -8    0.85    0.85
   9   0  -8   -0.12    0.65
   9   0  -8    0.24    0.89
  11   0  -8   -0.17    1.07
  13   0  -8    1.32    1.32
  15   0  -8   -0.02    1.67
  17   0  -8    1.78    1.93
 -14   0  -7   -0.99    1.81
 -12   0  -7    0.84    0.81
 -12   0  -7    1.32    1.65
 -10   0  -7    0.73    0.88
  -8   0  -7    0.73    1.16
  -8   0  -7   -1.07    0.87
  -6   0  -7   -0.64    0.91
  -6   0  -7   -0.58    0.99
  -4   0  -7   -0.03    0.94
  -4   0  -7    0.13    0.95
  -4   0  -7    0.29    0.91
  -2   0  -7   -0.53     0.9
  -2   0  -7    0.62    0.96
   0   0  -7    -0.2    0.81
   0   0  -7    0.29    0.94
   0   0  -7    0.36    0.74
   2   0  -7    0.92    0.78
   2   0  -7    0.15    0.91
   4   0  -7   -0.39    0.75
   4   0  -7   -0.38    0.83
   4   0  -7   -1.15     0.8
   6   0  -7    0.09    0.82
   6   0  -7    0.44    0.82
   6   0  -7    0.25    0.84
   8   0  -7   -0.73    0.78
   8   0  -7   -0.53    0.82
   8   0  -7   -0.18     0.6
   8   0  -7    0.74    0.86
  10   0  -7     0.1    0.96
  10   0  -7    1.14    0.83
  14   0  -7   -1.66    1.32
  16   0  -7   -0.11    1.62
  18   0  -7    -1.5    1.81
 -15   0  -6   -0.97    1.91
 -13   0  -6   -0.21    1.65
 -11   0  -6    0.02    0.74
 -11   0  -6   -0.19    1.39
  -9   0  -6    1.24    1.28
  -9   0  -6    1.22    0.76
  -7   0  -6    0.91    0.96
  -7   0  -6   -0.57    0.83
  -7   0  -6     0.2    1.06
  -5   0  -6    0.51    0.99
  -5   0  -6   -0.09    0.88
  -3   0  -6   -1.07    0.83
  -3   0  -6   -1.28    0.83
  -1   0  -6   -0.07    0.91
  -1   0  -6    -0.3    0.76
  -1   0  -6    1.98    0.87
   1   0  -6    0.76     0.7
   1   0  -6    0.34    0.74
   1   0  -6   -0.28    0.87
   3   0  -6   -0.18    0.74
   3   0  -6    1.15    0.79
   3   0  -6     0.2     0.9
   5   0  -6    -0.5    0.77
   5   0  -6    0.46    0.83
   5   0  -6   -0.19    0.73
   7   0  -6   -0.63    0.81
   7   0  -6   -0.58    0.58
   7   0  -6   -0.06    0.83
   9   0  -6    0.18    0.86
   9   0  -6    1.15    0.78
   9   0  -6    0.42    0.84
  15   0  -6    1.98    1.48
 -16   0  -5    0.19    2.21
 -14   0  -5    0.93    1.81
 -12   0  -5    1.67    1.53
 -12   0  -5    0.93    0.65
 -10   0  -5    1.04    0.68
 -10   0  -5    1.77    1.27
  -8   0  -5     0.6    0.67
  -8   0  -5    2.01    1.11
  -8   0  -5    0.37    1.01
  -6   0  -5    1.89    0.89
  -4   0  -5    0.31    0.82
  -4   0  -5   -0.42    0.86
  -2   0  -5    0.42    0.82
  -2   0  -5    0.18    0.77
  -2   0  -5   -0.35    0.84
   0   0  -5   -0.33    0.69
   0   0  -5     0.3    0.78
   0   0  -5     1.2    0.89
   2   0  -5    0.15    0.83
   4   0  -5    0.07    0.72
   4   0  -5    0.34    0.72
   4   0  -5    0.48    0.72
   6   0  -5   -0.56    0.71
   6   0  -5   -0.43    0.77
   6   0  -5   -0.38    0.56
   6   0  -5   -0.29    0.74
   8   0  -5   -0.15    0.79
   8   0  -5    1.04    0.84
   8   0  -5    0.05    0.78
  10   0  -5   -0.09    0.94
  10   0  -5   -1.21    0.81
  12   0  -5    1.43    1.14
  14   0  -5   -2.13    1.43
  14   0  -5   -0.61    0.56
  16   0  -5    -1.4    1.51
  18   0  -5    1.86     1.7
 -15   0  -4   -0.81    1.97
 -13   0  -4    0.96    1.59
 -11   0  -4    0.69     1.3
 -11   0  -4       1    0.59
  -9   0  -4    1.25    0.61
  -9   0  -4    1.49    1.11
  -7   0  -4   -0.68     0.6
  -7   0  -4   -1.49    1.01
  -7   0  -4   -0.16    0.94
  -5   0  -4    0.93    0.85
  -5   0  -4    0.17    0.93
  -3   0  -4    0.79     0.8
  -1   0  -4   -0.65    0.74
  -1   0  -4    0.45    0.83
  -1   0  -4    0.35    0.66
   1   0  -4   -1.37    0.61
   3   0  -4    0.18    0.64
   3   0  -4    0.47    0.69
   3   0  -4    0.16    0.73
   5   0  -4    0.27    0.65
   5   0  -4   -0.48    0.51
   5   0  -4    0.44    0.71
   5   0  -4    0.87     0.7
   7   0  -4    0.94    0.72
   7   0  -4    0.09    0.79
   7   0  -4   -0.19    0.75
   9   0  -4    0.77    0.66
   9   0  -4    0.66    0.89
  11   0  -4   -0.76    0.49
  11   0  -4   -0.17       1
  13   0  -4    0.89    0.56
  13   0  -4    1.99    1.22
  15   0  -4   -0.77    1.46
  17   0  -4   -1.61    1.59
 -16   0  -3   -0.39    1.91
 -14   0  -3    0.13    1.59
 -12   0  -3    2.68    1.45
 -10   0  -3     1.5    0.52
 -10   0  -3    2.96    1.18
  -8   0  -3    0.89       1
  -8   0  -3   -0.19    0.99
  -6   0  -3    0.35    0.87
  -6   0  -3    0.54    0.53
  -6   0  -3    0.91    0.95
  -4   0  -3    0.49    0.78
  -4   0  -3   -0.08    0.86
  -2   0  -3    -0.5    0.68
   0   0  -3    0.07    0.51
   0   0  -3    0.45     0.5
   2   0  -3   -0.51    0.41
   2   0  -3    0.08    0.59
   4   0  -3     1.3    0.65
   4   0  -3    1.02     0.7
   4   0  -3    1.09    0.62
   6   0  -3   -0.81     0.7
   6   0  -3   -0.41    0.73
   6   0  -3    0.47    0.61
   8   0  -3   -0.42    0.62
   8   0  -3    1.15    0.77
  10   0  -3     0.4    0.47
  10   0  -3    -0.7     0.8
  10   0  -3   -0.17    0.92
  12   0  -3   -0.79    1.05
  12   0  -3   -0.68    0.47
  14   0  -3   -0.01    0.53
  14   0  -3    1.06    1.39
  16   0  -3     0.2    1.57
  18   0  -3    0.82    1.74
 -17   0  -2   -2.75    1.92
 -15   0  -2   -0.53    1.69
 -13   0  -2    -0.2    1.44
 -11   0  -2   -1.98    1.17
  -9   0  -2   -0.64    0.93
  -9   0  -2     0.4       1
  -9   0  -2   -0.23    0.46
  -7   0  -2    0.29    0.94
  -7   0  -2   -0.62    0.47
  -5   0  -2    0.07    0.44
  -5   0  -2   -0.52     0.8
  -5   0  -2    0.34    0.85
  -3   0  -2   -1.08    0.73
  -3   0  -2   -0.92    0.68
  -1   0  -2   -0.44     0.3
   1   0  -2    0.11    0.26
   1   0  -2    0.18    0.26
   1   0  -2     0.2    0.26
   3   0  -2   -0.52    0.54
   3   0  -2   -0.65    0.43
   3   0  -2   -0.48     0.5
   5   0  -2    1.04     0.7
   5   0  -2     0.5     0.6
   5   0  -2   -0.06     0.7
   7   0  -2   -0.35    0.77
   7   0  -2    0.65    0.77
   9   0  -2   -0.45     0.4
   9   0  -2    -1.8    0.83
   9   0  -2    0.67    0.79
  11   0  -2   -0.19    0.42
  11   0  -2   -0.41       1
  13   0  -2    0.43    0.52
  15   0  -2   -0.72    1.46
  17   0  -2   -0.38    1.61
 -16   0  -1    0.64    1.81
 -14   0  -1   -0.19     1.6
 -12   0  -1    2.33    1.11
 -12   0  -1    1.22    1.33
 -10   0  -1   -0.89    1.04
 -10   0  -1   -0.23    1.19
  -8   0  -1    0.84    1.02
  -8   0  -1   -0.63    0.92
  -6   0  -1    1.22    0.86
  -6   0  -1    0.15    0.41
  -6   0  -1    0.38    0.84
  -4   0  -1    1.78    0.79
  -4   0  -1    0.55    0.77
  -2   0  -1     0.3    0.36
  -2   0  -1   -0.13    0.44
   0   0  -1   -0.01    0.03
   0   0  -1    0.04    0.03
   2   0  -1    0.33    0.18
   2   0  -1   -0.17    0.29
   2   0  -1   -0.26    0.25
   2   0  -1    0.08    0.22
   4   0  -1   -0.88    0.61
   4   0  -1    0.64    0.66
   6   0  -1    1.47    0.77
   6   0  -1   -0.44    0.38
   6   0  -1   -0.71    0.71
   8   0  -1    -0.3    0.39
   8   0  -1   -0.46    0.78
  10   0  -1     0.4    0.93
  10   0  -1    0.44    0.82
  10   0  -1    0.55    0.42
  12   0  -1    0.08    0.46
  12   0  -1    0.15    1.15
  16   0  -1    0.28    1.55
  18   0  -1   -2.03    1.69
   0  -5   0    3.03    1.47
   1  -5   0    0.83    0.58
   1  -5   0    0.79    0.55
   2  -5   0    2.78    0.59
   2  -5   0    1.37     0.5
   3  -5   0    3.19     0.6
   4  -5   0    4.65    0.64
   5  -5   0    2.34    0.69
   6  -5   0    3.25    0.67
   0  -4   0    0.34    0.78
   1  -4   0    3.24    0.97
   1  -4   0    2.92    0.47
   2  -4   0   36.67    0.61
   2  -4   0    35.8    0.63
   3  -4   0    3.71    0.47
   4  -4   0   29.71    0.57
   4  -4   0   28.39    0.63
   5  -4   0    2.58    0.58
   5  -4   0    0.63    0.41
   6  -4   0     0.5    0.54
   7  -4   0    15.1    0.64
   8  -4   0    0.64    0.46
   9  -4   0     0.7    0.92
   0  -3   0     0.5    0.93
   1  -3   0     128    0.77
   2  -3   0    2.33    0.39
   3  -3   0    0.26    0.51
   3  -3   0   -0.23     0.5
   4  -3   0   39.58    0.42
   4  -3   0   37.26    0.51
   5  -3   0       2    0.18
   5  -3   0    1.96    0.07
   6  -3   0   47.57    0.44
   6  -3   0   45.32    0.58
   7  -3   0   24.14    0.28
   7  -3   0   23.99     0.3
   7  -3   0   23.66    0.45
   8  -3   0   14.28    0.33
   8  -3   0   14.08    0.34
   8  -3   0   12.73    0.52
   9  -3   0    8.98    0.37
   9  -3   0     8.9    0.54
   9  -3   0    8.53    0.14
   9  -3   0    8.49    0.42
  10  -3   0    1.67    0.55
  10  -3   0    1.01    0.27
  10  -3   0    0.96    0.44
  10  -3   0    0.69    0.62
  10  -3   0   -0.17    0.49
  11  -3   0    0.84    0.67
  11  -3   0   -0.73     0.5
  12  -3   0   10.53    0.43
  12  -3   0    9.98    0.59
  13  -3   0    7.21    0.65
  14  -3   0   -0.59    0.68
  15  -3   0   -1.11    0.68
   0  -2   0  157.07    0.76
   1  -2   0   75.35    0.47
   2  -2   0    1.83    0.25
   3  -2   0     9.5    0.26
   3  -2   0    9.24     0.3
   4  -2   0   32.93    0.26
   4  -2   0   32.39    0.31
   4  -2   0   32.26    0.43
   5  -2   0    2.43    0.25
   5  -2   0    2.35    0.25
   5  -2   0    2.22    0.39
   5  -2   0    2.16    0.23
   5  -2   0    1.92    0.32
   5  -2   0    1.84    0.23
   6  -2   0    0.91    0.29
   6  -2   0    0.42    0.22
   6  -2   0    0.14    0.43
   6  -2   0     0.1    0.25
   6  -2   0   -0.01     0.3
   6  -2   0   -0.03    0.39
   7  -2   0     7.3    0.32
   7  -2   0    7.17    0.39
   7  -2   0    6.82    0.48
   7  -2   0    6.54    0.25
   8  -2   0    1.28     0.4
   8  -2   0    0.79    0.33
   8  -2   0    0.78    0.34
   8  -2   0    0.11     0.2
   8  -2   0    0.08    0.34
   8  -2   0    0.03    0.36
   9  -2   0   35.48    0.47
   9  -2   0   35.38    0.49
   9  -2   0   34.98    0.46
  10  -2   0    4.34     0.6
  10  -2   0    4.13     0.4
  10  -2   0    4.08    0.44
  10  -2   0    3.49    0.33
  10  -2   0    3.47    0.41
  11  -2   0   14.86     0.5
  11  -2   0   14.37    0.51
  11  -2   0   13.43    0.38
  11  -2   0   13.29    0.66
  12  -2   0    1.76    0.69
  12  -2   0    0.16    0.51
  12  -2   0   -0.31    0.57
  12  -2   0   -0.48     1.1
  13  -2   0   17.21    0.79
  13  -2   0   16.71    0.61
  13  -2   0   15.55     0.6
  14  -2   0    2.77     0.8
  14  -2   0    0.53    0.66
  14  -2   0   -0.14     0.6
  15  -2   0   13.17     0.7
  15  -2   0   12.22    0.68
  16  -2   0   -0.21    0.85
  16  -2   0   -0.37    1.28
  17  -2   0    0.65     1.1
  17  -2   0    0.46    0.72
   0  -1   0   -0.96    0.58
   1  -1   0    15.7    0.23
   1  -1   0   15.44    0.27
   2  -1   0   57.01    0.39
   2  -1   0    56.5    0.29
   2  -1   0   56.18    0.24
   2  -1   0    55.5    0.23
   2  -1   0   55.47    0.33
   2  -1   0   55.21    0.29
   3  -1   0   65.23     0.4
   3  -1   0   65.07    0.36
   3  -1   0   64.75    0.39
   3  -1   0    64.6    0.45
   3  -1   0   64.37    0.36
   3  -1   0   63.88    0.34
   4  -1   0   134.9    0.55
   4  -1   0  134.73    0.65
   4  -1   0  134.62    0.67
   4  -1   0  134.43    0.62
   4  -1   0  134.25    0.51
   4  -1   0  133.98     0.6
   4  -1   0  133.75    0.81
   4  -1   0  133.56     0.6
   5  -1   0    2.01    0.26
   5  -1   0    1.52    0.56
   5  -1   0    1.25    0.36
   5  -1   0    1.12    0.38
   5  -1   0    1.09    0.26
   5  -1   0    0.63    0.49
   6  -1   0   37.44    0.43
   6  -1   0   37.31    0.45
   6  -1   0   36.72    0.37
   6  -1   0   36.64    0.38
   6  -1   0   36.03    0.51
   6  -1   0   35.44     0.4
   7  -1   0   17.94    0.35
   7  -1   0   17.32    0.36
   7  -1   0   17.07    0.38
   7  -1   0      17    0.38
   8  -1   0  181.58    0.86
   8  -1   0  181.53    1.09
   8  -1   0  180.74    0.89
   8  -1   0  178.66    0.83
   9  -1   0    2.73    0.36
   9  -1   0    2.64    0.45
   9  -1   0    2.22    0.57
   9  -1   0    2.01    0.31
   9  -1   0    1.82     0.4
   9  -1   0       1    0.32
  10  -1   0   43.89     0.5
  10  -1   0   42.66    0.55
  10  -1   0   42.25    0.66
  11  -1   0    3.08    0.96
  11  -1   0    2.73    0.48
  11  -1   0    2.18    0.75
  12  -1   0    1.87    0.32
  12  -1   0    1.33    0.53
  12  -1   0    0.97    0.72
  13  -1   0   13.58    0.64
  13  -1   0   12.41    0.37
  13  -1   0   11.75    0.61
  13  -1   0   10.61    0.73
  14  -1   0   36.73    0.68
  14  -1   0    36.2    0.82
  14  -1   0   35.46     0.7
  15  -1   0    0.91     0.7
  15  -1   0     0.6    1.34
  15  -1   0   -0.15     0.9
  16  -1   0   11.13    0.85
  16  -1   0    9.58     0.7
  17  -1   0    0.76    1.27
  18  -1   0     1.6    0.83
  18  -1   0   -0.06    0.47
 -17   0   0   -3.45    1.86
 -15   0   0   -2.34    1.75
 -13   0   0    1.61     1.2
 -13   0   0    2.02    1.46
 -11   0   0   -0.81    0.84
 -11   0   0   -0.21    0.95
  -9   0   0   -0.16    0.99
  -9   0   0    0.99       1
  -7   0   0    0.86    0.91
  -7   0   0    0.78    0.86
  -5   0   0    0.32    0.78
  -5   0   0    1.23    0.83
  -3   0   0   -0.06    0.57
  -3   0   0   -0.64    0.57
  -1   0   0   -0.12    0.07
  -1   0   0       0       0
   1   0   0   -0.03    0.03
   2   0   0    0.07    0.02
   2   0   0   -0.41    0.03
   2   0   0   -1.62    0.14
   2   0   0    -2.1    0.19
   3   0   0    -0.2    0.54
   3   0   0   -0.61    0.51
   4   0   0   25.44    0.31
   4   0   0   25.36    0.34
   4   0   0   24.76    0.31
   4   0   0   24.37    0.18
   5   0   0   -0.05     0.7
   5   0   0    0.02    0.74
   6   0   0  321.23    1.28
   6   0   0  319.63    1.17
   6   0   0  318.47    1.27
   6   0   0  318.37    1.26
   6   0   0  318.06    1.26
   7   0   0   -0.92    0.77
   8   0   0   10.95    0.39
   8   0   0   10.05    0.18
   8   0   0    9.77    0.38
   8   0   0     9.7    0.34
   8   0   0    9.02    0.39
   9   0   0   -1.07     0.8
   9   0   0    0.77     0.4
   9   0   0    0.33    0.91
  10   0   0     5.4    0.17
  10   0   0    5.28    0.43
  10   0   0    5.22    0.38
  10   0   0    5.12    0.34
  10   0   0    4.84    0.71
  10   0   0    4.53    0.49
  11   0   0   -0.22    1.07
  11   0   0   -0.11    0.42
  12   0   0     1.1    0.51
  12   0   0    0.96    0.93
  12   0   0    0.79    0.65
  13   0   0   -0.43    1.32
  14   0   0    17.7    0.55
  14   0   0   16.01    0.62
  14   0   0   14.94    0.64
  15   0   0    0.92    1.51
  16   0   0    10.7    0.58
  16   0   0    9.96    0.69
  17   0   0    0.81    1.68
  18   0   0   -0.82    0.88
  18   0   0    -1.1    0.68
   0   1   0   -0.19    0.41
   1   1   0   16.29    0.22
   1   1   0   16.16    0.14
   1   1   0   16.11    0.26
   2   1   0   56.89    0.41
   2   1   0   56.68    0.35
   2   1   0   56.63    0.31
   2   1   0   56.01    0.28
   2   1   0   55.97    0.26
   2   1   0   55.85     0.3
   2   1   0   55.31    0.31
   3   1   0   64.83    0.42
   3   1   0   64.55    0.37
   3   1   0   64.48    0.34
   4   1   0  135.93    0.66
   4   1   0  135.39    0.64
   4   1   0  135.06    0.65
   4   1   0  134.99    0.65
   5   1   0    1.34    0.42
   5   1   0    1.23    0.38
   5   1   0    1.19    0.34
   5   1   0    0.99    0.13
   5   1   0    0.99    0.11
   5   1   0    0.33    0.37
   6   1   0   36.38     0.4
   6   1   0   35.97    0.39
   6   1   0   35.91    0.36
   7   1   0    17.2    0.32
   7   1   0   16.88    0.36
   7   1   0   16.54    0.35
   7   1   0   16.51    0.36
   7   1   0   16.45    0.38
   8   1   0  180.87    0.92
   8   1   0  179.88    0.87
   8   1   0  178.96    0.84
   8   1   0  178.65    0.86
   8   1   0  178.34       1
   9   1   0    1.96    0.43
   9   1   0    1.92    0.48
   9   1   0     1.8    0.28
   9   1   0    1.61    0.22
   9   1   0    1.56    0.39
  10   1   0   42.82    0.61
  10   1   0   42.67    0.54
  11   1   0    3.32    0.51
  11   1   0     2.4    0.32
  11   1   0    2.02    0.43
  11   1   0    1.74    0.43
  12   1   0     2.6    0.55
  12   1   0    2.33     0.5
  12   1   0    1.59    0.84
  13   1   0   12.66    0.61
  13   1   0   12.26    0.55
  13   1   0    10.6    0.61
  14   1   0   37.13    0.67
  14   1   0   34.67    0.65
  15   1   0    0.16     0.5
  15   1   0   -1.43    0.61
  16   1   0    8.99    0.66
  16   1   0    7.68    0.69
  17   1   0    1.96    0.77
  17   1   0    0.25    0.61
   0   2   0  158.27    0.56
   0   2   0  157.99    0.56
   0   2   0  157.37    0.73
   1   2   0   76.51    0.47
   1   2   0   76.05    0.32
   1   2   0   75.79    0.32
   1   2   0   75.55    0.52
   1   2   0   75.37    0.52
   2   2   0    2.41    0.26
   2   2   0    2.36    0.49
   2   2   0    2.32    0.22
   2   2   0    2.25    0.29
   2   2   0     2.2    0.25
   2   2   0    1.88    0.12
   2   2   0    1.84     0.2
   3   2   0    9.77    0.23
   3   2   0    9.62    0.21
   3   2   0    9.62    0.23
   3   2   0    9.26    0.36
   3   2   0    9.17    0.18
   3   2   0    8.99    0.26
   3   2   0    8.65    0.33
   3   2   0    8.56     0.3
   4   2   0   33.59    0.29
   4   2   0   33.22    0.35
   4   2   0    33.2     0.3
   4   2   0   33.13    0.32
   4   2   0   32.77    0.34
   4   2   0   32.52    0.47
   4   2   0   32.51     0.3
   4   2   0   32.31    0.41
   5   2   0    2.45    0.33
   5   2   0    2.22    0.42
   5   2   0    2.14    0.25
   5   2   0    1.91    0.51
   5   2   0     1.7    0.29
   5   2   0    1.57    0.12
   5   2   0    1.46    0.21
   6   2   0    0.79    0.55
   6   2   0    0.79    0.56
   6   2   0    0.68    0.43
   6   2   0    0.09    0.44
   6   2   0       0    0.47
   6   2   0   -0.69    0.45
   7   2   0    7.58    0.36
   7   2   0    6.76    0.31
   7   2   0    6.25    0.48
   7   2   0    5.58    0.65
   8   2   0    1.82     0.5
   8   2   0    1.02    0.32
   8   2   0    0.98    0.37
   8   2   0    0.78    0.31
   8   2   0    0.31    0.33
   9   2   0   37.25    0.53
   9   2   0    36.5    0.45
   9   2   0   35.89    0.63
   9   2   0   35.77    0.43
   9   2   0   35.73    0.51
  10   2   0    5.46    0.54
  10   2   0    4.61    0.44
  10   2   0    3.52    0.54
  11   2   0   14.74    0.54
  11   2   0   13.81    0.61
  11   2   0   13.06    0.49
  12   2   0    1.34     0.6
  12   2   0   -0.04    0.44
  12   2   0   -0.49    1.02
  13   2   0   17.11    0.67
  13   2   0    15.9    0.58
  13   2   0   14.67    0.56
  14   2   0    0.87    0.79
  14   2   0    0.34    0.58
  15   2   0   13.39     0.7
  15   2   0   11.63    0.62
  16   2   0   -0.76    0.72
  16   2   0   -1.04    0.66
  17   2   0    0.65    1.09
  17   2   0    0.22    0.62
   0   3   0    0.51    0.82
   0   3   0     1.1    0.37
   1   3   0  129.29    0.78
   1   3   0  128.84     0.5
   1   3   0  128.75    0.52
   1   3   0  128.04    0.74
   1   3   0  127.98    0.52
   1   3   0  127.94    0.49
   1   3   0  127.45     0.7
   1   3   0  126.73    0.78
   1   3   0  126.53    0.77
   2   3   0    3.56    0.35
   2   3   0    3.45    0.87
   2   3   0    3.41    0.29
   2   3   0    3.27    0.33
   2   3   0    3.13    0.19
   2   3   0       3    0.24
   2   3   0    2.84     0.2
   2   3   0    2.42    0.67
   3   3   0    0.52    0.53
   3   3   0     0.5    0.38
   3   3   0    0.45    0.41
   3   3   0    0.27    0.52
   3   3   0    0.19     0.2
   3   3   0   -0.15    0.22
   3   3   0   -0.16    0.62
   3   3   0   -0.28    0.49
   3   3   0   -0.43    0.56
   4   3   0   39.81    0.39
   4   3   0   39.55    0.43
   4   3   0   39.11    0.63
   4   3   0   39.02    0.33
   4   3   0   38.94     0.3
   4   3   0   38.25    0.34
   4   3   0   37.87    0.41
   4   3   0   37.41    0.59
   5   3   0    2.66    0.32
   5   3   0    2.45     0.5
   5   3   0    2.37    0.87
   5   3   0    2.08    0.26
   5   3   0    1.76    0.36
   6   3   0   47.56    0.43
   6   3   0   47.19    0.49
   6   3   0   46.67    0.67
   6   3   0   46.51    0.43
   6   3   0   46.05     0.4
   7   3   0   24.12    0.46
   7   3   0   24.08    0.39
   7   3   0   23.83    0.37
   7   3   0   23.75    0.24
   7   3   0    23.7    0.62
   7   3   0      23     0.4
   8   3   0   15.04    0.65
   8   3   0   13.97    0.43
   8   3   0   13.95     0.4
   8   3   0   13.21    0.47
   9   3   0   10.04    0.69
   9   3   0    8.68    0.46
  10   3   0     1.9    0.69
  10   3   0    0.07     0.3
  11   3   0   -0.57    0.47
  12   3   0   10.86    0.74
  13   3   0    6.63    0.57
  13   3   0     5.7    1.14
  14   3   0    0.09    0.51
  15   3   0   -1.96    0.69
   0   4   0    0.73    0.21
   0   4   0    0.51    0.37
   1   4   0    4.34     0.2
   1   4   0    4.25    0.25
   1   4   0    3.99    0.23
   1   4   0    3.66    0.54
   2   4   0   37.96    0.38
   2   4   0   37.95    0.36
   2   4   0   36.58     0.3
   2   4   0   36.57    0.68
   2   4   0   36.27    0.34
   3   4   0    3.66    0.28
   3   4   0    3.14    0.31
   3   4   0    2.87    0.48
   3   4   0    2.72    0.95
   3   4   0    2.69    0.33
   4   4   0   30.86    0.76
   4   4   0   30.46    0.37
   4   4   0   30.37    0.39
   4   4   0   29.89    0.43
   5   4   0    2.24    0.33
   5   4   0    1.76    0.69
   5   4   0    1.69    0.23
   5   4   0    1.43    0.35
   6   4   0    1.28    0.38
   6   4   0    0.13    0.42
   6   4   0   -0.26    0.63
   6   4   0   -0.26    1.37
   6   4   0   -0.68    0.34
   7   4   0   15.78    0.44
   7   4   0   15.35    0.51
   7   4   0   14.39    0.72
   8   4   0    0.48    0.83
   8   4   0    0.22    0.86
   8   4   0   -0.28    0.64
   9   4   0    0.05    0.75
  10   4   0    2.84    0.43
  10   4   0    1.86    0.51
  11   4   0    0.11    1.05
  11   4   0   -0.62    0.59
  13   4   0    1.83     0.7
   1   5   0    1.68    0.66
   2   5   0    1.41     0.7
   3   5   0    4.53    0.79
   4   5   0    4.04    0.72
   5   5   0     0.6    1.46
   6   5   0     2.4    0.81
   7   5   0    1.03    0.79
   8   5   0    0.64     1.5
  -5  -5   1    5.93    0.59
  -3  -5   1    2.13    0.63
  -2  -5   1   -0.01    0.98
  -1  -5   1   -0.16    0.94
   1  -5   1    1.23    0.62
   3  -5   1    7.77    0.68
   5  -5   1    1.87    0.63
   6  -5   1    2.49     0.7
   7  -5   1    2.45    0.66
   8  -5   1    3.27    0.89
  -7  -4   1    15.1    0.43
  -6  -4   1    2.07    0.45
  -6  -4   1    0.27    0.48
  -5  -4   1    1.46    0.57
  -5  -4   1   -0.22    0.72
  -4  -4   1   14.13     0.5
  -4  -4   1    13.4    0.48
  -3  -4   1    8.19    0.51
  -3  -4   1    6.09    0.69
  -2  -4   1    1.35    0.55
  -1  -4   1    5.08    0.52
  -1  -4   1    4.89    0.92
   0  -4   1       9    0.51
   0  -4   1    8.07    0.66
   1  -4   1    7.59    0.54
   1  -4   1    6.35    0.99
   2  -4   1   21.91     0.6
   2  -4   1   21.28    0.52
   3  -4   1   32.02    0.56
   4  -4   1    4.37    0.47
   6  -4   1    0.28    0.65
   7  -4   1   -1.21    0.55
   8  -4   1    1.49    0.64
   9  -4   1   20.49    0.68
  10  -4   1    2.94    0.62
  11  -4   1    7.74    0.68
 -15  -3   1       0    0.66
 -14  -3   1   -1.14     0.6
 -13  -3   1   13.93    0.52
 -13  -3   1   13.58    0.62
 -12  -3   1   -0.01    0.22
 -12  -3   1   -0.56    0.51
 -11  -3   1   36.53    0.48
 -11  -3   1   34.98    0.58
 -10  -3   1    6.57    0.44
 -10  -3   1    6.26    0.38
 -10  -3   1    5.71    0.27
  -9  -3   1   19.31    0.29
  -9  -3   1   19.06    0.38
  -9  -3   1   18.61    0.24
  -8  -3   1    5.69    0.51
  -8  -3   1    4.53    0.28
  -8  -3   1    4.38     0.3
  -8  -3   1    4.35    0.28
  -7  -3   1      20    0.24
  -7  -3   1   19.29    0.34
  -6  -3   1   17.95    0.35
  -5  -3   1    21.2    0.42
  -5  -3   1   21.03    0.38
  -4  -3   1    3.59    0.44
  -4  -3   1    2.47    0.12
  -2  -3   1    1.68    0.39
  -2  -3   1    1.35    0.66
  -1  -3   1    20.6    0.37
   0  -3   1   47.71    0.49
   0  -3   1   47.48     0.5
   1  -3   1    29.2    0.45
   1  -3   1   29.07    0.42
   2  -3   1    6.77    0.35
   2  -3   1    6.18    0.34
   3  -3   1    2.73    0.43
   3  -3   1    1.93    0.13
   4  -3   1    0.91     0.3
   4  -3   1   -0.27    0.32
   5  -3   1    6.13    0.46
   6  -3   1   31.11    0.54
   6  -3   1   30.64    0.29
   7  -3   1    5.06    0.75
   7  -3   1    4.82    0.46
   8  -3   1    3.33    0.33
   8  -3   1     2.4    0.37
   8  -3   1    2.25    0.07
   9  -3   1   48.32    0.52
   9  -3   1   47.02    0.67
   9  -3   1   46.46    0.53
  10  -3   1    3.84    0.54
  10  -3   1    3.16    0.36
  11  -3   1    0.83    0.31
  11  -3   1    0.54    0.89
  11  -3   1   -0.82     0.5
  12  -3   1    9.52    0.64
  12  -3   1    7.84     0.6
  13  -3   1   -0.89    0.58
  14  -3   1    2.78    0.77
  15  -3   1    0.55    0.95
 -17  -2   1     1.5    0.72
 -17  -2   1   -0.27    1.48
 -16  -2   1    1.02     0.7
 -16  -2   1    0.83    0.68
 -15  -2   1    9.59    0.71
 -14  -2   1    2.13    0.61
 -14  -2   1    0.52    0.64
 -13  -2   1    1.59    0.49
 -13  -2   1    1.09    0.57
 -13  -2   1    1.01    0.69
 -12  -2   1   12.45    0.54
 -12  -2   1   12.06    0.55
 -12  -2   1   10.79     0.4
 -11  -2   1    3.96    0.51
 -11  -2   1    3.63    0.51
 -11  -2   1    3.05    0.77
 -11  -2   1    2.59    0.18
 -10  -2   1   18.66    0.48
 -10  -2   1   18.43    0.41
 -10  -2   1   17.67    0.45
 -10  -2   1   17.38    0.36
  -9  -2   1   40.94    0.49
  -9  -2   1    39.9     0.4
  -9  -2   1   39.88     0.5
  -9  -2   1   39.87    0.47
  -8  -2   1   95.97    0.58
  -8  -2   1   95.54    0.62
  -8  -2   1    94.6    0.45
  -8  -2   1   94.58    0.53
  -7  -2   1   35.35    0.33
  -7  -2   1   34.89    0.28
  -7  -2   1   34.78    0.39
  -7  -2   1   34.11    0.45
  -6  -2   1   38.07    0.31
  -6  -2   1   37.58    0.35
  -6  -2   1   37.14     0.3
  -5  -2   1    2.31    0.42
  -5  -2   1    2.31    0.41
  -5  -2   1     2.3    0.42
  -5  -2   1    2.08    0.23
  -5  -2   1    1.75    0.33
  -5  -2   1    1.52    0.36
  -4  -2   1  163.31    0.64
  -4  -2   1  163.23    0.76
  -4  -2   1  161.88    0.79
  -3  -2   1     3.1    0.45
  -3  -2   1    2.68    0.06
  -2  -2   1  108.65    0.66
  -2  -2   1  106.27    0.57
  -1  -2   1   26.39     0.4
  -1  -2   1   26.21    0.33
   0  -2   1    0.36    0.39
   0  -2   1   -0.71     0.3
   1  -2   1   47.65     0.4
   1  -2   1   47.56     0.4
   1  -2   1      47    0.43
   2  -2   1    4.48    0.46
   2  -2   1     4.3    0.34
   2  -2   1    4.25    0.35
   3  -2   1   11.42    0.31
   3  -2   1   11.11    0.19
   3  -2   1   11.02     0.2
   3  -2   1   10.54    0.26
   3  -2   1    9.92    0.37
   4  -2   1    9.08    0.24
   4  -2   1    8.87    0.24
   4  -2   1    8.54    0.24
   4  -2   1    8.46    0.25
   4  -2   1    8.21    0.34
   4  -2   1    7.53    0.36
   5  -2   1   36.61    0.36
   5  -2   1   36.12    0.27
   5  -2   1   35.35    0.44
   6  -2   1    1.51    0.56
   6  -2   1    1.36    0.26
   6  -2   1    1.17     0.3
   6  -2   1    1.16    0.21
   6  -2   1    0.88     0.2
   6  -2   1    0.58    0.65
   7  -2   1    0.55    0.91
   7  -2   1    0.45    0.49
   7  -2   1    0.39    0.59
   7  -2   1    0.32     0.2
   7  -2   1    0.12     0.3
   7  -2   1   -0.22    0.28
   8  -2   1   10.36    0.39
   8  -2   1    9.67    0.27
   8  -2   1    9.52    0.52
   8  -2   1    9.37    0.32
   8  -2   1    9.29    0.43
   9  -2   1   48.08    0.53
   9  -2   1   48.07    0.41
   9  -2   1   47.81    0.51
   9  -2   1   47.25    0.56
  10  -2   1    5.41    0.65
  10  -2   1    5.04    0.32
  10  -2   1    4.85    0.51
  10  -2   1    4.63    0.41
  10  -2   1    4.02    0.42
  10  -2   1    3.44     0.3
  11  -2   1    4.49     0.5
  11  -2   1    4.27    0.38
  11  -2   1    4.19    0.71
  11  -2   1    3.03    0.49
  11  -2   1    2.94    0.43
  12  -2   1     1.9    0.73
  12  -2   1    1.87    0.38
  12  -2   1    0.57    0.25
  13  -2   1    0.87    0.65
  13  -2   1   -0.18    0.75
  13  -2   1   -0.19    0.56
  14  -2   1   12.34    0.62
  14  -2   1   11.22    0.74
  15  -2   1    4.34    0.66
  15  -2   1    4.03    0.86
  15  -2   1    3.86    0.69
  16  -2   1   10.75    0.94
  16  -2   1     7.6    0.73
  17  -2   1    3.91    0.76
 -18  -1   1    1.35    0.72
 -17  -1   1    9.73     0.7
 -17  -1   1    9.41    0.79
 -16  -1   1    3.53    0.79
 -16  -1   1    3.51    0.68
 -15  -1   1    1.32    0.71
 -15  -1   1    1.27    0.67
 -14  -1   1    3.73    0.66
 -14  -1   1    3.17    0.63
 -14  -1   1    3.07    0.64
 -14  -1   1    2.71    0.45
 -13  -1   1    1.45       1
 -13  -1   1    1.18    0.43
 -13  -1   1    0.71    0.86
 -13  -1   1    0.27    0.55
 -12  -1   1    1.58    0.48
 -12  -1   1    0.33    0.69
 -12  -1   1   -0.29    0.47
 -11  -1   1    7.78    0.48
 -11  -1   1    7.65    0.43
 -11  -1   1    7.62    0.27
 -11  -1   1    7.35    0.35
 -10  -1   1    0.91    0.54
 -10  -1   1    0.44    0.37
 -10  -1   1     0.2    0.35
 -10  -1   1   -0.01    0.42
 -10  -1   1   -0.55    0.38
  -9  -1   1  184.52    0.94
  -9  -1   1   184.2    0.75
  -9  -1   1  183.66    0.86
  -9  -1   1  183.36    0.91
  -9  -1   1   182.4    0.89
  -9  -1   1  181.93    1.07
  -8  -1   1    68.6    0.57
  -8  -1   1   68.52    0.55
  -8  -1   1   68.15    0.51
  -8  -1   1   67.64    0.38
  -8  -1   1   67.07    0.58
  -7  -1   1   13.15    0.36
  -7  -1   1   12.99    0.32
  -7  -1   1   12.86    0.31
  -7  -1   1   12.77    0.11
  -7  -1   1   12.16    0.35
  -7  -1   1    12.1    0.34
  -6  -1   1    4.42    0.25
  -6  -1   1    4.23    0.38
  -6  -1   1    3.93    0.17
  -6  -1   1    3.75     0.3
  -6  -1   1    3.43    0.33
  -5  -1   1     0.4     0.4
  -5  -1   1       0    0.04
  -5  -1   1   -0.14    0.13
  -5  -1   1   -0.17    0.27
  -5  -1   1    -0.4    0.47
  -5  -1   1   -0.55    0.59
  -4  -1   1    0.29     0.4
  -4  -1   1    0.13    0.15
  -4  -1   1   -0.03    0.12
  -4  -1   1   -0.12    0.21
  -4  -1   1   -0.51     0.5
  -4  -1   1   -0.63    0.24
  -3  -1   1  292.21    1.09
  -3  -1   1  291.08    1.15
  -3  -1   1  290.93    1.08
  -3  -1   1  290.88    1.09
  -3  -1   1  290.73    1.09
  -3  -1   1  290.12    1.08
  -3  -1   1  288.02    1.18
  -2  -1   1  389.65    1.47
  -2  -1   1  389.56    1.39
  -2  -1   1  389.44    1.39
  -2  -1   1  388.71    1.49
  -2  -1   1  386.51    1.38
  -1  -1   1    1.91    0.39
  -1  -1   1    1.41    0.08
   0  -1   1   34.82    0.19
   0  -1   1   34.74    0.18
   0  -1   1   34.55    0.27
   0  -1   1    34.5    0.31
   1  -1   1  190.85    0.75
   1  -1   1   190.7    0.76
   1  -1   1  190.55    0.81
   1  -1   1  189.86    0.81
   1  -1   1  189.83    0.88
   2  -1   1  999.74    3.66
   2  -1   1  997.39     3.7
   2  -1   1  996.37    3.62
   2  -1   1  995.23    3.62
   2  -1   1  989.18    3.61
   3  -1   1  661.23    2.51
   3  -1   1  661.07    2.57
   3  -1   1  660.13    2.44
   3  -1   1  659.14    2.45
   3  -1   1  658.84    2.48
   3  -1   1  658.64    2.44
   4  -1   1  253.35    1.03
   4  -1   1  253.07    1.16
   4  -1   1  252.66    0.96
   4  -1   1  251.85    1.03
   4  -1   1  250.58    0.98
   4  -1   1  249.44    1.03
   5  -1   1   69.77    0.47
   5  -1   1   69.74    0.58
   5  -1   1    69.1    0.47
   5  -1   1   69.08    0.38
   5  -1   1   68.62    0.47
   5  -1   1   68.38    0.43
   5  -1   1   68.19    0.44
   6  -1   1   14.44    0.46
   6  -1   1   13.76    0.31
   6  -1   1   13.62    0.36
   6  -1   1    13.5    0.31
   6  -1   1   13.36    0.36
   6  -1   1   13.12    0.23
   7  -1   1   17.27    0.51
   7  -1   1   17.08    0.34
   7  -1   1   16.34    0.35
   7  -1   1   15.44    0.39
   7  -1   1    15.4    0.39
   8  -1   1    1.11    0.37
   8  -1   1    0.67    0.96
   8  -1   1    0.24     0.3
   8  -1   1    0.22     0.3
   8  -1   1    0.08    0.14
   8  -1   1    -0.6    0.36
   9  -1   1    1.02    0.55
   9  -1   1    0.48    0.43
   9  -1   1    0.31    0.62
   9  -1   1   -0.19    0.52
   9  -1   1   -0.44    0.36
  10  -1   1    7.55    0.37
  10  -1   1    7.18    0.58
  10  -1   1    6.62    0.46
  10  -1   1    6.49    0.39
  10  -1   1    6.42     0.6
  10  -1   1     6.4    0.77
  11  -1   1   15.34    0.33
  11  -1   1   15.16    0.54
  11  -1   1   14.99    0.49
  11  -1   1   14.79    0.64
  12  -1   1    9.04    0.55
  12  -1   1    7.99    0.71
  12  -1   1    7.91    0.71
  13  -1   1    13.1    0.76
  13  -1   1   12.38    0.55
  13  -1   1   11.96    0.61
  14  -1   1    1.66    1.27
  14  -1   1    0.38    0.62
  14  -1   1   -0.87    0.74
  15  -1   1    3.01    0.52
  15  -1   1    2.95    0.33
  15  -1   1    1.71    0.79
  16  -1   1    0.74    1.38
  16  -1   1    0.09    0.69
  16  -1   1   -0.37    0.78
  17  -1   1    0.95    0.85
  17  -1   1   -0.74    0.76
  17  -1   1   -1.31    0.83
  18  -1   1    3.99    0.93
 -18   0   1   -0.65    1.98
 -18   0   1    0.38    2.02
 -17   0   1    18.8    0.74
 -17   0   1   18.76    0.77
 -17   0   1   16.83    0.75
 -16   0   1   -0.61     1.7
 -16   0   1   -2.04    1.31
 -15   0   1    7.37    0.62
 -15   0   1    6.74    0.53
 -14   0   1    1.05    1.43
 -14   0   1   -1.19    1.74
 -13   0   1   12.69    0.54
 -13   0   1   12.54    0.48
 -13   0   1   11.99    0.22
 -13   0   1   10.91    0.85
 -13   0   1   10.83    0.94
 -12   0   1    1.13    1.37
 -12   0   1    1.37    1.06
 -12   0   1       1    1.21
 -11   0   1    1.78    0.45
 -11   0   1    1.77    0.39
 -11   0   1     1.1    0.26
 -11   0   1    0.24     0.8
 -10   0   1   -1.05    0.96
 -10   0   1    0.84    1.05
 -10   0   1   -0.04    0.89
  -9   0   1   15.04    0.41
  -9   0   1   14.68    0.36
  -9   0   1   14.61     0.2
  -9   0   1   14.17    0.38
  -9   0   1    14.1    0.42
  -8   0   1    0.23    0.93
  -8   0   1    1.11    0.93
  -7   0   1  139.81    0.72
  -7   0   1  139.06     0.7
  -7   0   1  138.32    0.73
  -7   0   1  138.15    0.59
  -7   0   1  138.13    0.73
  -7   0   1  136.53    0.67
  -6   0   1   -0.45    0.81
  -6   0   1    0.66    0.83
  -5   0   1    9.59     0.3
  -5   0   1    9.35    0.32
  -5   0   1    9.32    0.32
  -5   0   1    9.09    0.17
  -5   0   1    8.26     0.3
  -4   0   1    1.79    0.74
  -4   0   1    0.03     0.7
  -3   0   1   38.67    0.31
  -3   0   1   35.73    0.26
  -3   0   1   35.53    0.29
  -3   0   1   34.62    0.29
  -2   0   1   -0.33     0.2
  -2   0   1   -0.06    0.26
  -2   0   1    0.21    0.29
  -2   0   1    0.01    0.31
  -1   0   1    0.68    0.06
  -1   0   1   -0.03       0
  -1   0   1   -0.17    0.03
  -1   0   1   -0.27    0.01
  -1   0   1   -0.41    0.04
  -1   0   1   -0.47    0.02
   0   0   1    0.04    0.03
   0   0   1   -0.01    0.07
   0   0   1    0.07    0.06
   1   0   1   -0.37    0.03
   1   0   1   -0.47    0.04
   1   0   1   -1.35    0.11
   1   0   1   -1.42     0.1
   2   0   1    0.22    0.43
   3   0   1  422.83    1.58
   3   0   1  421.55    1.57
   3   0   1  421.42    1.54
   3   0   1  419.62    1.57
   4   0   1    0.81    0.69
   4   0   1    1.61    0.73
   5   0   1  441.04    1.58
   5   0   1  440.49    1.66
   5   0   1  439.01    1.65
   5   0   1   438.4    1.58
   6   0   1    0.71     0.4
   6   0   1    1.75    0.81
   6   0   1   -0.68    0.69
   7   0   1  235.93    1.07
   7   0   1  235.91    1.06
   7   0   1  235.84    1.04
   7   0   1  235.71    1.07
   7   0   1  233.81    0.93
   8   0   1    0.47    0.71
   8   0   1   -0.38    0.81
   9   0   1  160.65    0.88
   9   0   1  159.33    0.87
   9   0   1  158.61    0.83
   9   0   1  157.47    0.87
  10   0   1    0.88    0.83
  10   0   1    -0.7    0.96
  11   0   1   29.88     0.5
  11   0   1   29.74    0.57
  12   0   1    0.53     1.2
  13   0   1   79.71    0.79
  13   0   1   79.47    0.73
  13   0   1   77.56    0.79
  14   0   1    2.26    1.49
  15   0   1   34.37    0.62
  15   0   1   33.14    0.75
  15   0   1   31.86    0.71
  16   0   1   -1.23    1.63
  17   0   1    3.38    0.71
  18   0   1   -1.06    1.76
 -18   1   1    3.18    0.74
 -18   1   1    0.63    1.03
 -17   1   1    9.53    0.68
 -17   1   1    8.76    0.74
 -16   1   1    4.89    0.62
 -16   1   1    2.81    0.67
 -15   1   1    1.96    0.62
 -15   1   1    0.91    0.98
 -14   1   1    3.62    0.58
 -14   1   1    3.21    0.58
 -14   1   1    2.41    0.24
 -13   1   1    2.15    0.58
 -13   1   1    1.75    0.58
 -13   1   1    1.75    0.54
 -13   1   1    0.58    0.47
 -12   1   1    0.43    0.82
 -12   1   1    0.42    0.43
 -12   1   1   -0.02     0.4
 -11   1   1    7.76    0.45
 -11   1   1    7.71    0.28
 -11   1   1    7.49    0.45
 -10   1   1    1.42    0.49
 -10   1   1    1.11    0.48
 -10   1   1    0.26    0.59
 -10   1   1    0.14     0.7
  -9   1   1  182.47    0.89
  -9   1   1  182.43    0.92
  -9   1   1  181.51    0.87
  -9   1   1  180.95    0.89
  -8   1   1   68.43    0.58
  -8   1   1   67.86    0.55
  -8   1   1   66.26    0.55
  -7   1   1   14.08    0.41
  -7   1   1   13.09     0.3
  -7   1   1   12.69    0.33
  -7   1   1   12.46    0.35
  -7   1   1   12.01    0.33
  -7   1   1   11.69    0.47
  -6   1   1    4.37    0.25
  -6   1   1    4.21    0.29
  -6   1   1    4.14    0.61
  -6   1   1    3.74    0.28
  -6   1   1    3.66    0.17
  -5   1   1    0.78    0.31
  -5   1   1    0.62    0.26
  -5   1   1   -0.21     0.3
  -5   1   1   -0.23    0.34
  -5   1   1   -0.24    0.32
  -5   1   1   -0.42     0.4
  -4   1   1    0.32    0.38
  -4   1   1    0.28    0.34
  -4   1   1    0.28    0.34
  -4   1   1    0.24    0.32
  -4   1   1    0.13    0.26
  -4   1   1   -0.12    0.24
  -4   1   1   -0.81    0.36
  -3   1   1  292.23    1.22
  -3   1   1  291.42    1.04
  -3   1   1  291.35    1.08
  -3   1   1  290.17    1.12
  -3   1   1  290.17    1.09
  -3   1   1  290.07    1.09
  -3   1   1  289.71    1.09
  -2   1   1  390.64     1.4
  -2   1   1  390.46    1.41
  -2   1   1     389    1.46
  -2   1   1  388.25    1.39
  -2   1   1  387.97    1.51
  -2   1   1  386.62    1.39
  -1   1   1     1.7    0.18
  -1   1   1    1.45     0.1
  -1   1   1    1.12    0.22
   0   1   1   35.13     0.3
   0   1   1   34.94    0.21
   0   1   1   34.71     0.3
   0   1   1   34.52    0.28
   0   1   1   34.07    0.34
   1   1   1  191.87    0.87
   1   1   1  191.05    0.79
   1   1   1  190.89    0.84
   1   1   1  190.65    0.77
   1   1   1  190.07    0.77
   2   1   1    1000    3.66
   2   1   1  999.18    3.62
   2   1   1  998.47    3.62
   2   1   1  994.81     3.6
   2   1   1  994.64     3.6
   2   1   1  992.84    3.62
   2   1   1  991.46    3.62
   3   1   1  659.68    2.45
   3   1   1  659.41    2.44
   3   1   1  658.18     2.5
   3   1   1   657.2    2.45
   3   1   1  656.83    2.45
   3   1   1   655.9    2.48
   3   1   1  655.77    2.47
   4   1   1  251.68       1
   4   1   1  251.43    0.99
   4   1   1  251.25    0.93
   4   1   1  250.91    1.02
   4   1   1  250.62    1.03
   4   1   1  249.25       1
   5   1   1    70.1     0.5
   5   1   1   69.49    0.49
   5   1   1   69.38    0.46
   5   1   1   69.07    0.46
   6   1   1   14.09    0.38
   6   1   1   13.55    0.34
   6   1   1   13.17     0.3
   6   1   1   12.94    0.32
   7   1   1   17.24    0.39
   7   1   1   16.52    0.41
   7   1   1   16.25    0.39
   7   1   1   16.12    0.37
   7   1   1   16.08    0.29
   8   1   1    0.63     0.6
   8   1   1    0.42    0.56
   8   1   1     0.2    0.19
   9   1   1    1.45    0.34
   9   1   1    0.54    0.44
   9   1   1    0.26    0.77
   9   1   1    0.23    0.45
   9   1   1   -0.06    0.36
  10   1   1     7.2    0.46
  10   1   1    6.92    0.43
  11   1   1   15.94    0.53
  11   1   1   14.77     0.5
  11   1   1   13.67    0.47
  12   1   1    8.49    0.49
  12   1   1    8.01     0.4
  13   1   1   12.33    0.55
  13   1   1   11.22    0.37
  14   1   1     1.2    0.51
  14   1   1   -0.09    0.56
  15   1   1    2.44    1.14
  15   1   1    1.87    0.58
  16   1   1    0.84    0.66
  16   1   1   -0.44    0.68
  17   1   1    0.55    0.98
  17   1   1   -0.31    0.65
 -17   2   1    2.21    0.75
 -17   2   1   -1.04    0.69
 -16   2   1    2.12    0.69
 -16   2   1    0.76    0.67
 -15   2   1    9.81    0.75
 -15   2   1    9.22    0.67
 -13   2   1    1.82    0.62
 -13   2   1    0.04    0.87
 -12   2   1   11.18    0.53
 -12   2   1    9.52    0.91
 -11   2   1    4.27    0.48
 -11   2   1    3.58    0.57
 -11   2   1    2.53    0.36
 -10   2   1   19.67    0.54
 -10   2   1    18.5    0.46
  -9   2   1   41.01    0.54
  -9   2   1   39.41    0.44
  -9   2   1   38.14    0.51
  -8   2   1   96.42    0.69
  -8   2   1    95.3     0.8
  -8   2   1   95.01    0.58
  -8   2   1   94.63     0.6
  -8   2   1    93.9    0.62
  -8   2   1   93.77    0.62
  -7   2   1   36.18    0.43
  -7   2   1    36.1    0.39
  -7   2   1   35.32    0.41
  -7   2   1   34.24    0.57
  -6   2   1    37.9    0.42
  -6   2   1    37.5    0.37
  -6   2   1   37.46     0.4
  -6   2   1   37.19    0.41
  -6   2   1   36.68    0.35
  -5   2   1    2.61    0.28
  -5   2   1    2.41    0.33
  -5   2   1     2.3    0.71
  -5   2   1    2.09    0.31
  -5   2   1    1.79    0.23
  -5   2   1    0.94    0.46
  -4   2   1  164.63    0.71
  -4   2   1  164.18    0.72
  -4   2   1  163.72     0.7
  -4   2   1  162.75    0.94
  -4   2   1   162.5    0.83
  -4   2   1  162.28    0.69
  -3   2   1    3.46    0.35
  -3   2   1    3.32    0.19
  -3   2   1    3.31    0.27
  -3   2   1    3.22    0.42
  -3   2   1       3    0.32
  -3   2   1    2.93    0.31
  -3   2   1    2.43    0.58
  -2   2   1  107.49    0.45
  -2   2   1  107.49    0.43
  -2   2   1   107.1    0.58
  -2   2   1  106.95    0.42
  -2   2   1  106.25    0.61
  -2   2   1  105.89    0.56
  -1   2   1   27.45    0.21
  -1   2   1   27.08    0.33
  -1   2   1   26.76    0.47
   0   2   1    0.38    0.34
   0   2   1    0.09    0.08
   0   2   1   -0.08    0.35
   0   2   1   -0.66    0.26
   1   2   1   49.14    0.38
   1   2   1   48.74    0.41
   1   2   1   48.62     0.3
   1   2   1   48.32    0.43
   1   2   1   48.05    0.29
   1   2   1   47.46    0.42
   1   2   1   47.08    0.51
   2   2   1    5.27     0.3
   2   2   1    4.84    0.32
   2   2   1    4.61    0.19
   2   2   1     4.6    0.63
   2   2   1    4.57    0.39
   3   2   1    11.7     0.4
   3   2   1    11.6    0.29
   3   2   1   11.26     0.3
   3   2   1    11.1    0.29
   3   2   1   11.03    0.21
   3   2   1   11.01    0.18
   3   2   1   10.72    0.25
   3   2   1   10.14    0.44
   4   2   1    9.16    0.28
   4   2   1    8.86    0.28
   4   2   1    8.73    0.22
   4   2   1    8.58    0.25
   4   2   1    8.38    0.27
   5   2   1    37.6    0.42
   5   2   1    37.5    0.33
   5   2   1   37.37    0.43
   5   2   1   37.21    0.36
   6   2   1    2.15    0.33
   6   2   1    1.58    0.43
   6   2   1    1.48    0.58
   6   2   1    1.43    0.45
   6   2   1    1.29    0.41
   6   2   1    0.83    0.37
   6   2   1    0.37    0.45
   7   2   1    0.46    0.52
   7   2   1    0.43    0.91
   7   2   1    0.39    0.51
   7   2   1    0.13     0.3
   7   2   1   -0.29    0.46
   7   2   1   -0.59     0.3
   8   2   1   10.19    0.36
   8   2   1      10    0.51
   8   2   1    9.56    0.37
   8   2   1    9.03    0.39
   8   2   1    9.02    0.39
   9   2   1   49.38     0.6
   9   2   1   48.61    0.71
   9   2   1   48.48     0.5
   9   2   1   46.81    0.45
   9   2   1   46.72    0.53
  10   2   1    5.81    0.49
  10   2   1    4.43    0.49
  10   2   1    3.27    0.46
  11   2   1    5.36    0.63
  11   2   1    3.92    0.52
  11   2   1    3.47    0.55
  12   2   1    3.17     0.7
  12   2   1     1.2    0.55
  13   2   1   -0.32    0.54
  14   2   1   11.77    0.72
  14   2   1   10.62    0.62
  15   2   1     2.4    0.82
  15   2   1     2.2    1.12
  16   2   1   10.22    0.75
  16   2   1    9.37    0.75
  17   2   1    1.58    0.71
 -15   3   1    1.79    0.74
 -15   3   1   -0.53    0.62
 -15   3   1   -0.81     0.6
 -14   3   1   -0.18    0.77
 -14   3   1   -1.76    0.64
 -13   3   1   14.94     0.8
 -13   3   1    12.7    0.66
 -12   3   1    1.77    0.71
 -12   3   1    1.18    0.58
 -12   3   1    0.34    0.79
 -11   3   1   35.47    0.62
 -11   3   1   34.33     0.8
 -10   3   1    7.45    0.56
 -10   3   1    7.24    0.71
  -9   3   1   18.85     0.7
  -8   3   1    4.97    0.36
  -8   3   1    4.83     0.4
  -8   3   1    4.79    0.41
  -8   3   1    4.13    1.06
  -7   3   1   20.63    0.44
  -7   3   1   19.88    0.38
  -7   3   1   19.69    0.63
  -7   3   1   18.95    0.34
  -7   3   1   18.78    0.39
  -6   3   1   18.08    0.33
  -6   3   1   17.91    0.38
  -6   3   1   17.86    0.59
  -6   3   1   17.33    0.31
  -6   3   1    17.1    0.35
  -6   3   1   16.58    0.39
  -5   3   1   20.98    0.33
  -5   3   1   20.83    0.31
  -5   3   1   20.54    0.57
  -5   3   1   19.97    0.28
  -4   3   1    3.24    0.23
  -4   3   1    2.79    0.37
  -4   3   1    2.75    0.31
  -4   3   1    2.34    0.29
  -4   3   1    2.19    0.37
  -4   3   1    1.18    0.51
  -3   3   1   18.18    0.54
  -3   3   1   18.15    0.25
  -3   3   1   17.55    0.26
  -3   3   1   17.23    0.24
  -3   3   1   17.12    0.48
  -2   3   1    2.41    0.35
  -2   3   1    2.34    0.28
  -2   3   1    2.33    0.29
  -2   3   1    2.09    0.39
  -2   3   1    2.01    0.16
  -2   3   1    1.76    0.34
  -2   3   1    1.37    0.86
  -2   3   1    1.28    0.36
  -1   3   1   21.94    0.25
  -1   3   1   20.96    0.15
  -1   3   1   20.79    0.36
  -1   3   1   20.32    0.49
   0   3   1    47.9     0.4
   0   3   1   47.89    0.47
   0   3   1   47.07    0.45
   1   3   1   29.43     0.4
   1   3   1   29.05    0.41
   1   3   1   28.89    0.37
   1   3   1   28.52    0.48
   1   3   1   28.49    0.46
   2   3   1    6.72    0.39
   2   3   1    6.41    0.24
   2   3   1    6.11    0.25
   2   3   1    5.99    0.12
   2   3   1    5.92    0.13
   2   3   1    5.83    0.33
   2   3   1    5.74    0.36
   3   3   1    2.63    0.28
   3   3   1    2.63    0.32
   3   3   1     2.5    0.17
   3   3   1    2.45    0.92
   3   3   1    2.44    0.31
   3   3   1    2.12     0.3
   4   3   1    0.57    0.27
   4   3   1    0.42    0.28
   4   3   1    0.24    0.34
   4   3   1    0.19     0.2
   4   3   1   -0.01     0.4
   4   3   1   -0.09    0.49
   4   3   1    -0.3    0.52
   5   3   1    5.62    0.34
   5   3   1    5.55    0.24
   5   3   1    5.16    0.43
   5   3   1    4.84    0.37
   6   3   1   31.62    0.48
   6   3   1   30.45    0.39
   6   3   1   30.44    0.38
   6   3   1   29.76    0.36
   6   3   1   29.68    0.34
   6   3   1   29.35    0.41
   6   3   1   28.73    0.65
   7   3   1    4.77    0.77
   7   3   1    4.76    0.42
   7   3   1    4.67    0.37
   7   3   1    4.29    0.39
   8   3   1    4.05    0.43
   8   3   1    3.95    0.42
   8   3   1     3.3    0.37
   8   3   1    3.19    0.62
  10   3   1    4.57    0.72
  10   3   1    2.45    0.47
  10   3   1    1.95    0.47
  11   3   1    0.49    0.98
  11   3   1    0.03    0.62
  11   3   1   -0.65    0.53
  12   3   1       8    0.59
  12   3   1    6.96    0.88
  13   3   1   -0.53    0.53
  13   3   1   -1.35    0.65
  14   3   1    1.35    0.48
  15   3   1   -0.98    0.66
 -13   4   1   -0.41    0.68
 -13   4   1   -1.03    0.54
 -12   4   1    0.57    0.62
 -12   4   1   -0.28    0.57
 -11   4   1    3.64    0.58
 -11   4   1    2.16    0.55
 -10   4   1    0.18    0.49
 -10   4   1    0.06    0.73
  -9   4   1    0.78    0.59
  -9   4   1    0.69    0.07
  -9   4   1    0.69    0.07
  -8   4   1    1.73    0.47
  -8   4   1    1.68    0.73
  -7   4   1   15.51    0.44
  -7   4   1   14.17     0.4
  -7   4   1   14.07    0.45
  -6   4   1    1.17    0.69
  -6   4   1    1.15    0.35
  -6   4   1    0.82    0.71
  -6   4   1    0.15    0.45
  -5   4   1     0.5    0.46
  -5   4   1    0.37    0.39
  -5   4   1    0.34     0.8
  -5   4   1    0.25    0.29
  -5   4   1    0.19    0.15
  -5   4   1   -0.83     0.4
  -4   4   1   13.92    0.36
  -4   4   1   13.57    0.36
  -4   4   1   13.31    0.67
  -4   4   1   12.77    0.29
  -3   4   1     7.2    0.31
  -3   4   1    7.12    0.28
  -3   4   1    6.66    0.25
  -3   4   1    6.24    0.42
  -3   4   1    6.11    0.87
  -2   4   1    1.19    0.28
  -2   4   1    0.53    1.19
  -2   4   1    0.47    0.42
  -2   4   1    0.29    0.32
  -2   4   1    0.27    0.64
  -2   4   1    0.04    0.12
  -1   4   1    5.89    0.24
  -1   4   1    5.55     0.2
  -1   4   1    5.12    0.58
   0   4   1     7.8    0.28
   0   4   1    7.26    0.53
   1   4   1     8.6    0.29
   1   4   1    8.09     0.2
   1   4   1    7.79    0.17
   1   4   1    7.62     0.3
   2   4   1   23.15    0.37
   2   4   1   22.29    0.23
   2   4   1   22.09    0.25
   2   4   1   21.84    0.33
   2   4   1   21.25    0.63
   3   4   1   31.48    0.76
   3   4   1   31.32    0.37
   3   4   1   31.31    0.29
   3   4   1   30.26    0.26
   4   4   1    5.04    0.72
   4   4   1    4.66    0.31
   5   4   1   10.67    0.68
   5   4   1    9.94    0.31
   5   4   1    9.48    0.36
   5   4   1    9.41    0.33
   6   4   1    2.41    0.68
   6   4   1    0.62    0.82
   7   4   1       1    0.67
   7   4   1   -0.62     0.4
   8   4   1    0.52     0.9
   8   4   1    0.09    0.06
   9   4   1   21.22    0.63
   9   4   1   21.01    0.83
   9   4   1   20.26    0.51
  11   4   1    7.17    0.61
  11   4   1    6.98    0.91
  -8   5   1   -0.07    0.66
  -7   5   1    4.43    0.86
  -6   5   1    2.06    0.75
  -5   5   1    3.58    0.81
  -4   5   1    2.86     0.8
  -3   5   1    1.84    0.78
  -2   5   1    1.97     0.7
  -1   5   1    1.82    0.67
   0   5   1     6.2    0.64
   1   5   1    1.11    0.65
   3   5   1     9.4    0.73
   4   5   1    8.82    0.83
   5   5   1    3.99    0.81
   6   5   1    3.54    0.79
   7   5   1    4.08    0.79
   8   5   1    4.77    0.92
  -7  -5   2    2.28    0.51
  -6  -5   2    2.45    0.55
  -5  -5   2    0.19    0.31
  -4  -5   2    3.55    1.06
  -3  -5   2    5.12    0.57
  -2  -5   2     2.9    0.66
  -1  -5   2    2.95    0.58
   1  -5   2    3.75    0.99
   2  -5   2    0.67     1.1
   3  -5   2    2.15    0.62
   4  -5   2    1.42    0.64
   5  -5   2    4.45    0.69
   6  -5   2    3.62    0.71
   7  -5   2    7.01    0.73
  -9  -4   2    2.27    0.63
  -8  -4   2    0.93    0.23
  -7  -4   2   18.59    0.45
  -6  -4   2    0.86    0.69
  -5  -4   2     5.3    0.43
  -4  -4   2    1.02    0.47
  -3  -4   2   -0.88    0.43
  -2  -4   2    1.93    0.49
   0  -4   2     3.7    0.27
   1  -4   2    5.05    0.91
   2  -4   2    1.89    0.52
   3  -4   2    0.56    0.85
   4  -4   2    2.49    0.58
   5  -4   2    3.33    0.77
   6  -4   2    4.03     0.6
   7  -4   2    2.91    0.61
   8  -4   2    0.67    0.71
   9  -4   2    3.78    0.63
  10  -4   2   15.08     0.7
  11  -4   2    3.01    0.63
  12  -4   2    9.21     0.7
 -16  -3   2   -0.41    1.38
 -14  -3   2     1.8    0.63
 -13  -3   2   -0.11    0.58
 -12  -3   2    0.97    0.45
 -12  -3   2    0.24    0.46
 -11  -3   2     7.2    0.44
 -11  -3   2    6.63    0.49
 -10  -3   2    8.61    0.27
 -10  -3   2     8.4    0.37
 -10  -3   2    8.28     0.3
 -10  -3   2    7.45    0.43
 -10  -3   2    7.17    0.36
  -9  -3   2    0.07    0.15
  -9  -3   2   -0.12    0.36
  -9  -3   2   -0.21    0.45
  -9  -3   2   -0.35    0.57
  -9  -3   2   -0.38    0.64
  -8  -3   2   55.45    0.38
  -8  -3   2   54.72    0.43
  -7  -3   2    1.33    0.27
  -6  -3   2   35.97    0.41
  -5  -3   2    2.44    0.46
  -4  -3   2    0.42    0.52
  -4  -3   2   -0.79    0.31
  -3  -3   2    0.99    0.33
  -3  -3   2   -0.58     0.4
  -2  -3   2   43.54    0.48
  -2  -3   2   43.23    0.51
  -1  -3   2     9.3     0.4
   0  -3   2   92.47    0.71
   0  -3   2   91.11    0.61
   1  -3   2    1.49     0.6
   2  -3   2   11.14    0.44
   3  -3   2    1.58    0.41
   4  -3   2    8.88    0.46
   4  -3   2    8.85    0.29
   5  -3   2   -0.43     0.4
   5  -3   2   -0.48    0.45
   6  -3   2    5.49    0.26
   6  -3   2    4.99    0.27
   6  -3   2    4.14     0.6
   7  -3   2   15.83    0.51
   7  -3   2   14.79    0.33
   7  -3   2   14.07    0.36
   8  -3   2    0.35    0.54
   8  -3   2    0.23    0.48
   8  -3   2   -0.43    0.69
   9  -3   2    3.73    0.49
   9  -3   2    3.67    0.44
   9  -3   2    3.33     0.4
  10  -3   2    1.66    0.53
  10  -3   2    1.22    0.56
  10  -3   2    0.61    0.48
  11  -3   2    4.27    0.77
  11  -3   2    3.71    0.56
  11  -3   2    2.09    0.68
  12  -3   2    9.23    0.62
  12  -3   2    8.62    0.83
  12  -3   2    6.99     0.6
  13  -3   2       3    0.62
  14  -3   2    0.22    1.02
 -17  -2   2    0.65    0.81
 -17  -2   2   -0.45    1.15
 -16  -2   2   14.24    0.71
 -16  -2   2   13.88    0.65
 -15  -2   2    1.84     0.7
 -15  -2   2     0.4    0.84
 -14  -2   2    1.94    0.61
 -14  -2   2    0.59    0.48
 -13  -2   2    3.21    0.61
 -12  -2   2   34.81    0.57
 -12  -2   2   34.39    0.65
 -11  -2   2    28.1    0.46
 -11  -2   2   27.81    0.39
 -10  -2   2    1.39     0.4
 -10  -2   2    0.79    0.15
 -10  -2   2    0.21    0.63
 -10  -2   2    0.09     0.8
  -9  -2   2   29.26    0.45
  -9  -2   2   29.09    0.37
  -9  -2   2    28.7    0.42
  -9  -2   2   28.52    0.23
  -9  -2   2   27.48    0.45
  -8  -2   2     0.3    0.35
  -8  -2   2    0.28    0.37
  -8  -2   2    0.22    0.34
  -8  -2   2    0.19    0.31
  -8  -2   2    0.19    0.16
  -7  -2   2   72.05     0.5
  -7  -2   2   71.79    0.43
  -7  -2   2    71.2    0.45
  -7  -2   2   70.12    0.47
  -6  -2   2  102.63    0.54
  -6  -2   2  102.01    0.54
  -6  -2   2  101.42    0.54
  -6  -2   2     101    0.53
  -5  -2   2    43.6    0.31
  -5  -2   2   43.26    0.32
  -5  -2   2    42.4    0.31
  -5  -2   2   42.12    0.36
  -4  -2   2     1.3    0.35
  -4  -2   2    1.08    0.34
  -3  -2   2   67.95    0.47
  -3  -2   2    67.8    0.55
  -3  -2   2   67.74    0.28
  -2  -2   2   16.17    0.41
  -2  -2   2   15.32    0.32
  -1  -2   2   24.13    0.37
  -1  -2   2   24.04    0.36
   0  -2   2   18.94    0.36
   0  -2   2    18.7    0.37
   1  -2   2   40.96    0.22
   1  -2   2   40.92    0.21
   1  -2   2   40.25    0.42
   2  -2   2   98.85    0.46
   2  -2   2   97.01    0.57
   3  -2   2  122.42    0.55
   3  -2   2  121.63    0.55
   3  -2   2   120.8    0.61
   3  -2   2  119.68     0.7
   3  -2   2   119.6    0.81
   4  -2   2   51.38     0.4
   4  -2   2   50.41    0.38
   5  -2   2      10    0.26
   5  -2   2    9.85    0.11
   5  -2   2    9.69    0.33
   5  -2   2    9.66    0.47
   5  -2   2    8.47    0.49
   6  -2   2    0.36    0.42
   6  -2   2    0.11    0.14
   6  -2   2    0.03    0.21
   6  -2   2    -0.2    0.35
   6  -2   2   -0.51    0.44
   6  -2   2   -0.59     0.3
   6  -2   2   -0.68    0.32
   7  -2   2   24.21    0.44
   7  -2   2   24.18    0.43
   7  -2   2   24.02    0.33
   7  -2   2   23.66    0.38
   7  -2   2   23.59    0.28
   7  -2   2   23.26    0.26
   7  -2   2   22.13    0.52
   8  -2   2   18.29    0.48
   8  -2   2   17.94     0.3
   8  -2   2   17.84    0.36
   8  -2   2   17.82    0.43
   8  -2   2   17.61    0.25
   8  -2   2   17.56    0.41
   8  -2   2    17.3    0.47
   9  -2   2   42.86    0.51
   9  -2   2   42.55    0.55
   9  -2   2   42.06    0.47
   9  -2   2   41.56    0.51
   9  -2   2   41.43     0.3
   9  -2   2   40.68     0.4
   9  -2   2   40.07    0.68
  10  -2   2    2.57    0.49
  10  -2   2    1.65    0.58
  10  -2   2    1.16    0.25
  10  -2   2    1.12    0.26
  10  -2   2    0.47    0.47
  10  -2   2    0.43    0.37
  11  -2   2   31.51    0.53
  11  -2   2    31.5    0.68
  11  -2   2   31.22    0.67
  11  -2   2    30.7    0.42
  11  -2   2   30.53    0.52
  12  -2   2    1.16    0.38
  12  -2   2    0.21    0.27
  12  -2   2    0.06    0.57
  12  -2   2   -0.28    1.43
  12  -2   2   -1.15    0.55
  13  -2   2    4.46     0.6
  13  -2   2     3.1    1.25
  13  -2   2    2.74     0.3
  14  -2   2    3.43    1.11
  14  -2   2    2.27    0.71
  14  -2   2    2.08    0.83
  15  -2   2    1.28    0.87
  15  -2   2    0.55    1.35
  15  -2   2    0.16    0.38
  16  -2   2    2.24    0.92
 -18  -1   2    0.61    0.79
 -18  -1   2   -1.06    0.85
 -17  -1   2    4.37    0.62
 -17  -1   2     3.9    1.04
 -16  -1   2    2.58     0.7
 -16  -1   2     2.5    0.74
 -16  -1   2    2.19    0.73
 -15  -1   2    8.43    0.66
 -14  -1   2    4.84    0.62
 -14  -1   2    4.59    0.57
 -14  -1   2    4.46    0.71
 -13  -1   2    75.6    0.84
 -13  -1   2   75.25    0.56
 -13  -1   2   74.61    0.75
 -12  -1   2   13.49    0.61
 -12  -1   2   13.43    0.49
 -12  -1   2   12.77    0.32
 -12  -1   2   12.59    0.51
 -11  -1   2   38.65    0.49
 -11  -1   2    38.6    0.54
 -11  -1   2   38.37    0.35
 -11  -1   2   38.13    0.57
 -11  -1   2   37.97    0.53
 -11  -1   2   37.04    0.59
 -10  -1   2  100.69    0.68
 -10  -1   2  100.54    0.87
 -10  -1   2   99.86    0.39
 -10  -1   2   99.73    0.66
 -10  -1   2   99.56    0.71
 -10  -1   2   99.21    0.66
 -10  -1   2   98.91    0.51
  -9  -1   2    0.67    0.62
  -9  -1   2    0.63     0.7
  -9  -1   2    0.37    0.41
  -9  -1   2    0.33     0.3
  -9  -1   2    0.01    0.21
  -9  -1   2   -0.11    0.51
  -8  -1   2   94.01    0.68
  -8  -1   2   93.96    0.46
  -8  -1   2   93.69    0.64
  -8  -1   2   92.56     0.6
  -7  -1   2    4.77    0.28
  -7  -1   2    4.72    0.28
  -7  -1   2    4.17    0.25
  -6  -1   2    4.65    0.28
  -6  -1   2    4.43     0.3
  -6  -1   2    3.93    0.26
  -6  -1   2    3.44    0.23
  -5  -1   2   49.22    0.38
  -5  -1   2    48.8    0.41
  -4  -1   2  319.63    1.19
  -4  -1   2  319.61    1.19
  -4  -1   2  319.27    1.19
  -4  -1   2  318.32    1.27
  -4  -1   2  317.85    1.18
  -3  -1   2   -0.21    0.32
  -3  -1   2   -0.23    0.28
  -3  -1   2   -0.27    0.31
  -2  -1   2   16.72    0.15
  -2  -1   2   16.38    0.22
  -2  -1   2   16.29    0.15
  -2  -1   2   16.21    0.23
  -2  -1   2   15.99    0.34
  -1  -1   2   113.3    0.55
  -1  -1   2  112.66    0.46
  -1  -1   2  111.68    0.48
  -1  -1   2  110.66    0.58
   0  -1   2  182.23    0.77
   0  -1   2  180.24    0.76
   0  -1   2   180.1    0.75
   0  -1   2  179.91     0.7
   0  -1   2  179.58     0.7
   1  -1   2  213.09    0.94
   1  -1   2  212.95     0.9
   1  -1   2  210.99    0.92
   1  -1   2  210.85    0.85
   2  -1   2   37.98    0.36
   2  -1   2   37.89    0.35
   2  -1   2   36.12    0.37
   3  -1   2  247.15    1.05
   3  -1   2  246.46    1.03
   3  -1   2  246.08    1.07
   3  -1   2  245.68    0.98
   3  -1   2  245.28    0.98
   4  -1   2   82.66     0.5
   4  -1   2   82.51    0.43
   4  -1   2   82.08    0.51
   4  -1   2   81.91    0.49
   4  -1   2   81.89    0.43
   4  -1   2    81.5    0.46
   5  -1   2  102.63    0.56
   5  -1   2  102.36    0.64
   5  -1   2   101.4    0.55
   5  -1   2  101.29    0.58
   5  -1   2  101.28    0.61
   5  -1   2  101.04    0.55
   6  -1   2   19.64    0.36
   6  -1   2    19.6    0.41
   6  -1   2   19.08    0.31
   6  -1   2   18.86    0.38
   6  -1   2   18.56    0.34
   6  -1   2   18.39    0.34
   7  -1   2   15.15    0.34
   7  -1   2   14.98    0.32
   7  -1   2   14.65    0.29
   7  -1   2   14.57     0.4
   7  -1   2   14.26    0.32
   7  -1   2    13.9    0.36
   8  -1   2   21.36    0.47
   8  -1   2   19.81    0.33
   8  -1   2   19.56    0.38
   9  -1   2   52.25    0.58
   9  -1   2   51.86    0.55
   9  -1   2   49.85    0.47
  10  -1   2   59.47     0.6
  10  -1   2   57.76    0.61
  10  -1   2   57.72    0.53
  10  -1   2   56.52    0.45
  11  -1   2   15.19    0.56
  11  -1   2   15.02    0.56
  11  -1   2   14.11    0.43
  11  -1   2   13.24    0.35
  12  -1   2   22.91    0.79
  12  -1   2   21.02    0.55
  13  -1   2   16.48    0.66
  13  -1   2   15.97    0.84
  13  -1   2   14.85     0.6
  14  -1   2    7.92    0.65
  14  -1   2    5.89    0.66
  14  -1   2    5.85    0.82
  15  -1   2    2.86    0.72
  15  -1   2    0.76    0.81
  15  -1   2    0.33     0.6
  16  -1   2    1.17    0.66
  16  -1   2    0.44    0.57
  17  -1   2   11.02    0.82
  17  -1   2    10.3    0.86
 -18   0   2    1.53    0.76
 -18   0   2    1.12    1.02
 -17   0   2   -0.63    1.85
 -16   0   2    1.62    0.62
 -16   0   2    0.82     0.8
 -16   0   2    0.15    1.11
 -16   0   2   -0.49    0.53
 -15   0   2   -0.46    1.52
 -15   0   2   -0.25    1.27
 -14   0   2    9.55    0.57
 -14   0   2    8.14    0.22
 -14   0   2     7.4    0.58
 -14   0   2    6.87    1.05
 -13   0   2     2.5    1.22
 -13   0   2    2.35    1.37
 -12   0   2   89.94    0.49
 -12   0   2   88.94     0.7
 -12   0   2   88.85    0.79
 -12   0   2    87.6    0.71
 -11   0   2   -0.47    0.97
 -10   0   2    3.01    0.36
 -10   0   2    2.43     0.4
 -10   0   2    2.39    0.17
 -10   0   2    2.15    0.71
 -10   0   2    2.05    0.61
 -10   0   2    2.04    0.64
  -9   0   2   -0.65    0.95
  -9   0   2   -0.23    0.99
  -9   0   2    0.57    0.88
  -9   0   2    0.59    0.96
  -8   0   2    4.04    0.34
  -8   0   2    3.43    0.18
  -8   0   2    3.17    0.34
  -8   0   2       3    0.62
  -8   0   2    2.94    0.69
  -8   0   2    2.45    0.18
  -8   0   2    2.27    0.44
  -7   0   2    1.23    0.84
  -7   0   2   -0.39    0.86
  -7   0   2   -0.64    0.77
  -7   0   2    0.28    0.83
  -6   0   2   17.39    0.33
  -6   0   2   17.31    0.33
  -6   0   2   16.98    0.34
  -6   0   2   16.56    0.32
  -6   0   2   16.27    0.34
  -5   0   2    0.25    0.75
  -5   0   2     0.5    0.77
  -5   0   2   -0.46    0.67
  -5   0   2    0.27    0.68
  -4   0   2   19.45    0.26
  -4   0   2   19.37    0.31
  -4   0   2   19.17     0.3
  -4   0   2   18.71    0.26
  -4   0   2   18.24    0.27
  -4   0   2   18.07    0.26
  -3   0   2    0.62    0.56
  -3   0   2   -0.46    0.59
  -3   0   2    1.14    0.58
  -1   0   2   -0.11    0.26
  -1   0   2   -0.03    0.32
   0   0   2    1.49    0.17
   0   0   2    0.07    0.02
   0   0   2   -0.03    0.01
   0   0   2    -0.3    0.05
   0   0   2   -0.37    0.07
   0   0   2   -0.54    0.08
   1   0   2    0.04    0.36
   1   0   2       0       0
   2   0   2   477.3    1.77
   2   0   2  476.97    1.77
   2   0   2  471.96    1.77
   2   0   2  459.01    1.77
   3   0   2   -0.13    0.63
   3   0   2   -0.49    0.63
   4   0   2  135.27    0.67
   4   0   2  134.74    0.58
   4   0   2  134.68    0.69
   4   0   2  133.43    0.66
   5   0   2     0.6    0.68
   5   0   2    0.19    0.79
   6   0   2   49.43    0.43
   6   0   2   48.56    0.45
   6   0   2   48.33    0.47
   6   0   2   47.57    0.31
   7   0   2    0.71    0.76
   7   0   2   -0.41    0.85
   8   0   2    0.69     0.4
   8   0   2    0.22     0.4
   8   0   2    0.01    0.09
   8   0   2   -0.57    0.36
   8   0   2   -0.69    0.29
   9   0   2   -0.36    0.77
   9   0   2   -0.64    1.03
  10   0   2    3.37    0.37
  10   0   2    3.26    0.77
  10   0   2    2.55    0.53
  11   0   2    0.41    1.15
  12   0   2   29.71    0.56
  13   0   2    1.18    1.45
  14   0   2    2.28    0.64
  14   0   2    1.12    0.65
  15   0   2   -1.68    1.55
  16   0   2    0.45    0.65
  16   0   2   -0.48    0.72
  17   0   2   -3.61    1.61
 -18   1   2    -0.2    0.92
 -18   1   2   -0.39    1.19
 -18   1   2   -1.87    0.68
 -17   1   2    4.26     0.1
 -17   1   2    3.66    0.68
 -17   1   2    1.88    0.93
 -16   1   2    2.16    0.65
 -16   1   2    1.53    0.62
 -15   1   2    8.63     0.6
 -15   1   2    7.02    0.95
 -14   1   2     5.4    0.55
 -14   1   2    4.43    0.58
 -14   1   2    4.26    0.31
 -13   1   2   76.12    0.75
 -13   1   2   75.67    0.76
 -13   1   2   73.63    0.68
 -12   1   2    13.1     0.5
 -12   1   2   12.94    0.56
 -12   1   2   12.32    0.48
 -11   1   2   39.04    0.57
 -11   1   2   38.11    0.57
 -11   1   2   37.84    0.37
 -11   1   2   37.44    0.51
 -10   1   2  101.25     0.7
 -10   1   2  100.84    0.59
 -10   1   2   99.02    0.79
  -9   1   2    0.72    0.61
  -9   1   2    0.23    0.19
  -9   1   2    0.05    0.22
  -9   1   2   -0.19    0.56
  -9   1   2   -0.84    0.43
  -8   1   2   94.65    0.64
  -8   1   2   93.86     0.6
  -8   1   2   93.73    0.63
  -8   1   2   92.41    0.63
  -7   1   2    5.27    0.32
  -7   1   2    4.82    0.33
  -7   1   2    4.82    0.25
  -7   1   2    3.89    0.39
  -6   1   2    4.93    0.34
  -6   1   2    4.74     0.3
  -6   1   2    4.37    0.27
  -6   1   2    4.23    0.29
  -6   1   2    4.09    0.27
  -6   1   2    3.66    0.64
  -6   1   2    3.53    0.35
  -5   1   2   49.08    0.43
  -5   1   2   48.98     0.4
  -5   1   2   48.88     0.4
  -5   1   2    48.8    0.41
  -5   1   2   48.77    0.39
  -4   1   2  320.28     1.2
  -4   1   2  318.74     1.3
  -4   1   2  318.57    1.19
  -4   1   2  318.33    1.19
  -4   1   2  318.25    1.29
  -4   1   2  316.75    1.22
  -4   1   2   316.7    1.18
  -3   1   2    0.62    0.26
  -3   1   2    0.19    0.23
  -3   1   2   -0.34    0.31
  -3   1   2   -0.46    0.39
  -3   1   2    -0.7    0.26
  -2   1   2   16.52    0.24
  -2   1   2   16.36    0.23
  -2   1   2   15.79    0.39
  -1   1   2  113.26    0.61
  -1   1   2  111.63     0.5
  -1   1   2  111.58     0.4
  -1   1   2  111.03    0.47
   0   1   2  180.93    0.69
   0   1   2  179.62     0.7
   1   1   2  213.09    0.91
   1   1   2  212.17    0.87
   1   1   2   212.1    0.79
   1   1   2   209.4    0.84
   2   1   2   37.98    0.38
   2   1   2   37.72    0.37
   2   1   2   37.58    0.28
   2   1   2   37.33    0.28
   2   1   2   37.33    0.35
   3   1   2  247.37    1.03
   3   1   2  246.45    1.03
   3   1   2  246.21    1.01
   3   1   2   245.8    1.04
   3   1   2  245.76    1.03
   3   1   2  245.37       1
   4   1   2   82.75    0.47
   4   1   2   82.58    0.47
   4   1   2   82.41     0.5
   4   1   2   82.32    0.49
   4   1   2   81.65     0.5
   5   1   2   101.9     0.6
   5   1   2  101.82    0.61
   5   1   2  101.46    0.58
   5   1   2  101.45    0.44
   5   1   2  101.07    0.58
   5   1   2  100.68    0.57
   6   1   2    19.4    0.43
   6   1   2   18.77     0.4
   6   1   2   18.47    0.15
   6   1   2   18.47    0.36
   6   1   2   18.27    0.31
   7   1   2   15.24    0.41
   7   1   2   15.04    0.31
   7   1   2   14.82    0.43
   8   1   2    20.7    0.33
   8   1   2   20.65    0.46
   8   1   2   19.29    0.41
   8   1   2   19.06    0.41
   8   1   2   18.84    0.37
   9   1   2   51.17    0.54
   9   1   2   50.85    0.51
   9   1   2   50.68    0.57
   9   1   2   50.66    0.54
   9   1   2   50.13    0.42
  10   1   2   57.96    0.47
  10   1   2   56.12    0.57
  11   1   2   14.86    0.54
  11   1   2   13.46    0.55
  12   1   2   22.55    0.59
  12   1   2   20.74    0.55
  13   1   2   16.81     0.6
  13   1   2   16.73     0.6
  14   1   2    7.86    0.62
  14   1   2    7.55    0.94
  15   1   2    1.98    0.87
  15   1   2     1.8    0.47
  16   1   2    1.65    0.68
  17   1   2    8.04    0.77
 -17   2   2    2.19    0.81
 -17   2   2   -0.87    0.73
 -17   2   2   -1.52    0.67
 -16   2   2   13.59    0.66
 -16   2   2   12.05    0.66
 -15   2   2    2.18    0.62
 -15   2   2    0.81    0.47
 -14   2   2    0.14    0.91
 -14   2   2   -0.23    0.55
 -13   2   2    1.98    0.63
 -13   2   2    0.94    0.78
 -13   2   2    0.62    0.52
 -12   2   2   35.03    0.62
 -12   2   2   32.69    0.77
 -12   2   2   32.11    0.58
 -11   2   2   28.43    0.53
 -11   2   2      28    0.66
 -11   2   2   27.23    0.56
 -10   2   2    1.44    0.32
 -10   2   2    0.66    0.33
 -10   2   2    0.46    0.46
 -10   2   2    0.22    0.73
  -9   2   2   28.72    0.49
  -9   2   2   28.68    0.43
  -9   2   2   28.17    0.49
  -9   2   2   27.84    0.45
  -9   2   2   27.82    0.38
  -9   2   2   27.36    0.63
  -8   2   2    0.95    0.39
  -8   2   2     0.7    0.34
  -8   2   2    0.64    0.59
  -8   2   2    0.29    0.37
  -8   2   2   -0.13    0.62
  -8   2   2   -0.52    0.29
  -7   2   2   72.31    0.53
  -7   2   2   71.55    0.52
  -7   2   2   70.84    0.54
  -7   2   2   70.52    0.63
  -7   2   2    70.3    0.69
  -7   2   2   70.18    0.49
  -6   2   2  102.56    0.59
  -6   2   2  102.56    0.58
  -6   2   2  101.56     0.6
  -6   2   2  101.23    0.79
  -6   2   2  101.12    0.57
  -6   2   2  100.97    0.61
  -5   2   2   43.86     0.4
  -5   2   2   43.11    0.29
  -5   2   2   43.02    0.45
  -5   2   2   42.42    0.38
  -5   2   2   42.35    0.39
  -5   2   2   41.92    0.35
  -4   2   2    1.22    0.37
  -4   2   2    1.19    0.36
  -4   2   2    1.04    0.36
  -4   2   2    0.81    0.17
  -4   2   2    0.48    0.44
  -4   2   2     0.4    0.57
  -3   2   2      69    0.47
  -3   2   2   68.48    0.38
  -3   2   2   67.83    0.41
  -3   2   2   67.42    0.43
  -3   2   2   67.01     0.6
  -3   2   2   66.41    0.48
  -2   2   2   16.28    0.15
  -2   2   2   16.08    0.33
  -2   2   2   16.08    0.15
  -2   2   2   15.96    0.25
  -2   2   2   15.59    0.23
  -1   2   2    25.5    0.34
  -1   2   2   25.36    0.36
  -1   2   2    25.3    0.25
  -1   2   2   24.29    0.33
   0   2   2    19.3    0.25
   0   2   2   19.13    0.31
   0   2   2   18.98    0.25
   0   2   2   18.76    0.36
   0   2   2   18.11     0.4
   1   2   2    41.5    0.43
   1   2   2   41.36    0.36
   1   2   2   40.21    0.41
   1   2   2   39.87    0.39
   2   2   2   99.01    0.51
   2   2   2   98.97    0.38
   2   2   2   98.89    0.64
   2   2   2   98.17    0.39
   2   2   2   97.51    0.52
   3   2   2  123.11     0.6
   3   2   2  122.35    0.51
   3   2   2  122.04    0.58
   3   2   2  121.86    0.49
   3   2   2  121.34    0.55
   3   2   2  121.21    0.63
   3   2   2  120.23    0.69
   4   2   2    51.6    0.36
   4   2   2   51.37    0.36
   4   2   2   50.98    0.47
   4   2   2   50.33    0.37
   5   2   2   10.56    0.38
   5   2   2   10.46    0.29
   5   2   2   10.19    0.32
   5   2   2    9.88    0.29
   6   2   2    1.21    0.33
   6   2   2     0.4    0.35
   6   2   2    0.34    0.23
   6   2   2    0.16    0.04
   6   2   2    0.16    0.11
   6   2   2   -0.66    0.32
   7   2   2   23.55    0.44
   7   2   2   23.41     0.4
   7   2   2   23.39    0.37
   7   2   2   22.55    0.36
   8   2   2   17.78    0.45
   8   2   2   16.99    0.42
   8   2   2   16.79    0.41
   8   2   2   16.64    0.37
   8   2   2   16.62    0.53
   8   2   2   16.44     0.4
   9   2   2   42.21    0.56
   9   2   2   41.78     0.7
   9   2   2   41.33    0.53
   9   2   2   40.82    0.49
   9   2   2   40.41    0.47
  10   2   2    1.91    0.46
  10   2   2    1.34    0.59
  10   2   2    1.23    0.27
  10   2   2    0.74    0.59
  11   2   2   31.67    0.71
  11   2   2   30.81    0.55
  12   2   2    2.24    0.65
  12   2   2    1.75    0.61
  12   2   2    0.07    0.65
  13   2   2       4    0.62
  14   2   2    2.88    0.42
  14   2   2    1.85    0.69
  15   2   2    0.02    0.59
  15   2   2    0.01    0.53
  16   2   2    2.69     0.8
  16   2   2    2.31    0.73
 -16   3   2   -0.65    0.67
 -16   3   2   -1.46    0.65
 -15   3   2    3.47     0.7
 -15   3   2    2.47    0.83
 -15   3   2    1.66    0.65
 -14   3   2    3.68    0.79
 -14   3   2    2.77    0.64
 -14   3   2    1.86    0.69
 -13   3   2    2.43    0.72
 -13   3   2    0.64    0.84
 -13   3   2    -0.3    0.53
 -12   3   2    2.49    0.81
 -12   3   2    0.72    0.53
 -11   3   2    7.21    0.73
 -10   3   2     8.3    0.72
 -10   3   2    8.16    0.52
 -10   3   2    8.02    0.47
  -9   3   2    0.29    0.43
  -9   3   2    0.27    0.41
  -9   3   2    0.04    0.53
  -8   3   2   56.11    0.57
  -8   3   2    55.5    0.55
  -8   3   2   55.09    0.77
  -8   3   2   54.25    0.49
  -7   3   2    2.46     0.6
  -7   3   2    2.21    0.32
  -7   3   2    1.62    0.64
  -7   3   2    1.27    0.23
  -7   3   2    1.22    0.05
  -6   3   2   36.21    0.42
  -6   3   2   35.64    0.41
  -6   3   2   35.12    0.32
  -6   3   2   34.85    0.36
  -6   3   2   34.05    0.62
  -5   3   2    3.27    0.51
  -5   3   2    2.88    0.32
  -5   3   2    2.37     0.4
  -5   3   2    2.04    0.19
  -5   3   2     1.7    0.43
  -5   3   2    1.59    0.47
  -4   3   2    0.57    0.53
  -4   3   2    0.42    0.41
  -4   3   2    0.08    0.24
  -4   3   2    0.06    0.14
  -4   3   2   -0.06    0.28
  -4   3   2    -0.3    0.41
  -3   3   2    0.43    0.35
  -3   3   2     0.3    0.23
  -3   3   2    0.23    0.36
  -3   3   2    0.15    0.37
  -3   3   2    0.08    0.09
  -3   3   2   -0.09    0.34
  -3   3   2   -0.21    0.27
  -3   3   2   -0.24    0.46
  -2   3   2   44.98    0.34
  -2   3   2   44.25    0.25
  -2   3   2   44.13    0.24
  -2   3   2   44.05    0.58
  -2   3   2   43.75    0.46
  -2   3   2   43.12    0.46
  -2   3   2   43.04    0.41
  -1   3   2    9.84    0.36
  -1   3   2    9.66    0.24
  -1   3   2    9.35    0.36
  -1   3   2     9.2    0.28
  -1   3   2    8.69    0.49
   0   3   2   93.32    0.51
   0   3   2   92.41    0.63
   0   3   2   91.51     0.7
   0   3   2    91.3     0.6
   1   3   2    2.12    0.26
   1   3   2    1.54    0.37
   1   3   2    1.22    0.18
   1   3   2    0.94    0.47
   2   3   2      12    0.28
   2   3   2   11.87     0.3
   2   3   2    11.6    0.36
   2   3   2   11.54    0.35
   2   3   2   11.51    0.52
   2   3   2   11.25     0.1
   2   3   2   11.22    0.09
   3   3   2    1.44     0.6
   3   3   2    1.43    0.53
   3   3   2    0.99    0.13
   3   3   2    0.96    0.12
   3   3   2    0.53    0.73
   3   3   2    0.53    0.48
   4   3   2    9.12     0.3
   4   3   2       9    0.24
   4   3   2    8.66    0.21
   4   3   2    8.57    0.36
   4   3   2    8.17    0.38
   4   3   2    7.95    0.33
   4   3   2    7.73    0.94
   5   3   2    1.23    0.53
   5   3   2    0.84    0.31
   5   3   2    0.42    0.52
   5   3   2    0.23    0.29
   5   3   2    0.06    0.15
   5   3   2   -0.24    0.42
   5   3   2   -0.31    0.61
   6   3   2    6.41    0.35
   6   3   2    6.24    0.32
   6   3   2    6.11     0.3
   6   3   2    5.86    0.37
   6   3   2    5.37    0.35
   6   3   2    5.06    0.58
   6   3   2    4.89    0.62
   7   3   2   15.53    0.37
   7   3   2   15.36    0.49
   7   3   2   15.12     0.6
   7   3   2   14.72    0.36
   7   3   2   14.57    0.38
   8   3   2    0.59    0.89
   8   3   2    0.29     0.5
   8   3   2   -0.05    0.47
   8   3   2   -0.48    0.75
   9   3   2    5.11    0.74
   9   3   2    4.98    0.56
   9   3   2    3.93    0.47
  10   3   2    1.33    0.56
  10   3   2    0.55    0.55
  11   3   2    4.35    0.78
  11   3   2    2.61    0.57
  11   3   2    2.61    0.57
  12   3   2    8.92    0.77
  12   3   2    7.07     0.6
  14   3   2   -0.58    0.66
  14   3   2    -0.8     0.6
  15   3   2    1.33    0.67
 -13   4   2    3.19    1.17
 -13   4   2    0.54    1.14
 -12   4   2    1.34    0.81
 -12   4   2   -1.23    0.57
 -12   4   2   -1.69    0.58
 -11   4   2    2.63     0.8
 -11   4   2    1.98    0.52
 -11   4   2    1.76    0.58
 -10   4   2     1.2    0.77
 -10   4   2    0.41    0.61
 -10   4   2   -0.25    0.96
  -9   4   2    2.66     0.5
  -8   4   2     2.1    0.73
  -8   4   2    0.59    0.63
  -8   4   2    0.45    0.82
  -7   4   2   19.68    0.78
  -7   4   2   17.88    0.49
  -7   4   2   17.17    0.45
  -6   4   2    1.33    0.35
  -6   4   2    0.88    0.71
  -6   4   2    0.33    0.49
  -6   4   2    0.33    0.24
  -6   4   2    0.16    0.53
  -5   4   2    5.46    0.75
  -5   4   2    5.21    0.32
  -5   4   2    4.63    0.34
  -5   4   2    4.43    0.61
  -5   4   2    3.83    0.23
  -4   4   2    0.52    0.46
  -4   4   2    0.04     0.2
  -4   4   2   -0.11    0.34
  -4   4   2   -0.19    0.42
  -4   4   2   -0.29    1.03
  -3   4   2   -0.28    0.37
  -3   4   2    -0.3    0.75
  -3   4   2   -0.45    0.32
  -2   4   2    0.77    0.39
  -2   4   2    0.75    0.49
  -2   4   2    0.17    0.11
  -2   4   2    0.07    0.59
  -2   4   2   -0.13    0.76
  -1   4   2    1.53    0.25
  -1   4   2     1.4    1.06
  -1   4   2    1.36    0.52
  -1   4   2    1.31    0.26
  -1   4   2    1.17    0.21
   0   4   2    4.58    0.27
   1   4   2    6.76    0.29
   1   4   2    6.34    0.32
   1   4   2    6.02    0.21
   1   4   2    5.45    0.28
   1   4   2    4.57    0.54
   2   4   2    2.71    0.53
   2   4   2    2.28     0.5
   3   4   2    1.39    0.33
   3   4   2    0.75    1.31
   3   4   2    0.64    0.33
   3   4   2    0.37    0.36
   4   4   2    2.22    0.64
   4   4   2    1.23    0.29
   4   4   2    0.47    0.25
   4   4   2    0.43    0.37
   5   4   2     2.7     0.5
   6   4   2    4.45     0.7
   6   4   2    3.73    0.47
   7   4   2    2.67     0.7
   7   4   2    1.61    0.83
   8   4   2    1.36    0.83
   9   4   2    2.84     0.5
   9   4   2    2.66    0.59
  10   4   2   14.05    0.58
  11   4   2    1.96    1.08
  -8   5   2   12.26     0.9
  -7   5   2    1.33    0.83
  -6   5   2    1.23    0.93
  -5   5   2   -0.34    1.42
  -4   5   2     5.7    0.83
  -3   5   2     3.8    0.71
  -2   5   2    1.38    0.67
  -1   5   2    3.62    0.69
   0   5   2    1.15    0.66
   1   5   2    4.82    0.67
   2   5   2    2.14     0.7
   4   5   2    3.54    0.74
   5   5   2     4.1    0.83
   6   5   2    6.42     0.9
  -8  -5   3    3.24    0.49
  -7  -5   3    2.11    0.49
  -6  -5   3    6.06    0.57
  -5  -5   3    1.75    0.52
  -4  -5   3    2.96    0.58
  -3  -5   3    0.77    0.86
  -2  -5   3   18.61    0.62
  -1  -5   3    1.18    0.59
   0  -5   3    2.11     0.6
   1  -5   3    4.67    0.62
   2  -5   3   11.93    0.69
   3  -5   3     2.8    0.66
   7  -5   3    8.53    0.79
  -9  -4   3    1.42    0.38
  -8  -4   3    7.61     0.4
  -6  -4   3     1.3    0.45
  -5  -4   3    1.04    0.43
  -4  -4   3    6.57    0.51
  -3  -4   3    16.3    0.52
  -2  -4   3    0.25    0.55
  -1  -4   3    6.95    0.53
   0  -4   3    2.23    0.54
   1  -4   3    2.19    0.87
   2  -4   3   16.19    0.56
   3  -4   3    0.57    1.03
   4  -4   3    0.46    0.28
   5  -4   3     4.1    0.61
   6  -4   3     2.5    0.59
   7  -4   3    2.06    0.85
   8  -4   3    1.87    0.64
   9  -4   3    0.81       1
  10  -4   3    3.48    0.65
  11  -4   3    2.23    0.64
  12  -4   3    2.99    0.67
 -16  -3   3   -0.63    0.73
 -15  -3   3    3.28    0.63
 -14  -3   3    5.39    0.53
 -14  -3   3    5.37    0.64
 -13  -3   3    2.03    0.49
 -12  -3   3    3.02    0.66
 -11  -3   3   12.76    0.49
 -11  -3   3   12.36     0.5
 -11  -3   3   11.58    0.27
 -10  -3   3    2.97    0.42
 -10  -3   3    2.16    0.27
 -10  -3   3    2.07    0.31
 -10  -3   3    1.84    0.77
 -10  -3   3    1.28    0.05
  -9  -3   3    4.03    0.39
  -9  -3   3    2.96    0.28
  -9  -3   3    2.86    0.51
  -9  -3   3    2.69    0.44
  -9  -3   3    2.68    0.47
  -8  -3   3     7.9    0.24
  -8  -3   3    7.88    0.19
  -8  -3   3    7.77    0.32
  -8  -3   3    7.63    0.32
  -7  -3   3    5.94    0.21
  -7  -3   3     5.6    0.32
  -7  -3   3    5.39    0.15
  -6  -3   3   14.97    0.37
  -5  -3   3   15.98    0.35
  -4  -3   3    2.27     0.3
  -3  -3   3    3.17    0.35
  -3  -3   3    2.46    0.63
  -2  -3   3    -0.3    0.51
  -1  -3   3   78.39     0.6
   0  -3   3    53.3    0.55
   0  -3   3   52.97    0.57
   1  -3   3    1.11     0.4
   2  -3   3    1.42    0.43
   3  -3   3   12.64    0.38
   3  -3   3   11.45    0.11
   4  -3   3    3.26    0.45
   4  -3   3    3.26     0.3
   4  -3   3    2.52    0.17
   5  -3   3   93.02    0.59
   5  -3   3    92.4    0.75
   5  -3   3   91.09    0.53
   6  -3   3    6.51     0.3
   6  -3   3    6.09     0.3
   6  -3   3    5.17     0.5
   7  -3   3    2.96    0.51
   7  -3   3    2.03    0.67
   7  -3   3    1.97    0.29
   7  -3   3     1.8    0.26
   8  -3   3   11.95    0.63
   8  -3   3   11.49    0.55
   8  -3   3   11.05    0.47
   9  -3   3    1.51    0.69
   9  -3   3    1.16     0.5
   9  -3   3    0.49    0.97
   9  -3   3    0.12    0.36
  10  -3   3       7    0.48
  10  -3   3    6.12    0.57
  10  -3   3    4.98       1
  11  -3   3    3.62    0.81
  11  -3   3    3.46    0.58
  11  -3   3    2.08    0.77
  12  -3   3    3.87    0.84
  12  -3   3    3.65    0.58
  12  -3   3     2.6    0.37
  13  -3   3    6.68    0.66
  13  -3   3    6.51     0.9
  14  -3   3    3.65    0.75
  14  -3   3    3.38     0.6
 -17  -2   3    1.37    0.72
 -17  -2   3    0.33    1.07
 -16  -2   3    1.08    0.71
 -16  -2   3    0.27    0.86
 -15  -2   3    2.55    0.52
 -15  -2   3    1.72    0.66
 -14  -2   3    5.93    0.64
 -14  -2   3    5.56    0.67
 -13  -2   3    28.7    0.68
 -13  -2   3   28.19    0.59
 -12  -2   3    4.52    0.57
 -12  -2   3    4.05    0.36
 -12  -2   3    4.03     0.5
 -12  -2   3    2.47    0.95
 -11  -2   3    5.99    0.51
 -11  -2   3    5.82    0.43
 -11  -2   3    5.51    0.36
 -11  -2   3    5.37    0.28
 -11  -2   3    5.29    0.87
 -10  -2   3    6.39     0.4
 -10  -2   3    6.26    0.33
 -10  -2   3     6.2    0.19
 -10  -2   3    5.44    0.47
  -9  -2   3   29.13    0.44
  -9  -2   3   29.05    0.28
  -9  -2   3   28.33    0.41
  -9  -2   3   27.91    0.36
  -9  -2   3   27.33    0.46
  -8  -2   3    1.56    0.23
  -8  -2   3    0.81    0.04
  -7  -2   3   69.41    0.48
  -7  -2   3    69.2    0.47
  -7  -2   3    69.2    0.51
  -7  -2   3   67.45    0.45
  -6  -2   3     0.7    0.51
  -6  -2   3    0.53     0.4
  -6  -2   3    0.44    0.49
  -6  -2   3    0.27    0.34
  -6  -2   3    0.08    0.16
  -6  -2   3   -0.51    0.23
  -5  -2   3   97.39    0.69
  -5  -2   3   97.16    0.45
  -5  -2   3   96.98    0.58
  -4  -2   3    1.03    0.29
  -4  -2   3    0.95     0.3
  -4  -2   3    0.41    0.16
  -4  -2   3   -0.27    0.35
  -3  -2   3  156.81    0.86
  -3  -2   3  155.65    0.63
  -2  -2   3    1.44    0.31
  -2  -2   3    0.64    0.03
  -2  -2   3    0.17    0.35
  -1  -2   3   40.14    0.28
  -1  -2   3   39.62    0.25
  -1  -2   3   39.27    0.45
  -1  -2   3    38.5    0.41
   0  -2   3   82.89    0.57
   0  -2   3   82.64    0.41
   0  -2   3   82.01    0.55
   0  -2   3   81.66    0.38
   1  -2   3  332.06    1.29
   1  -2   3   331.3    1.43
   1  -2   3  330.43    1.29
   1  -2   3  328.09    1.39
   2  -2   3  131.12    0.79
   2  -2   3  130.57    0.72
   3  -2   3   11.17    0.42
   3  -2   3   11.17     0.3
   3  -2   3   10.73    0.33
   3  -2   3   10.21     0.4
   4  -2   3   61.53    0.49
   4  -2   3   61.31    0.47
   4  -2   3   59.63    0.46
   4  -2   3    59.3     0.6
   5  -2   3    8.41     0.3
   5  -2   3    8.17    0.32
   5  -2   3    7.93    0.13
   5  -2   3    7.82    0.36
   5  -2   3    7.61    0.38
   5  -2   3    7.54    0.32
   6  -2   3    4.15    0.39
   6  -2   3    3.89    0.34
   6  -2   3    3.78    0.23
   6  -2   3    3.76    0.51
   6  -2   3    3.27     0.4
   6  -2   3    3.26    0.53
   7  -2   3   74.29     0.6
   7  -2   3   74.22    0.46
   7  -2   3   73.73    0.63
   7  -2   3   73.06    0.77
   7  -2   3   72.06     0.5
   8  -2   3   49.18    0.59
   8  -2   3   48.29    0.51
   8  -2   3   48.22    0.43
   8  -2   3   48.22     0.4
   8  -2   3   46.89     0.7
   8  -2   3   46.57    0.55
   9  -2   3    2.24    0.38
   9  -2   3       2    0.51
   9  -2   3    1.75    0.54
   9  -2   3     1.2    0.24
   9  -2   3    1.16    0.34
   9  -2   3    1.06    0.72
  10  -2   3    3.74     0.6
  10  -2   3     2.5    0.34
  10  -2   3    2.03    0.51
  10  -2   3    1.22    1.04
  10  -2   3    0.71    0.47
  11  -2   3   25.65    0.41
  11  -2   3   24.87    0.52
  11  -2   3   24.45    0.66
  12  -2   3    0.24    0.31
  12  -2   3    0.19     0.4
  12  -2   3    0.04    0.42
  12  -2   3   -0.04    0.65
  12  -2   3   -0.07     0.6
  13  -2   3    1.34    0.55
  13  -2   3    0.79    0.92
  13  -2   3    0.78    1.16
  13  -2   3   -0.84    0.83
  14  -2   3    8.56    0.94
  14  -2   3    7.62    0.68
  15  -2   3    1.46    0.65
  15  -2   3    0.42    1.24
  15  -2   3    -0.7    0.69
  16  -2   3    1.36    0.98
  16  -2   3    1.18    0.74
  16  -2   3    0.18    0.87
 -18  -1   3    3.98    0.78
 -18  -1   3    3.96     0.9
 -17  -1   3    0.99    0.74
 -17  -1   3   -1.28    0.68
 -16  -1   3    1.47    0.69
 -16  -1   3   -0.73    0.67
 -15  -1   3   20.72    0.68
 -15  -1   3   20.63    0.79
 -14  -1   3    7.41     0.5
 -14  -1   3    6.67    1.13
 -13  -1   3     3.6    0.61
 -13  -1   3     1.4    0.96
 -12  -1   3   20.18    0.51
 -12  -1   3   19.66    0.15
 -12  -1   3   18.65    0.53
 -11  -1   3    1.17    0.41
 -11  -1   3    0.62    0.57
 -11  -1   3    0.59    0.44
 -11  -1   3    0.15    0.52
 -10  -1   3    8.25    0.46
 -10  -1   3    7.94    0.38
 -10  -1   3    7.45    0.26
 -10  -1   3    7.35     0.4
  -9  -1   3     1.2    0.38
  -9  -1   3    0.28    0.16
  -9  -1   3    0.23    0.14
  -9  -1   3   -0.21    0.53
  -8  -1   3    0.89    0.35
  -8  -1   3    0.26    0.27
  -8  -1   3     0.1    0.28
  -8  -1   3   -0.13    0.31
  -7  -1   3   79.59    0.56
  -7  -1   3   78.71    0.54
  -7  -1   3   77.97    0.55
  -7  -1   3   77.65     0.4
  -7  -1   3   77.47    0.54
  -6  -1   3   55.36    0.45
  -6  -1   3   54.81    0.41
  -6  -1   3      54    0.49
  -5  -1   3  262.16    1.06
  -5  -1   3     262    1.14
  -5  -1   3  260.05    1.05
  -5  -1   3  259.29    1.06
  -5  -1   3  259.24    1.07
  -4  -1   3    0.24    0.26
  -4  -1   3    0.04    0.16
  -4  -1   3   -0.04    0.25
  -4  -1   3   -0.13     0.3
  -4  -1   3   -0.49    0.32
  -3  -1   3   66.26    0.49
  -3  -1   3   65.68    0.37
  -3  -1   3   65.57    0.38
  -3  -1   3   65.46    0.42
  -2  -1   3    2.68    0.24
  -2  -1   3    2.28    0.32
  -2  -1   3    2.21    0.17
  -2  -1   3    2.04    0.05
  -1  -1   3   37.74    0.41
  -1  -1   3    37.1    0.35
   0  -1   3  898.59    3.33
   0  -1   3  891.67    3.32
   2  -1   3  819.03    3.16
   2  -1   3  817.47    3.08
   2  -1   3  817.17    3.15
   2  -1   3  813.81    3.13
   2  -1   3   811.3    3.08
   2  -1   3  810.81    3.13
   3  -1   3  768.07    2.91
   3  -1   3  767.87    2.91
   3  -1   3  766.79    2.86
   3  -1   3  765.37     2.9
   3  -1   3  765.32    2.93
   3  -1   3  764.93    2.86
   4  -1   3     1.8    0.25
   4  -1   3    1.62    0.27
   4  -1   3     1.3    0.41
   4  -1   3    0.87    0.31
   4  -1   3    0.64    0.47
   4  -1   3     0.6    0.39
   5  -1   3   10.93    0.36
   5  -1   3   10.12    0.29
   5  -1   3    9.72    0.31
   5  -1   3    9.59     0.3
   5  -1   3    9.38    0.37
   5  -1   3    9.21    0.27
   6  -1   3    5.29     0.3
   6  -1   3    4.98     0.4
   6  -1   3    4.95    0.33
   6  -1   3    4.79    0.36
   6  -1   3    4.36     0.4
   7  -1   3    1.03    0.28
   7  -1   3    0.88    0.36
   7  -1   3     0.2    0.15
   7  -1   3    0.16    0.29
   7  -1   3    0.12    0.28
   7  -1   3    0.05    0.37
   8  -1   3   16.29    0.43
   8  -1   3   16.08    0.36
   8  -1   3   15.44    0.36
   8  -1   3    14.9    0.32
   8  -1   3   14.86     0.4
   8  -1   3   14.39    0.44
   9  -1   3    47.7    0.56
   9  -1   3   46.78    0.56
   9  -1   3   46.57    0.43
   9  -1   3   45.79    0.47
   9  -1   3   44.49    0.51
  10  -1   3   24.78     0.4
  10  -1   3    24.7    0.52
  10  -1   3    23.7    0.55
  11  -1   3    8.03    0.49
  11  -1   3    7.54     0.4
  11  -1   3    7.52    0.35
  11  -1   3    6.98    0.56
  12  -1   3    5.09    0.58
  12  -1   3    5.02     0.6
  12  -1   3    4.23    0.33
  13  -1   3    1.36    0.64
  13  -1   3    0.75    1.13
  14  -1   3     7.8     0.7
  14  -1   3    7.69    0.62
  15  -1   3    6.55    0.75
  15  -1   3    4.19    0.92
  16  -1   3    4.06    0.79
  16  -1   3    2.11    1.07
  17  -1   3   -0.72    0.79
  17  -1   3   -0.77     0.8
 -18   0   3   -1.96    1.94
 -17   0   3   -0.26    1.15
 -17   0   3    -1.3    0.58
 -16   0   3    0.91     1.4
 -16   0   3   -2.41    1.47
 -16   0   3   -0.97     1.7
 -15   0   3   22.19    0.68
 -15   0   3   21.23    0.67
 -15   0   3   21.09    0.62
 -15   0   3   20.33    0.57
 -14   0   3   -0.75    1.38
 -14   0   3    0.94    1.28
 -14   0   3    0.75    1.31
 -13   0   3  130.25    0.68
 -13   0   3  130.08     0.9
 -13   0   3  129.99    0.94
 -12   0   3    0.53    1.07
 -12   0   3   -0.46    1.17
 -12   0   3   -0.98    1.18
 -11   0   3   76.83    0.63
 -11   0   3   76.59    0.45
 -10   0   3   -0.94    0.99
 -10   0   3   -0.49       1
 -10   0   3   -0.41    0.88
 -10   0   3    1.48    0.96
  -9   0   3   12.51     0.4
  -9   0   3   12.23    0.41
  -9   0   3   12.02    0.36
  -9   0   3   11.81    0.39
  -9   0   3    11.4    0.38
  -9   0   3   11.14    0.38
  -8   0   3   -0.09    0.92
  -8   0   3    0.73    0.92
  -8   0   3    1.09    0.92
  -7   0   3  238.08    1.05
  -7   0   3  237.68    1.04
  -7   0   3  237.62    1.05
  -7   0   3  236.95    1.01
  -7   0   3  236.86    1.02
  -7   0   3  235.64    1.03
  -6   0   3    0.86    0.81
  -6   0   3   -0.35    0.82
  -6   0   3     0.7    0.77
  -6   0   3   -0.75    0.63
  -5   0   3  212.62    0.93
  -5   0   3  211.03    0.92
  -5   0   3  210.86    0.94
  -5   0   3  210.75    0.92
  -5   0   3  209.83    0.94
  -5   0   3  209.71    0.94
  -5   0   3  209.59    0.92
  -4   0   3    0.82    0.77
  -4   0   3   -0.06    0.65
  -3   0   3  337.67    1.36
  -3   0   3  336.46    1.35
  -3   0   3  335.57    1.33
  -2   0   3   -0.61    0.67
  -2   0   3   -0.54    0.57
  -1   0   3  436.67    1.59
  -1   0   3   424.6    1.58
  -1   0   3  420.48    1.61
  -1   0   3  419.73    1.58
  -1   0   3  415.64    1.59
  -1   0   3  406.28    1.62
   0   0   3   -0.82    0.69
   0   0   3   -0.81    0.46
   0   0   3   -0.92    0.52
   1   0   3    3.79    0.23
   1   0   3    3.31    0.24
   1   0   3    2.96    0.44
   1   0   3    2.96    0.48
   2   0   3   -0.68    0.62
   2   0   3    0.79    0.66
   3   0   3   99.81    0.57
   3   0   3   98.65    0.55
   3   0   3   98.17    0.53
   3   0   3   97.49    0.55
   4   0   3    1.04    0.75
   5   0   3    0.67    0.33
   5   0   3   -0.29     0.4
   5   0   3   -0.83     0.3
   5   0   3   -0.92    0.35
   6   0   3   -0.86    0.72
   6   0   3    1.58    0.84
   7   0   3   41.95    0.51
   7   0   3   40.86    0.51
   7   0   3   40.41    0.47
   7   0   3   40.13    0.53
   7   0   3   39.78    0.34
   8   0   3    1.34    0.99
   9   0   3  127.55    0.77
   9   0   3  127.25    0.78
   9   0   3  125.22     0.7
  10   0   3   -0.56    1.09
  12   0   3    2.45    1.51
  13   0   3    0.14    0.53
  13   0   3   -1.04    0.52
  14   0   3   -2.08    1.45
  15   0   3    15.7    0.69
  15   0   3   13.56    0.72
  17   0   3     3.3    0.71
  17   0   3    1.83     1.6
 -18   1   3     3.2    1.23
 -18   1   3    2.14    0.76
 -17   1   3    0.28    0.88
 -17   1   3   -0.54    0.64
 -16   1   3    2.93    0.69
 -16   1   3    1.54    0.66
 -16   1   3     0.8    0.58
 -16   1   3    0.77    0.69
 -15   1   3   20.28    0.72
 -15   1   3   19.12    0.64
 -14   1   3     7.8    0.56
 -14   1   3    7.69    0.56
 -14   1   3    7.55     0.8
 -13   1   3    2.47     0.6
 -13   1   3    2.05    0.59
 -13   1   3    2.04    0.33
 -13   1   3    1.95    0.46
 -12   1   3   20.13    0.33
 -12   1   3   20.08    0.49
 -12   1   3   20.04    0.51
 -12   1   3   19.63    0.49
 -12   1   3    19.3    0.56
 -11   1   3    1.41    0.27
 -11   1   3    1.39    0.43
 -11   1   3   -0.41    0.47
 -10   1   3    8.14    0.25
 -10   1   3    8.02    0.41
 -10   1   3    7.85    0.39
  -9   1   3    0.61    0.61
  -9   1   3   -0.03    0.28
  -9   1   3   -0.22    0.52
  -9   1   3   -0.55    0.33
  -9   1   3   -0.57    0.39
  -9   1   3   -0.98    0.44
  -8   1   3    0.26    0.45
  -8   1   3   -0.26    0.45
  -8   1   3   -0.28    0.42
  -8   1   3   -0.41    0.61
  -8   1   3   -0.77    0.26
  -7   1   3    78.7    0.51
  -7   1   3   78.55    0.55
  -7   1   3   77.55    0.53
  -7   1   3    76.8    0.53
  -7   1   3   76.74    0.57
  -6   1   3   55.93    0.43
  -6   1   3   55.87    0.43
  -6   1   3    55.6     0.3
  -6   1   3   54.89    0.45
  -6   1   3   54.75    0.43
  -6   1   3   54.28    0.44
  -6   1   3   54.09    0.54
  -5   1   3  262.21     1.1
  -5   1   3  262.16    1.17
  -5   1   3  262.01    1.17
  -5   1   3  261.78       1
  -5   1   3  260.75     1.1
  -5   1   3   260.3    1.07
  -5   1   3  259.91    1.05
  -5   1   3  259.17    1.06
  -4   1   3    0.31    0.31
  -4   1   3    0.04    0.17
  -4   1   3   -0.21    0.36
  -4   1   3    -0.3    0.27
  -4   1   3   -0.31    0.64
  -3   1   3   66.15    0.55
  -3   1   3   65.71     0.4
  -3   1   3   65.05    0.37
  -3   1   3   64.66    0.41
  -2   1   3    2.11    0.12
  -2   1   3    1.26     0.3
  -1   1   3   37.02    0.43
  -1   1   3   36.03    0.23
   0   1   3  901.43    3.34
   0   1   3  899.39    3.24
   0   1   3   899.3    3.25
   0   1   3  895.35    3.29
   0   1   3  890.27    3.29
   2   1   3  818.57    3.15
   2   1   3  818.47    3.15
   2   1   3   815.7    3.13
   2   1   3  812.72     3.1
   2   1   3  810.48     3.1
   3   1   3  766.76    2.88
   3   1   3  763.94     2.9
   3   1   3   763.4    2.92
   3   1   3  760.91    2.87
   3   1   3  760.79    2.91
   3   1   3  760.42    2.91
   4   1   3    1.67     0.3
   4   1   3    1.29     0.4
   4   1   3     0.8    0.37
   4   1   3    0.63    0.44
   4   1   3    0.58     0.5
   5   1   3   10.43     0.3
   5   1   3    10.3    0.36
   5   1   3    10.2    0.34
   5   1   3    9.86    0.34
   5   1   3    9.28     0.3
   6   1   3    5.87    0.37
   6   1   3    4.98    0.36
   6   1   3    4.89    0.37
   6   1   3    4.76    0.28
   6   1   3    4.58    0.56
   7   1   3    1.02    0.28
   7   1   3    0.66    0.56
   7   1   3    0.46    0.46
   7   1   3    0.33    0.28
   8   1   3   15.37    0.43
   8   1   3   15.23     0.4
   8   1   3   14.82    0.36
   8   1   3   14.61    0.41
   9   1   3   47.19    0.58
   9   1   3   46.13    0.52
   9   1   3   46.05    0.57
  10   1   3   24.24    0.53
  11   1   3    8.05    0.52
  12   1   3    4.18    0.35
  12   1   3    3.46    0.54
  13   1   3    0.08    0.68
  13   1   3   -0.57    0.53
  14   1   3    6.47    0.44
  14   1   3    5.56    0.62
  15   1   3    5.87    1.21
  15   1   3     5.6    0.75
  16   1   3    2.61     0.8
  16   1   3    0.28    0.77
  17   1   3    0.54    0.51
 -17   2   3    1.08    0.71
 -17   2   3    1.04    0.73
 -17   2   3   -0.98    0.65
 -16   2   3    0.49    1.41
 -16   2   3    0.34    0.99
 -15   2   3    2.76    0.91
 -15   2   3    2.61    0.65
 -15   2   3    2.43    0.28
 -14   2   3    7.12    0.75
 -14   2   3    4.98    1.11
 -14   2   3    4.02    0.97
 -13   2   3   26.96     0.6
 -13   2   3   26.86    0.71
 -13   2   3   26.84    0.65
 -12   2   3    3.36    0.83
 -12   2   3    3.16    0.53
 -11   2   3    6.08    0.45
 -11   2   3     5.1    0.76
 -11   2   3    4.38    0.85
 -10   2   3    6.85    0.35
 -10   2   3    6.68    0.42
 -10   2   3    5.41    0.63
 -10   2   3    4.92     0.6
  -9   2   3   28.94    0.51
  -9   2   3   28.05     0.6
  -9   2   3   27.79    0.39
  -9   2   3   27.32    0.41
  -9   2   3   26.94    0.41
  -8   2   3    1.46    0.52
  -8   2   3    1.18    0.53
  -8   2   3    0.98    0.33
  -8   2   3    0.77     0.2
  -8   2   3    0.58    0.37
  -8   2   3   -0.04    0.34
  -8   2   3   -0.12     0.4
  -7   2   3   69.88    0.52
  -7   2   3   69.29    0.54
  -7   2   3   67.69     0.5
  -7   2   3    67.1    0.55
  -7   2   3    67.1    0.71
  -7   2   3   67.06    0.47
  -7   2   3   66.91    0.53
  -6   2   3    1.15    0.32
  -6   2   3     0.3    0.41
  -6   2   3    0.26    0.28
  -6   2   3    0.12    0.16
  -6   2   3       0    0.11
  -6   2   3   -0.15    0.42
  -6   2   3   -0.19     0.4
  -6   2   3   -0.23    0.47
  -5   2   3    97.9    0.54
  -5   2   3   97.35    0.53
  -5   2   3   96.31     0.8
  -5   2   3   96.23    0.52
  -5   2   3   95.92    0.58
  -5   2   3   95.28    0.73
  -5   2   3   95.24    0.63
  -4   2   3    0.94    0.24
  -4   2   3    0.25    0.12
  -4   2   3   -0.07    0.74
  -4   2   3   -0.29     0.3
  -3   2   3  158.09    0.73
  -3   2   3  157.69     0.9
  -3   2   3  157.35    0.64
  -3   2   3  156.93    0.79
  -3   2   3  156.79     0.7
  -3   2   3  156.25    0.68
  -3   2   3  156.05    0.62
  -2   2   3    0.95    0.19
  -2   2   3    0.92    0.39
  -2   2   3    0.51    0.23
  -2   2   3    0.39    0.29
  -2   2   3    0.38    0.57
  -2   2   3    0.29    0.44
  -1   2   3   39.61    0.39
  -1   2   3   39.52     0.4
  -1   2   3   39.28    0.33
   0   2   3   82.37    0.57
   0   2   3   82.36    0.59
   0   2   3   82.24     0.5
   0   2   3   82.01    0.46
   0   2   3   81.71    0.45
   1   2   3  332.65    1.34
   1   2   3  332.07    1.41
   1   2   3  330.88    1.37
   1   2   3  329.41    1.32
   1   2   3  327.42     1.4
   2   2   3   131.5    0.68
   2   2   3  131.27    0.54
   2   2   3  130.41    0.75
   2   2   3  130.11    0.67
   3   2   3   11.59    0.34
   3   2   3   11.18    0.36
   3   2   3   10.95    0.23
   3   2   3   10.62    0.21
   3   2   3   10.47     0.3
   3   2   3   10.09    0.36
   4   2   3    61.5    0.55
   4   2   3   61.42    0.42
   4   2   3    61.2    0.53
   4   2   3   59.72    0.42
   5   2   3     8.7    0.34
   5   2   3    8.33    0.36
   5   2   3    8.22    0.29
   5   2   3    8.13    0.31
   5   2   3    8.06    0.25
   6   2   3     3.5     0.4
   6   2   3     3.5    0.22
   6   2   3    3.16    0.52
   6   2   3    2.99    0.44
   6   2   3    2.71    0.05
   7   2   3    72.6    0.52
   7   2   3   72.46    0.42
   7   2   3   72.44    0.57
   7   2   3   72.08    0.56
   7   2   3   71.64    0.59
   8   2   3   48.74    0.53
   8   2   3   48.64    0.58
   8   2   3   47.45    0.48
   8   2   3   47.43    0.49
   9   2   3    2.48    0.47
   9   2   3    2.33    0.42
  10   2   3     2.2    0.52
  10   2   3     1.1    0.53
  11   2   3   26.28    0.71
  11   2   3   24.66    0.55
  11   2   3   24.24    0.59
  12   2   3    1.62    0.64
  12   2   3    0.08    0.37
  12   2   3   -0.04    0.68
  13   2   3    0.95    0.58
  13   2   3   -0.58    0.58
  14   2   3    7.94    0.67
  14   2   3    7.41    1.27
  15   2   3    0.06    0.54
  15   2   3   -0.62    0.64
  16   2   3   -1.25    0.69
 -16   3   3    0.81    1.14
 -16   3   3   -1.87    0.71
 -15   3   3    2.24    0.78
 -15   3   3    1.94    1.23
 -15   3   3    1.24    0.98
 -14   3   3    5.97    0.78
 -14   3   3    5.34    0.66
 -14   3   3     4.2    0.71
 -13   3   3    1.54    0.56
 -13   3   3    1.38    1.11
 -12   3   3     4.6    0.74
 -12   3   3    3.18    0.95
 -12   3   3    1.98    0.56
 -11   3   3   10.39     0.7
 -10   3   3    1.95     0.5
 -10   3   3    1.95    0.53
 -10   3   3    1.83    1.36
  -9   3   3    4.15    0.47
  -9   3   3    2.79    1.13
  -9   3   3    1.49    0.41
  -8   3   3    8.99    0.42
  -8   3   3    8.63    0.64
  -8   3   3    7.98    0.42
  -8   3   3    7.73    0.37
  -8   3   3    7.19    0.44
  -7   3   3       6    0.37
  -7   3   3    5.67     0.4
  -7   3   3    4.94    0.26
  -7   3   3    4.81     0.6
  -7   3   3     4.8    0.35
  -7   3   3    4.73    0.22
  -6   3   3   15.65    0.63
  -6   3   3   15.46     0.4
  -6   3   3   14.69    0.31
  -6   3   3   14.52    0.26
  -6   3   3   14.23    0.35
  -5   3   3   16.59    0.37
  -5   3   3   16.47    0.33
  -5   3   3   16.25    0.28
  -5   3   3   16.04     0.3
  -5   3   3   15.92    0.57
  -5   3   3   15.91    0.32
  -4   3   3    3.29    0.31
  -4   3   3    3.18    0.52
  -4   3   3    3.06    0.29
  -4   3   3     2.9    0.41
  -4   3   3    2.59     0.3
  -4   3   3    2.38    0.05
  -3   3   3    2.56    0.37
  -3   3   3    2.51    0.54
  -3   3   3    2.43    0.54
  -3   3   3    2.26    0.31
  -3   3   3    2.25    0.58
  -2   3   3    0.39    0.76
  -2   3   3    0.39    0.58
  -2   3   3    0.09    0.25
  -2   3   3   -0.05    0.25
  -2   3   3    -0.1    0.21
  -2   3   3   -0.15    0.29
  -2   3   3   -0.16    0.13
  -2   3   3   -0.51    0.68
  -1   3   3   80.19    0.73
  -1   3   3   78.74     0.6
  -1   3   3   77.21    0.57
   0   3   3   54.19    0.43
   0   3   3   51.91    0.49
   0   3   3   51.65    0.61
   1   3   3    0.69    0.44
   1   3   3    0.34    0.12
   1   3   3     0.2    0.25
   1   3   3   -0.09    0.76
   1   3   3   -0.34    0.29
   2   3   3    1.66    0.33
   2   3   3    0.91    0.63
   2   3   3    0.82    0.37
   2   3   3    0.69    0.44
   2   3   3    0.64    0.07
   2   3   3    0.56    0.04
   3   3   3   12.54    0.36
   3   3   3   12.06    0.19
   3   3   3    11.8     0.4
   3   3   3   11.77    0.17
   3   3   3   11.65    0.34
   3   3   3   11.11     0.5
   4   3   3    4.19    0.42
   4   3   3    3.32    0.23
   4   3   3     3.3     0.3
   4   3   3    2.99     0.4
   4   3   3    2.87     0.7
   4   3   3    2.76    0.35
   4   3   3    2.74    0.33
   5   3   3   93.85    0.72
   5   3   3   92.82    0.68
   5   3   3   92.26    0.62
   5   3   3   91.62    0.62
   6   3   3    6.33    0.64
   6   3   3    5.86    0.44
   6   3   3    5.67    0.39
   6   3   3    5.59    0.34
   6   3   3    4.99    0.32
   7   3   3    2.54    0.37
   7   3   3     2.5    0.49
   7   3   3    1.87    0.05
   7   3   3    1.12    0.57
   7   3   3    1.02    0.35
   8   3   3   12.25     0.5
   8   3   3   11.26    0.43
   8   3   3   11.23    0.66
   8   3   3   10.87    0.33
   8   3   3   10.72     0.4
   9   3   3    2.12    0.66
   9   3   3    0.61    0.51
   9   3   3   -0.57    0.44
  10   3   3    6.53    0.56
  10   3   3    6.24    0.68
  10   3   3     5.8    0.51
  11   3   3    3.11    0.57
  11   3   3    3.03     0.6
  12   3   3    2.17    0.93
  12   3   3     2.1    1.07
  13   3   3    7.94    0.75
 -13   4   3    1.82     0.6
 -13   4   3    1.57    1.07
 -13   4   3    0.14    1.22
 -12   4   3    0.42    1.31
 -12   4   3    0.33    0.77
 -12   4   3   -0.77    0.52
 -11   4   3   10.99    0.84
 -11   4   3      10    0.58
 -10   4   3    0.43    0.88
 -10   4   3    0.02     0.6
 -10   4   3   -0.83    0.49
  -9   4   3    0.91    0.37
  -9   4   3    0.88    0.25
  -8   4   3    7.01    0.44
  -8   4   3    6.81    0.53
  -8   4   3    6.77    0.81
  -7   4   3    2.37    0.43
  -7   4   3    1.25    0.69
  -7   4   3    1.09    0.54
  -7   4   3    0.49    0.44
  -6   4   3    1.96    0.72
  -6   4   3    1.12    0.45
  -6   4   3    0.64    0.34
  -6   4   3    0.47    0.22
  -6   4   3    0.32    0.37
  -6   4   3   -0.13    0.34
  -5   4   3    1.24    0.75
  -5   4   3    0.41    0.69
  -5   4   3    0.12    0.37
  -5   4   3   -0.07     0.3
  -5   4   3   -0.14    0.33
  -5   4   3   -0.39    0.54
  -5   4   3   -0.59    0.28
  -4   4   3    7.48    0.45
  -4   4   3    7.43    0.67
  -4   4   3    6.64    0.34
  -4   4   3    6.61     0.3
  -4   4   3     6.5    0.27
  -4   4   3    6.41    0.44
  -3   4   3   17.07    0.33
  -3   4   3   16.56    0.27
  -3   4   3   16.22    0.51
  -3   4   3   16.07    0.24
  -3   4   3   15.87    0.67
  -2   4   3       1    0.18
  -2   4   3    0.74    0.89
  -2   4   3     0.7    0.38
  -2   4   3    0.02    0.82
  -2   4   3   -0.26    0.48
  -1   4   3    6.17    0.28
  -1   4   3     5.8    0.11
  -1   4   3     5.7    0.62
  -1   4   3    4.46    1.09
   0   4   3     1.1    0.23
   0   4   3    0.65    0.95
   0   4   3   -0.05    0.51
   1   4   3     2.2    0.97
   1   4   3       2    0.36
   1   4   3    1.38    0.57
   1   4   3    1.16    0.55
   2   4   3   17.36    0.59
   2   4   3   16.97     0.4
   2   4   3   16.68    0.61
   2   4   3   16.02    0.15
   3   4   3    0.76    0.32
   3   4   3     0.6    0.49
   3   4   3   -0.06    0.41
   3   4   3   -0.37    1.18
   4   4   3    0.96    1.37
   4   4   3    0.24    0.41
   4   4   3   -0.08    0.46
   5   4   3    2.47    0.92
   5   4   3    2.35    0.62
   5   4   3    2.16    0.26
   6   4   3    1.54    0.27
   6   4   3    1.48    0.07
   6   4   3    0.69    0.48
   6   4   3   -0.23    0.68
   7   4   3    1.62    0.45
   7   4   3    1.11    0.48
   8   4   3    3.21    0.75
   9   4   3     0.9    0.84
  -8   5   3    2.43    0.31
  -7   5   3    2.03    0.83
  -6   5   3    4.14    1.25
  -5   5   3    1.42    1.32
  -4   5   3    1.18     0.8
  -3   5   3    1.35    0.73
  -3   5   3    0.06    0.93
  -2   5   3   17.63    0.63
  -2   5   3   17.35    0.73
  -1   5   3    1.23    0.66
  -1   5   3   -0.18    1.02
   0   5   3   -0.36    0.59
   0   5   3    -0.8    0.68
   1   5   3    5.06    0.66
   2   5   3    9.88    0.65
   3   5   3     5.1     0.8
   4   5   3     8.4    0.87
   5   5   3    4.86    0.81
   6   5   3    6.96    0.87
   7   5   3   10.67    0.87
  -7  -5   4    2.57     0.5
  -6  -5   4    4.54    0.58
  -5  -5   4    1.34    0.55
  -4  -5   4    2.52    0.61
  -3  -5   4    7.32    0.59
  -2  -5   4    1.11    0.58
  -1  -5   4    1.63    0.71
   0  -5   4   10.31    0.67
   1  -5   4    0.31    0.88
   2  -5   4    1.25    0.99
   3  -5   4    8.03    0.66
   4  -5   4    7.54     0.7
   5  -5   4    3.41    0.68
 -10  -4   4   14.06    0.41
  -9  -4   4    0.13    0.65
  -8  -4   4     3.4    0.41
  -7  -4   4    0.49    0.67
  -6  -4   4   16.55    0.46
  -5  -4   4    2.64    0.98
  -4  -4   4   23.97    0.53
  -3  -4   4    9.86    0.52
  -2  -4   4    1.57    0.52
  -1  -4   4    0.28     0.5
   0  -4   4    5.79    0.24
   1  -4   4     0.9    0.72
   2  -4   4   30.49    0.66
   4  -4   4   43.32    0.69
   5  -4   4   12.21    0.51
   6  -4   4    0.74     0.6
   7  -4   4    0.43    0.83
   8  -4   4    1.71     0.6
   9  -4   4    4.43    0.63
  10  -4   4    7.29    0.74
  11  -4   4    4.26    0.65
  12  -4   4    3.84    0.75
 -16  -3   4    2.93    1.08
 -15  -3   4    5.08    0.85
 -15  -3   4    2.34     0.3
 -14  -3   4    1.95    0.55
 -14  -3   4    1.37    0.57
 -13  -3   4    1.71    0.57
 -13  -3   4    1.17    0.53
 -12  -3   4      11    0.52
 -12  -3   4    10.7    0.52
 -11  -3   4    0.47    0.47
 -11  -3   4    0.38    0.61
 -10  -3   4   15.58    0.32
 -10  -3   4   15.43    0.33
 -10  -3   4   15.21    0.33
  -9  -3   4    4.25    0.32
  -9  -3   4    4.02    0.42
  -9  -3   4    3.96    0.26
  -9  -3   4    3.66    0.51
  -8  -3   4    2.13    0.38
  -8  -3   4    1.83    0.33
  -8  -3   4    0.75    0.25
  -7  -3   4   19.49    0.25
  -7  -3   4   19.38    0.37
  -5  -3   4    3.74    0.35
  -5  -3   4    3.22     0.2
  -4  -3   4   32.12    0.44
  -3  -3   4       5    0.38
  -2  -3   4    7.14    0.36
  -2  -3   4       7    0.41
  -1  -3   4   54.52    0.55
  -1  -3   4   52.95    0.55
   0  -3   4    3.35    0.33
   0  -3   4    3.13    0.41
   1  -3   4    1.66    0.43
   1  -3   4    1.38    0.31
   2  -3   4   -0.09    0.12
   2  -3   4   -0.76    0.41
   3  -3   4    9.06    0.24
   3  -3   4    8.91    0.35
   3  -3   4    8.48    0.37
   3  -3   4    8.42    0.25
   4  -3   4    6.26     0.4
   4  -3   4    6.13    0.47
   4  -3   4     5.9    0.34
   5  -3   4   17.72    0.37
   5  -3   4   17.63    0.53
   5  -3   4   17.37    0.55
   5  -3   4   17.34    0.36
   5  -3   4   16.97    0.33
   6  -3   4   20.33    0.39
   6  -3   4      20    0.45
   6  -3   4   19.48    0.39
   6  -3   4   19.21    0.64
   6  -3   4   17.82    0.55
   7  -3   4    8.37    0.52
   7  -3   4    7.49    0.46
   7  -3   4    7.18    0.73
   7  -3   4    7.13    0.99
   8  -3   4    5.95    0.67
   8  -3   4    5.36    1.03
   8  -3   4    4.38    0.84
   9  -3   4    3.46    0.74
   9  -3   4    2.84    0.55
   9  -3   4    1.73    0.32
   9  -3   4    1.42    0.93
  10  -3   4   17.75    0.61
  10  -3   4   17.35     0.8
  10  -3   4   15.69    0.54
  11  -3   4    1.89    0.83
  11  -3   4    1.17    0.99
  12  -3   4    6.12     0.6
  12  -3   4    5.23    0.64
  13  -3   4    2.34     0.6
  13  -3   4    2.27    0.92
  14  -3   4    3.06    0.68
  14  -3   4    2.66    1.01
 -17  -2   4    1.75    0.77
 -17  -2   4    1.05    0.68
 -16  -2   4    3.17    0.72
 -16  -2   4    1.62     1.1
 -15  -2   4    2.17    1.28
 -15  -2   4    1.42    0.86
 -14  -2   4   -0.05    0.66
 -14  -2   4   -0.96    0.61
 -13  -2   4     4.9    0.62
 -13  -2   4    3.88    0.54
 -13  -2   4    3.22    0.17
 -12  -2   4    0.46    0.33
 -12  -2   4    0.44    0.78
 -12  -2   4    0.29     0.8
 -12  -2   4   -0.18     0.6
 -12  -2   4   -0.66    0.46
 -11  -2   4    0.86    0.83
 -11  -2   4    0.48     0.2
 -11  -2   4   -0.03    0.79
 -11  -2   4   -0.52    0.34
 -11  -2   4      -1    0.46
 -10  -2   4   57.92    0.58
 -10  -2   4   56.56    0.48
 -10  -2   4   56.39    0.54
 -10  -2   4   56.08     0.4
  -9  -2   4   81.37    0.62
  -9  -2   4   80.52    0.57
  -9  -2   4   79.89    0.52
  -8  -2   4    0.79    0.48
  -8  -2   4     0.3    0.35
  -8  -2   4    0.27    0.29
  -8  -2   4   -0.07    0.63
  -8  -2   4   -0.13    0.49
  -7  -2   4    0.93     0.3
  -7  -2   4    0.83    0.14
  -7  -2   4    0.56    0.36
  -7  -2   4    0.52    0.36
  -7  -2   4    0.43    0.57
  -6  -2   4   26.28    0.35
  -6  -2   4   25.83     0.3
  -6  -2   4   25.43     0.3
  -6  -2   4   25.32    0.43
  -5  -2   4    1.78    0.18
  -5  -2   4     1.7    0.52
  -5  -2   4    1.51    0.53
  -5  -2   4    1.23    0.08
  -5  -2   4    0.77    0.43
  -4  -2   4   17.07    0.34
  -4  -2   4   16.71    0.27
  -3  -2   4    5.82    0.41
  -3  -2   4    5.31    0.21
  -3  -2   4    4.89    0.56
  -2  -2   4   10.32    0.36
  -2  -2   4   10.26    0.23
  -2  -2   4    9.93    0.28
  -2  -2   4    9.59    0.36
  -1  -2   4   21.63    0.27
  -1  -2   4   21.37     0.3
  -1  -2   4   20.89    0.41
  -1  -2   4   20.54     0.4
   0  -2   4    1.25    0.24
   0  -2   4    0.92     0.5
   0  -2   4    0.12    0.48
   1  -2   4   89.48    0.58
   1  -2   4   89.26    0.63
   1  -2   4   88.66    0.53
   1  -2   4   88.61    0.73
   2  -2   4    7.17    0.32
   2  -2   4    7.07    0.37
   2  -2   4    7.02    0.28
   2  -2   4    6.04    0.31
   3  -2   4  350.58    1.46
   3  -2   4   349.8    1.45
   3  -2   4  346.49    1.49
   3  -2   4  345.69    1.62
   4  -2   4  457.43    1.98
   4  -2   4  455.16     1.8
   4  -2   4  454.48    1.82
   5  -2   4   117.6    0.81
   5  -2   4  116.86    0.68
   5  -2   4  115.83    0.66
   5  -2   4   115.7    0.68
   5  -2   4  115.63    0.75
   6  -2   4    0.62    0.25
   6  -2   4    0.58    0.33
   6  -2   4    0.19    0.25
   6  -2   4   -0.01    0.87
   6  -2   4   -0.81     0.4
   7  -2   4   68.46    0.56
   7  -2   4   68.27    0.45
   7  -2   4    68.2    0.47
   7  -2   4   67.43    0.51
   7  -2   4    65.7    0.58
   8  -2   4   16.95    0.47
   8  -2   4   16.45    0.34
   8  -2   4   16.18    0.47
   8  -2   4   15.99    0.35
   8  -2   4   15.96    0.64
   8  -2   4   15.92    0.35
   8  -2   4   15.62    0.44
   9  -2   4     2.9    0.31
   9  -2   4    2.39    0.42
   9  -2   4    2.29     0.7
   9  -2   4     2.2    0.82
   9  -2   4    1.77    0.23
   9  -2   4    1.12    0.65
  10  -2   4   39.89    0.69
  10  -2   4   38.95    0.51
  10  -2   4   38.87    0.72
  10  -2   4   37.76    0.58
  11  -2   4    7.04    0.49
  11  -2   4    6.79     0.5
  11  -2   4    6.78    0.83
  11  -2   4    6.28    0.38
  11  -2   4    5.88    0.66
  12  -2   4    1.29    0.55
  12  -2   4    1.22    0.38
  12  -2   4    0.01    1.25
  12  -2   4   -0.57    0.86
  13  -2   4    4.39    0.54
  13  -2   4    3.32     0.6
  13  -2   4    2.28    0.73
  14  -2   4    0.55       1
  14  -2   4   -0.17    1.24
  14  -2   4   -0.91    0.92
  15  -2   4    4.57       1
  15  -2   4    2.83     1.1
  15  -2   4    2.24    1.01
  16  -2   4    0.81    1.73
  16  -2   4   -0.04    1.07
  16  -2   4   -1.47    1.01
 -18  -1   4    0.31    0.11
 -18  -1   4   -1.43    0.74
 -17  -1   4    0.42    0.92
 -17  -1   4   -0.61    0.82
 -16  -1   4     3.9    0.66
 -15  -1   4     9.9    0.73
 -15  -1   4    9.65    0.65
 -14  -1   4    3.26     0.2
 -14  -1   4    2.84    0.68
 -14  -1   4    2.14    0.54
 -13  -1   4    4.71    0.65
 -13  -1   4    2.74    0.84
 -12  -1   4    0.61     1.1
 -12  -1   4   -0.41    0.87
 -11  -1   4    2.15    0.33
 -11  -1   4    2.03    0.24
 -11  -1   4    2.02    0.27
 -11  -1   4    1.94    0.21
 -11  -1   4     1.2    0.41
 -10  -1   4    0.87    0.55
 -10  -1   4     0.6    0.06
 -10  -1   4    0.57    0.12
 -10  -1   4   -0.44    0.43
  -9  -1   4    8.72    0.35
  -9  -1   4    8.61    0.43
  -9  -1   4    8.39    0.26
  -9  -1   4    7.65    0.33
  -9  -1   4     7.5    0.39
  -9  -1   4    7.41    0.38
  -8  -1   4     1.6    0.33
  -8  -1   4    1.33    0.24
  -8  -1   4     1.1     0.5
  -8  -1   4    0.94    0.42
  -8  -1   4    0.34     0.6
  -8  -1   4    0.26    0.57
  -7  -1   4   32.95    0.45
  -7  -1   4   32.74    0.39
  -7  -1   4    31.4    0.39
  -7  -1   4   31.36     0.4
  -7  -1   4   30.85    0.43
  -6  -1   4   46.01    0.53
  -6  -1   4   45.93    0.42
  -6  -1   4   44.53    0.41
  -5  -1   4   68.34     0.5
  -5  -1   4   66.39    0.43
  -5  -1   4   65.78    0.45
  -4  -1   4   20.93    0.38
  -4  -1   4   20.49    0.32
  -4  -1   4   20.11    0.33
  -4  -1   4   20.07    0.29
  -4  -1   4   19.59    0.28
  -3  -1   4   29.63    0.37
  -3  -1   4   29.52    0.28
  -3  -1   4   28.77     0.4
  -2  -1   4  153.47    0.72
  -2  -1   4  153.39    0.63
  -2  -1   4  151.98    0.71
  -2  -1   4  151.27    0.78
  -2  -1   4  151.06    0.64
  -1  -1   4    4.81    0.33
  -1  -1   4    4.38    0.27
  -1  -1   4    4.11    0.15
  -1  -1   4    3.89    0.29
   0  -1   4    31.3    0.42
   0  -1   4   30.89    0.23
   0  -1   4   30.75    0.36
   0  -1   4   30.69     0.4
   0  -1   4    30.6    0.23
   1  -1   4  257.36    1.09
   1  -1   4  256.91    1.08
   1  -1   4  256.03    1.14
   1  -1   4  255.48    1.01
   2  -1   4  309.52    1.32
   2  -1   4  309.05    1.28
   2  -1   4  307.74    1.22
   2  -1   4  307.49    1.32
   2  -1   4  305.41    1.28
   3  -1   4   40.57    0.34
   3  -1   4    40.1    0.41
   3  -1   4   39.84    0.42
   3  -1   4   39.31    0.41
   3  -1   4   39.13    0.33
   3  -1   4   38.33    0.46
   4  -1   4   29.66    0.43
   4  -1   4    29.2    0.35
   4  -1   4   29.15    0.41
   4  -1   4   28.51    0.34
   4  -1   4   28.28    0.38
   4  -1   4   28.14    0.38
   5  -1   4    3.27    0.26
   5  -1   4    2.87    0.32
   5  -1   4    2.27    0.52
   5  -1   4    1.99    0.33
   5  -1   4    1.43    0.59
   6  -1   4   50.56    0.52
   6  -1   4   50.09    0.47
   6  -1   4   49.56    0.45
   6  -1   4   49.16    0.53
   7  -1   4    9.96    0.33
   7  -1   4    9.88    0.33
   7  -1   4    9.81    0.38
   7  -1   4    9.76    0.38
   7  -1   4    9.56    0.42
   7  -1   4    8.88    0.31
   8  -1   4   82.82    0.64
   8  -1   4   82.09    0.58
   8  -1   4   81.32    0.54
   8  -1   4   81.13     0.6
   9  -1   4    2.61    0.51
   9  -1   4    2.53    0.46
   9  -1   4    2.21    0.32
   9  -1   4    1.11    0.37
  10  -1   4    5.44    0.52
  10  -1   4    5.29    0.36
  10  -1   4    4.74    0.34
  10  -1   4    4.56    0.52
  10  -1   4    4.43    0.35
  11  -1   4    2.87     0.7
  11  -1   4    1.47    0.54
  12  -1   4    5.11     0.4
  12  -1   4    4.63    0.39
  12  -1   4    3.65    0.85
  12  -1   4     3.4    0.63
  13  -1   4   -0.19    0.57
  13  -1   4   -0.71    0.63
  14  -1   4    6.21    0.62
  15  -1   4    0.71    0.51
  15  -1   4    0.62    0.22
  16  -1   4   15.11     0.8
  16  -1   4   13.05    0.79
  17  -1   4    2.22    0.86
 -18   0   4    0.87    0.95
 -18   0   4   -1.19    0.74
 -17   0   4    0.46    2.05
 -16   0   4   11.51    0.73
 -16   0   4   10.05     0.7
 -15   0   4   -1.68    1.56
 -14   0   4   37.14    0.68
 -14   0   4   36.72    0.65
 -14   0   4   36.59    0.64
 -14   0   4   35.94    0.36
 -13   0   4    0.67    1.32
 -13   0   4    1.53    1.24
 -12   0   4     2.8    0.46
 -12   0   4    2.44    0.47
 -12   0   4    2.39    0.21
 -12   0   4    2.32    0.45
 -12   0   4    1.92    0.79
 -11   0   4   -2.21    1.01
 -11   0   4   -1.48    0.99
 -11   0   4   -1.05       1
 -10   0   4    1.08    0.73
 -10   0   4    0.37    0.42
 -10   0   4    0.25    0.49
 -10   0   4    0.22    0.63
 -10   0   4    0.19    0.64
  -9   0   4    1.83    0.97
  -9   0   4   -0.92    0.87
  -8   0   4  596.93    2.39
  -8   0   4  596.48    2.39
  -8   0   4     596    2.38
  -8   0   4  595.19    2.37
  -8   0   4  594.31    2.37
  -7   0   4    0.74    0.85
  -7   0   4    0.26    0.84
  -7   0   4   -0.23    0.88
  -6   0   4  407.68    1.61
  -6   0   4  406.01    1.62
  -6   0   4  405.89    1.62
  -6   0   4  403.98    1.59
  -6   0   4  403.63     1.6
  -6   0   4  402.88    1.61
  -5   0   4   -0.64    0.78
  -5   0   4   -0.36    0.57
  -4   0   4   15.65    0.35
  -4   0   4   15.19    0.32
  -4   0   4   14.67    0.32
  -4   0   4   14.64    0.31
  -4   0   4   14.39    0.36
  -3   0   4    1.45    0.79
  -3   0   4       0       0
  -2   0   4  223.19    1.02
  -2   0   4  222.59    1.05
  -2   0   4  221.64    0.97
  -2   0   4  220.68    0.98
  -2   0   4  220.12    0.96
  -2   0   4  219.68    0.97
  -1   0   4   -0.65    0.65
  -1   0   4   -0.54    0.65
  -1   0   4     1.4    0.98
   0   0   4  872.01    3.28
   0   0   4  871.78    3.27
   0   0   4  868.41    3.28
   0   0   4  868.11    3.33
   0   0   4  868.09    3.32
   0   0   4  866.93    3.28
   1   0   4   -0.16    0.65
   1   0   4   -0.84    0.62
   2   0   4    12.5     0.3
   2   0   4   12.37    0.32
   2   0   4   12.23    0.32
   2   0   4   11.26     0.3
   3   0   4    0.99    0.77
   4   0   4    37.6    0.42
   4   0   4   36.59     0.4
   4   0   4   36.55    0.42
   4   0   4   35.98    0.43
   5   0   4    -0.1    0.72
   5   0   4   -0.55    0.82
   6   0   4  122.82     0.7
   6   0   4  122.24    0.59
   6   0   4  120.73    0.68
   6   0   4  120.12    0.64
   6   0   4  119.94    0.72
   7   0   4   -0.42       1
   7   0   4    0.01    0.77
   8   0   4     1.9     0.4
   8   0   4    1.64    0.32
   8   0   4    1.24    0.44
   8   0   4    0.62    0.61
   9   0   4   -0.39    0.82
   9   0   4   -1.26    1.01
  10   0   4    1.42    0.44
  10   0   4    0.99    0.23
  10   0   4   -0.13    0.49
  11   0   4    1.22    1.28
  12   0   4    1.61    0.58
  12   0   4    0.28    0.74
  13   0   4       1     1.5
  14   0   4   -0.54     1.3
  14   0   4   -1.69    0.57
  15   0   4    2.39     1.7
  16   0   4   18.51    0.79
  16   0   4   15.12    0.81
  17   0   4   -2.02    1.78
 -18   1   4    0.69     1.1
 -18   1   4    0.25    0.56
 -17   1   4    2.28    0.74
 -17   1   4    1.08    0.73
 -17   1   4    -1.2     0.7
 -16   1   4    5.61    0.63
 -16   1   4    5.01    1.01
 -16   1   4    4.77    0.66
 -15   1   4    9.77    0.65
 -15   1   4    9.61    0.63
 -15   1   4    9.35     0.6
 -15   1   4    8.96    0.48
 -14   1   4    4.09    0.31
 -14   1   4    3.72    0.59
 -14   1   4    3.51    0.65
 -14   1   4    2.73    0.55
 -13   1   4    2.84    0.78
 -13   1   4    2.78    0.83
 -13   1   4    2.71     0.8
 -13   1   4    2.58    0.32
 -13   1   4    1.77    0.51
 -12   1   4    0.68    0.38
 -12   1   4    0.34    0.78
 -12   1   4    0.29    0.59
 -12   1   4    0.21    0.26
 -12   1   4    -0.2     0.6
 -11   1   4    2.61    0.35
 -11   1   4    2.17    0.48
 -11   1   4    2.07    0.43
 -11   1   4    1.23    0.43
 -10   1   4    0.92    0.41
 -10   1   4    0.67    0.21
 -10   1   4    0.43    0.43
 -10   1   4   -0.11    0.47
 -10   1   4   -0.42    0.36
  -9   1   4    8.13    0.29
  -9   1   4    8.13    0.38
  -9   1   4    8.01    0.39
  -9   1   4    7.16    0.44
  -9   1   4    7.13    0.33
  -9   1   4    6.92    0.36
  -8   1   4    1.17    0.46
  -8   1   4    0.96    0.44
  -8   1   4    0.94    0.21
  -8   1   4    0.49    0.26
  -8   1   4    0.46    0.45
  -8   1   4    0.11    0.34
  -8   1   4   -0.12    0.35
  -8   1   4   -0.26    0.45
  -7   1   4    31.8    0.39
  -7   1   4   30.91    0.37
  -7   1   4   30.85    0.42
  -7   1   4   30.77    0.52
  -7   1   4    30.6     0.4
  -6   1   4   46.11    0.45
  -6   1   4   45.43    0.41
  -6   1   4   45.17    0.35
  -6   1   4   44.76    0.41
  -6   1   4   44.56    0.46
  -6   1   4   44.11    0.53
  -5   1   4   67.28    0.49
  -5   1   4   67.23    0.41
  -5   1   4   66.51    0.47
  -5   1   4   66.33    0.47
  -5   1   4   66.15    0.43
  -4   1   4   20.74    0.31
  -4   1   4   20.58    0.31
  -4   1   4   20.54    0.26
  -4   1   4   20.23    0.42
  -4   1   4   20.19    0.28
  -4   1   4   20.16    0.35
  -3   1   4   29.55    0.42
  -3   1   4   29.44    0.35
  -3   1   4   28.93     0.3
  -3   1   4   28.33    0.45
  -2   1   4  152.45    0.72
  -2   1   4  152.33    0.82
  -2   1   4  151.44    0.73
  -2   1   4  151.22    0.65
  -1   1   4     4.8    0.39
  -1   1   4    4.01    0.21
  -1   1   4    3.44    0.11
   0   1   4   31.49    0.46
   0   1   4    30.6    0.28
   0   1   4   30.45    0.37
   0   1   4   30.16    0.27
   0   1   4   29.98    0.37
   1   1   4   258.8    1.16
   1   1   4  257.26    1.03
   1   1   4  256.66    1.03
   1   1   4  254.83    1.09
   2   1   4  309.12    1.33
   2   1   4  307.96    1.24
   2   1   4  307.86    1.24
   2   1   4   306.1    1.27
   3   1   4   40.68    0.45
   3   1   4   40.02    0.37
   3   1   4   39.67    0.34
   3   1   4   38.78    0.39
   3   1   4    38.7    0.41
   4   1   4   29.25    0.39
   4   1   4   27.64    0.41
   4   1   4   27.62    0.37
   5   1   4    2.67    0.32
   5   1   4    2.61    0.33
   5   1   4    2.51    0.36
   5   1   4    1.75    0.28
   6   1   4   50.53    0.55
   6   1   4   50.01    0.47
   6   1   4   49.78    0.54
   6   1   4   49.26    0.48
   7   1   4   10.39    0.41
   7   1   4    9.78    0.36
   7   1   4    9.16    0.38
   7   1   4    9.15    0.33
   8   1   4   82.78    0.57
   8   1   4   81.08    0.61
   8   1   4   80.98    0.58
   9   1   4    1.75    0.14
   9   1   4    1.69    0.72
   9   1   4    1.04    0.56
  10   1   4    4.99    0.49
  10   1   4    4.82    0.49
  11   1   4    3.32    0.53
  11   1   4    1.67    0.49
  12   1   4    5.32     0.6
  13   1   4    0.47    1.03
  13   1   4    0.38    1.03
  14   1   4    6.59    0.65
  14   1   4    5.87    0.66
  15   1   4   -0.03    0.69
  15   1   4      -1    0.63
  16   1   4   14.79    0.72
  16   1   4    13.4    0.76
 -17   2   4    0.27     1.1
 -17   2   4   -0.77    0.76
 -16   2   4    2.19    0.74
 -16   2   4    1.26    0.28
 -16   2   4     0.7    0.66
 -15   2   4    1.99    0.97
 -15   2   4    1.24    1.26
 -14   2   4    0.14    0.19
 -14   2   4   -0.02    0.76
 -13   2   4    4.63    0.56
 -13   2   4    3.74    0.61
 -13   2   4    3.03    1.15
 -12   2   4    1.41    0.55
 -12   2   4     0.2    0.77
 -12   2   4   -0.27    0.77
 -11   2   4    0.82    0.86
 -11   2   4    0.39    0.23
 -11   2   4    0.29    0.42
 -10   2   4   57.24     0.8
 -10   2   4   56.02    0.57
  -9   2   4   81.19    0.67
  -9   2   4   79.66    0.84
  -9   2   4   79.11     0.6
  -9   2   4   78.96    0.57
  -8   2   4    1.22    0.34
  -8   2   4    0.79    0.81
  -8   2   4    0.44     0.1
  -8   2   4    0.33    0.25
  -8   2   4    0.31    0.29
  -8   2   4   -0.29    0.35
  -8   2   4   -0.35    0.36
  -7   2   4    1.46    0.31
  -7   2   4    1.18    0.52
  -7   2   4    1.13    0.56
  -7   2   4    0.89    0.22
  -7   2   4    0.87    0.28
  -7   2   4    0.77    0.04
  -7   2   4    0.33    0.59
  -7   2   4    0.13    0.49
  -6   2   4   26.02    0.36
  -6   2   4   25.86    0.35
  -6   2   4   25.46     0.3
  -6   2   4   25.13     0.4
  -6   2   4   24.97    0.38
  -6   2   4   24.86    0.42
  -5   2   4    1.56    0.41
  -5   2   4    1.52    0.26
  -5   2   4    1.46    0.37
  -5   2   4    1.32    0.28
  -5   2   4    1.23    0.14
  -5   2   4    1.03    0.29
  -5   2   4    0.49    0.47
  -4   2   4   17.28     0.3
  -4   2   4   17.25    0.26
  -4   2   4   16.83    0.52
  -4   2   4   16.48     0.3
  -4   2   4   16.44    0.26
  -3   2   4     5.4    0.21
  -3   2   4    5.17    0.28
  -3   2   4    4.57    0.32
  -3   2   4    4.56    0.21
  -3   2   4    4.46    0.25
  -3   2   4    4.15    0.46
  -2   2   4   10.37    0.17
  -2   2   4   10.27    0.35
  -2   2   4   10.11    0.46
  -2   2   4    9.95    0.28
  -2   2   4     9.6    0.28
  -1   2   4   21.96    0.48
  -1   2   4   21.44    0.36
  -1   2   4   21.15    0.31
  -1   2   4   20.89    0.15
  -1   2   4   20.76    0.16
  -1   2   4   20.52    0.31
   0   2   4    1.18    0.28
   0   2   4    0.64    0.11
   0   2   4    0.59    0.26
   0   2   4    0.57    0.26
   0   2   4    0.41    0.04
   1   2   4   90.48    0.54
   1   2   4   90.16    0.58
   1   2   4   89.93    0.57
   1   2   4   89.72    0.39
   1   2   4   88.34    0.56
   2   2   4     7.6    0.36
   2   2   4    7.24     0.4
   2   2   4    7.23    0.29
   2   2   4     7.1    0.31
   2   2   4    6.71    0.19
   2   2   4     6.3     0.2
   3   2   4  350.19    1.41
   3   2   4  349.14    1.47
   3   2   4  347.98    1.48
   3   2   4  346.64    1.39
   3   2   4  344.44    1.49
   4   2   4  456.87    1.76
   4   2   4  453.94    1.79
   4   2   4  451.95    1.79
   5   2   4   117.8    0.71
   5   2   4  117.27    0.64
   5   2   4  116.93    0.62
   5   2   4  116.25    0.61
   5   2   4  116.09    0.64
   6   2   4    0.86    0.56
   6   2   4    0.35    0.25
   7   2   4   67.04    0.54
   7   2   4   66.96    0.56
   7   2   4   66.39    0.41
   7   2   4    65.6    0.57
   8   2   4   16.45    0.42
   8   2   4   16.22    0.53
   8   2   4   15.92    0.44
   8   2   4   15.81    0.21
   8   2   4   14.86    0.41
   9   2   4    2.14    0.22
   9   2   4    1.23    0.48
   9   2   4    1.23    0.41
  10   2   4   39.32    0.63
  10   2   4   37.17    0.55
  11   2   4    6.02    0.64
  11   2   4    5.65    0.57
  12   2   4    1.19    0.55
  12   2   4    1.14    0.62
  13   2   4     4.1    0.65
  13   2   4    2.23    0.34
  14   2   4    1.66     0.7
  14   2   4    1.09    0.73
  15   2   4    4.68    0.71
  16   2   4    -0.7    0.71
 -16   3   4    0.56    1.01
 -16   3   4   -0.08    1.11
 -16   3   4   -0.43    0.75
 -15   3   4    2.83    1.43
 -15   3   4    2.51    0.63
 -15   3   4    2.33    0.35
 -14   3   4    1.41    0.86
 -14   3   4    1.19    1.16
 -14   3   4    0.53    0.61
 -13   3   4   -0.04    0.91
 -12   3   4    10.1    0.76
 -12   3   4      10    0.64
 -12   3   4    9.98    0.61
 -11   3   4    0.23    0.49
 -10   3   4   15.45     0.5
 -10   3   4   15.44    0.46
  -9   3   4    5.59    0.71
  -9   3   4    4.97    0.41
  -8   3   4    1.85    0.65
  -8   3   4    0.37    0.72
  -8   3   4    0.02    0.45
  -8   3   4   -0.06    0.33
  -7   3   4   20.81    0.72
  -7   3   4   20.32    0.24
  -7   3   4   20.01    0.28
  -7   3   4   19.58    0.39
  -7   3   4   19.35    0.35
  -7   3   4   19.17    0.46
  -7   3   4   19.15     0.4
  -6   3   4   73.27    0.56
  -6   3   4    73.1    0.49
  -6   3   4   73.09    0.55
  -6   3   4   72.34    0.55
  -6   3   4   71.65    0.59
  -6   3   4   71.13     0.5
  -6   3   4   71.06     0.8
  -5   3   4    4.28    0.37
  -5   3   4    4.12    0.29
  -5   3   4    3.61    0.25
  -5   3   4    3.42    0.28
  -5   3   4    3.34    0.58
  -5   3   4    3.16    0.92
  -5   3   4    2.72    0.25
  -4   3   4   34.35    0.38
  -4   3   4   33.98    0.43
  -4   3   4   33.62    0.31
  -4   3   4   33.19    0.28
  -4   3   4   33.02    0.38
  -4   3   4   32.53    0.65
  -3   3   4     5.3    0.34
  -3   3   4     4.4    0.58
  -3   3   4    4.26    0.27
  -2   3   4    6.67    0.15
  -2   3   4    6.59    0.45
  -2   3   4    6.19    0.26
  -1   3   4   53.97    0.45
  -1   3   4   53.51    0.42
  -1   3   4   52.34    0.56
  -1   3   4   52.08    0.63
   0   3   4    3.28    0.47
   0   3   4    2.59    0.29
   0   3   4    2.52    0.23
   0   3   4    2.23    0.37
   1   3   4    1.34    0.66
   1   3   4     1.2    0.52
   1   3   4    0.79    0.04
   2   3   4    0.21     0.5
   2   3   4     0.1    0.11
   2   3   4    0.08     0.1
   2   3   4   -0.19    0.32
   2   3   4   -0.42    0.55
   3   3   4    9.99     0.4
   3   3   4     9.8    0.34
   3   3   4    9.51    0.47
   3   3   4    9.33    0.22
   3   3   4    8.49    0.21
   3   3   4    8.47    0.36
   4   3   4    6.93    0.35
   4   3   4    6.58    0.45
   4   3   4    6.23    0.36
   4   3   4    6.05    0.27
   4   3   4    5.99    0.36
   4   3   4    5.75    0.25
   5   3   4   18.73    0.49
   5   3   4   18.17    0.41
   5   3   4   18.06    0.48
   5   3   4   17.86    0.38
   5   3   4   17.24    0.34
   6   3   4   20.08    0.49
   6   3   4   19.28    0.53
   6   3   4   18.82    0.39
   6   3   4   18.57    0.37
   6   3   4    18.2    0.36
   7   3   4    7.82    0.38
   7   3   4    7.63    0.33
   7   3   4    6.82    0.43
   8   3   4    6.89    0.68
   8   3   4    5.26    0.55
   8   3   4    4.39    0.78
   9   3   4    1.01    0.47
   9   3   4    0.82    0.64
   9   3   4    0.63    0.49
  10   3   4    19.3    0.79
  10   3   4   17.34    0.61
  11   3   4    0.86    0.38
  11   3   4    0.28    1.13
  12   3   4    5.79    0.62
  13   3   4    1.61     0.7
  13   3   4    0.54    1.14
  14   3   4    1.98    0.72
 -13   4   4    3.56    1.28
 -13   4   4   -0.46    1.13
 -13   4   4   -1.08     0.7
 -12   4   4    4.77    0.87
 -12   4   4    3.42    0.55
 -12   4   4    3.08    0.97
 -11   4   4    2.39    0.83
 -11   4   4    1.62    0.53
 -11   4   4    0.48    0.96
 -10   4   4   15.12    0.62
 -10   4   4   14.71    0.85
 -10   4   4    14.1    0.53
  -9   4   4    1.26    0.57
  -9   4   4    1.15    0.46
  -9   4   4   -0.52    0.77
  -8   4   4    3.16    0.51
  -8   4   4    2.94    0.82
  -8   4   4     1.5    0.72
  -7   4   4    1.56     0.8
  -7   4   4    1.23    0.81
  -7   4   4    1.18    0.64
  -6   4   4   17.54     0.5
  -6   4   4   17.29    0.77
  -6   4   4   15.94    0.39
  -6   4   4   15.81    0.41
  -6   4   4   15.68    0.39
  -5   4   4    3.63    0.41
  -5   4   4    3.46    0.36
  -5   4   4     3.2    0.33
  -5   4   4    2.58    1.38
  -5   4   4    2.36     0.4
  -5   4   4    2.26    0.43
  -4   4   4   25.45    0.79
  -4   4   4   23.48    0.32
  -4   4   4   23.24     0.3
  -3   4   4    8.93    0.47
  -3   4   4    8.83    0.66
  -3   4   4    8.45    0.24
  -2   4   4    0.92     0.6
  -2   4   4    0.81    0.73
  -2   4   4    0.42    0.12
  -2   4   4    0.06    0.26
  -2   4   4    0.01    1.24
  -1   4   4    1.55    1.02
  -1   4   4    1.49    1.18
  -1   4   4    1.15    0.28
  -1   4   4    0.35    0.31
   0   4   4    8.05    0.62
   0   4   4    6.67    0.37
   1   4   4    1.93    0.57
   1   4   4    1.75    0.35
   1   4   4    0.44    0.43
   2   4   4   32.07    0.73
   2   4   4   31.84    0.49
   2   4   4   30.96    0.43
   2   4   4   30.51    0.65
   2   4   4   30.04    0.22
   3   4   4    5.66    0.71
   3   4   4     5.1    0.42
   3   4   4    4.92    0.58
   4   4   4   44.76     0.4
   4   4   4   43.87    0.67
   5   4   4    13.1    0.72
   5   4   4    12.5     0.6
   5   4   4   11.99    0.49
   6   4   4    1.08    0.67
   6   4   4   -0.57    0.52
   7   4   4    0.16    0.08
   8   4   4    0.92    0.63
  -8   5   4    1.83    0.85
  -7   5   4    0.58    1.59
  -6   5   4    3.55    1.54
  -5   5   4    2.44    0.88
  -4   5   4    1.87     1.5
  -3   5   4    8.01     0.6
  -3   5   4    6.64    0.73
  -2   5   4    2.71    0.61
  -2   5   4    0.91    0.79
  -1   5   4    0.06    0.64
   0   5   4    8.84    0.65
   1   5   4    1.79    0.64
   5   5   4    6.04    0.85
   6   5   4    7.34    0.92
   7   5   4    7.22    0.91
  -8  -5   5    6.97    0.48
  -5  -5   5    2.02    0.91
  -4  -5   5     3.1    0.59
  -2  -5   5     4.1    0.84
  -1  -5   5    0.51    1.09
   0  -5   5   -0.81     0.6
   1  -5   5    0.58    1.09
   2  -5   5    3.63    0.68
   3  -5   5     2.1    0.66
   6  -5   5    1.26    0.88
 -10  -4   5     1.2     0.4
  -9  -4   5    0.18    0.46
  -8  -4   5    4.93    0.43
  -7  -4   5   17.56    0.53
  -6  -4   5    1.05    0.46
  -5  -4   5    41.8    0.66
  -4  -4   5    1.04     0.5
  -3  -4   5    14.9    0.57
  -1  -4   5     1.6     0.5
   0  -4   5    1.57    0.56
   1  -4   5   34.34    0.68
   2  -4   5    1.08    0.46
   3  -4   5   10.76    0.63
   4  -4   5    3.13    0.47
   5  -4   5    2.19    0.63
   6  -4   5   -0.09    0.97
   8  -4   5    2.68     0.5
   9  -4   5    8.07    0.66
 -15  -3   5    5.03    0.58
 -15  -3   5    4.72    0.77
 -14  -3   5     1.3    0.58
 -14  -3   5    1.24    0.58
 -13  -3   5   15.69    0.58
 -13  -3   5   14.31    0.53
 -12  -3   5    9.72    0.49
 -12  -3   5    8.94    0.53
 -12  -3   5    8.52    0.38
 -11  -3   5    2.09    0.52
 -11  -3   5    1.02    0.25
 -10  -3   5     1.1    0.64
 -10  -3   5    0.93    0.27
 -10  -3   5    0.78     0.3
 -10  -3   5     0.4    0.55
  -9  -3   5    0.25    0.15
  -9  -3   5    0.24    0.14
  -9  -3   5    0.16     0.1
  -9  -3   5    0.16    0.14
  -9  -3   5   -0.04    0.54
  -8  -3   5   14.15    0.44
  -8  -3   5   13.23     0.4
  -8  -3   5   12.61     0.3
  -7  -3   5   22.61    0.44
  -7  -3   5   21.35    0.46
  -7  -3   5   21.32     0.3
  -6  -3   5    0.05    0.03
  -6  -3   5   -0.12    0.34
  -5  -3   5    4.55    0.29
  -5  -3   5    4.12    0.41
  -5  -3   5    3.62    0.33
  -4  -3   5     5.4    0.39
  -4  -3   5     5.4    0.18
  -4  -3   5    5.02    0.46
  -3  -3   5    1.43    0.74
  -3  -3   5    1.07    0.18
  -3  -3   5    1.06    0.13
  -2  -3   5   31.03    0.51
  -2  -3   5   30.62    0.25
  -2  -3   5    29.7    0.22
  -2  -3   5   28.74    0.49
  -1  -3   5    1.87     0.7
  -1  -3   5    1.73    0.21
  -1  -3   5    1.63    0.19
   0  -3   5   16.96    0.25
   0  -3   5   16.84    0.21
   0  -3   5   15.72    0.41
   1  -3   5   22.07    0.26
   1  -3   5   21.39    0.44
   1  -3   5   21.08    0.43
   1  -3   5   21.03    0.28
   2  -3   5   19.79    0.45
   2  -3   5   19.38    0.32
   2  -3   5   18.29    0.27
   2  -3   5   18.27    0.51
   3  -3   5    5.11    0.38
   3  -3   5    4.78    0.27
   3  -3   5    4.04    0.45
   3  -3   5    3.73    0.07
   4  -3   5   11.71    0.37
   4  -3   5   11.46     0.4
   4  -3   5    10.3    0.51
   4  -3   5   10.12    0.49
   5  -3   5   10.11    0.58
   5  -3   5    8.63    0.39
   5  -3   5    8.61    0.34
   5  -3   5    8.27    0.41
   5  -3   5    7.54     0.4
   6  -3   5   10.44    0.41
   6  -3   5    10.3    0.53
   6  -3   5    10.2     0.4
   6  -3   5    9.13    0.47
   7  -3   5   14.47    0.48
   7  -3   5   14.26    0.39
   7  -3   5   14.18    0.53
   7  -3   5   13.49    0.65
   8  -3   5    1.97    0.72
   8  -3   5   -0.05    0.56
   8  -3   5   -0.11    0.81
   8  -3   5   -0.32    1.02
   9  -3   5    0.53    1.02
   9  -3   5   -0.19    0.69
   9  -3   5   -0.61    0.45
  10  -3   5    9.62    0.83
  10  -3   5    8.35     0.6
  10  -3   5    6.98    0.62
  11  -3   5    4.71    0.87
  11  -3   5    4.38     0.6
  12  -3   5    9.25    0.66
  12  -3   5       9    0.72
  12  -3   5    8.48    0.91
  13  -3   5    1.71    0.97
  13  -3   5    1.31     0.6
  13  -3   5    0.93    0.72
  14  -3   5    3.21    0.69
  14  -3   5     0.7    0.77
 -17  -2   5   -0.03    1.07
 -17  -2   5   -0.87    0.75
 -16  -2   5    5.36    0.74
 -15  -2   5    1.04    0.67
 -15  -2   5    1.02    0.58
 -14  -2   5    5.17     0.6
 -14  -2   5    3.12     0.7
 -13  -2   5    2.86    0.61
 -13  -2   5    1.97    0.23
 -13  -2   5    1.65    0.71
 -12  -2   5   26.64    0.32
 -12  -2   5   25.51    0.47
 -12  -2   5   24.58    0.58
 -11  -2   5    1.28    0.42
 -11  -2   5    0.58    0.35
 -11  -2   5    0.46    0.61
 -11  -2   5    0.16    1.01
 -11  -2   5    0.02    0.26
 -10  -2   5   79.69    0.62
 -10  -2   5   78.54    0.59
  -9  -2   5    7.77    0.31
  -9  -2   5    7.34    0.46
  -9  -2   5    7.28    0.38
  -9  -2   5    6.84    0.34
  -9  -2   5    6.37    0.49
  -8  -2   5   91.35    0.57
  -8  -2   5   88.94    0.55
  -8  -2   5   88.45    0.58
  -7  -2   5   40.18    0.53
  -7  -2   5   40.03    0.44
  -7  -2   5   38.29    0.36
  -6  -2   5    1.24    0.29
  -6  -2   5    1.18    0.38
  -6  -2   5    0.71    0.55
  -6  -2   5    0.69    0.39
  -5  -2   5   33.69    0.46
  -5  -2   5   33.27    0.27
  -5  -2   5   33.25    0.44
  -5  -2   5    32.8    0.26
  -5  -2   5   31.67    0.48
  -4  -2   5   82.84    0.58
  -4  -2   5   82.64    0.59
  -4  -2   5   82.29    0.48
  -4  -2   5    80.5    0.65
  -3  -2   5    0.61    0.55
  -3  -2   5    0.44    0.25
  -3  -2   5   -0.34    0.36
  -3  -2   5   -0.45    0.37
  -2  -2   5   29.93    0.33
  -2  -2   5   29.15    0.37
  -2  -2   5   29.14    0.39
  -1  -2   5     0.7    0.37
  -1  -2   5    0.28    0.34
  -1  -2   5    0.19     0.3
  -1  -2   5   -0.44    0.63
   0  -2   5    3.06    0.29
   0  -2   5    2.16    0.33
   0  -2   5    2.14    0.33
   0  -2   5    2.05    0.75
   0  -2   5     1.5    0.06
   1  -2   5   68.09     0.6
   1  -2   5   67.96    0.51
   1  -2   5   67.87    0.59
   2  -2   5   26.89    0.38
   2  -2   5   26.88    0.47
   2  -2   5   26.71    0.41
   2  -2   5   25.75    0.45
   3  -2   5   20.72    0.37
   3  -2   5   20.59    0.42
   3  -2   5   18.83    0.39
   3  -2   5    18.8    0.38
   4  -2   5   13.19     0.5
   4  -2   5   12.57    0.36
   4  -2   5   12.52    0.38
   4  -2   5   11.65    0.41
   5  -2   5   14.15    0.42
   5  -2   5   13.56    0.21
   5  -2   5   13.27    0.22
   5  -2   5   12.97     0.4
   5  -2   5   12.58    0.37
   5  -2   5   12.25    0.53
   5  -2   5   12.15    0.45
   6  -2   5    1.48    0.53
   6  -2   5     1.4    0.35
   6  -2   5    1.25     0.4
   6  -2   5   -0.07    0.41
   6  -2   5    -0.1    0.57
   6  -2   5   -0.31    0.21
   6  -2   5   -0.34    0.33
   7  -2   5    3.28    0.43
   7  -2   5    2.98     0.3
   7  -2   5    2.72    0.51
   7  -2   5    2.42    0.56
   7  -2   5    2.09     0.2
   7  -2   5    1.99    0.34
   8  -2   5   24.16    0.53
   8  -2   5   23.99     0.4
   8  -2   5   23.74    0.46
   8  -2   5   23.67    0.52
   8  -2   5    22.9     0.7
   8  -2   5   22.85    0.42
   9  -2   5    0.89     0.4
   9  -2   5    0.59    0.37
   9  -2   5    0.54    0.53
   9  -2   5    0.37    1.08
   9  -2   5    0.31    0.64
  10  -2   5    4.67    0.81
  10  -2   5    3.71    0.37
  10  -2   5    3.39    0.83
  11  -2   5    1.11     0.4
  11  -2   5    0.56    0.45
  11  -2   5   -0.42     0.5
  11  -2   5   -1.13    0.57
  12  -2   5     2.8    0.55
  12  -2   5    2.09    0.33
  12  -2   5    1.18    0.44
  13  -2   5      17    0.61
  13  -2   5    16.4    0.73
  13  -2   5   16.35       1
  13  -2   5   15.46    0.51
  14  -2   5    7.96    0.54
  14  -2   5     7.5    0.63
  14  -2   5    5.62    1.04
  14  -2   5    5.38    0.71
  15  -2   5   -0.05    0.75
  15  -2   5   -1.09    0.63
  15  -2   5   -1.64       1
 -18  -1   5    2.84    0.77
 -18  -1   5   -0.44    0.76
 -17  -1   5    6.85    0.73
 -17  -1   5    6.68    0.74
 -16  -1   5    1.14    0.75
 -16  -1   5    0.13    0.29
 -15  -1   5    1.72    0.72
 -15  -1   5    1.32    0.81
 -14  -1   5    4.87     0.6
 -14  -1   5    3.34    0.59
 -13  -1   5   44.94    0.68
 -13  -1   5   44.74    0.66
 -13  -1   5   43.53    0.47
 -12  -1   5    3.77    0.51
 -12  -1   5    2.83    0.54
 -12  -1   5    2.06    0.83
 -11  -1   5   69.01    0.62
 -11  -1   5   68.27    0.52
 -10  -1   5   11.45    0.42
 -10  -1   5   11.24    0.48
 -10  -1   5   11.16    0.43
 -10  -1   5   10.81    0.31
 -10  -1   5   10.19    0.36
  -9  -1   5   56.96    0.55
  -9  -1   5    56.7    0.42
  -9  -1   5   56.11    0.53
  -9  -1   5   55.77    0.55
  -9  -1   5   55.67    0.49
  -8  -1   5   37.92    0.49
  -8  -1   5   37.65    0.49
  -8  -1   5   36.92    0.44
  -8  -1   5   36.79    0.49
  -8  -1   5    36.5    0.47
  -8  -1   5   35.84    0.38
  -7  -1   5   13.42    0.39
  -7  -1   5   13.06    0.39
  -7  -1   5   12.93    0.31
  -7  -1   5   12.27    0.37
  -7  -1   5   12.03    0.32
  -7  -1   5   11.93    0.38
  -6  -1   5  206.72    0.94
  -6  -1   5  206.39    0.96
  -6  -1   5  206.09    1.04
  -6  -1   5  204.72    0.98
  -5  -1   5    2.97    0.27
  -5  -1   5    2.81    0.29
  -5  -1   5    2.59    0.37
  -5  -1   5    1.42    0.52
  -4  -1   5  176.09    0.75
  -4  -1   5  175.13    0.81
  -4  -1   5  174.32    0.75
  -4  -1   5  173.77    0.86
  -4  -1   5  173.49    0.77
  -3  -1   5   16.57    0.27
  -3  -1   5   16.47    0.34
  -3  -1   5   16.08    0.38
  -3  -1   5   15.75    0.26
  -2  -1   5   75.93    0.57
  -2  -1   5   75.91    0.48
  -2  -1   5   74.33     0.4
  -1  -1   5   88.22     0.6
  -1  -1   5   87.96    0.43
  -1  -1   5   87.85    0.55
  -1  -1   5   86.77    0.42
   0  -1   5   94.86    0.49
   0  -1   5   94.42    0.55
   0  -1   5    94.3    0.58
   0  -1   5   93.71    0.47
   0  -1   5   92.79    0.62
   1  -1   5    4.91    0.38
   1  -1   5    4.82    0.32
   1  -1   5    4.31    0.23
   1  -1   5       4    0.54
   1  -1   5    3.97    0.43
   2  -1   5  105.97    0.67
   2  -1   5  105.41    0.58
   2  -1   5  105.39    0.51
   3  -1   5  107.87    0.64
   3  -1   5  107.56    0.58
   3  -1   5  107.32    0.66
   3  -1   5  107.01    0.56
   3  -1   5  106.93    0.66
   4  -1   5    8.77     0.4
   4  -1   5     7.9    0.28
   4  -1   5    7.58    0.35
   4  -1   5    7.31    0.37
   4  -1   5    6.85    0.53
   5  -1   5    1.95    0.37
   5  -1   5    1.87    0.36
   5  -1   5    1.47    0.66
   5  -1   5    1.35    0.58
   5  -1   5    0.76    0.29
   6  -1   5    1.58    0.38
   6  -1   5    1.13    0.42
   6  -1   5    0.84    0.53
   6  -1   5    0.31    0.31
   6  -1   5    0.29    0.33
   6  -1   5    0.21    0.45
   7  -1   5   33.76    0.48
   7  -1   5   33.48    0.41
   7  -1   5   33.25    0.44
   7  -1   5   33.07    0.51
   7  -1   5   32.66    0.43
   8  -1   5   17.94    0.51
   8  -1   5   17.27    0.39
   8  -1   5   17.07     0.4
   8  -1   5   16.96    0.46
   8  -1   5   16.08    0.44
   8  -1   5   16.08    0.39
   9  -1   5    1.22    0.35
   9  -1   5    0.47    0.59
   9  -1   5    0.27    0.56
   9  -1   5   -0.21    0.43
   9  -1   5   -0.68    0.46
  10  -1   5    2.38    0.55
  10  -1   5    1.44    0.29
  10  -1   5    1.01    0.58
  10  -1   5       1    0.72
  10  -1   5    0.58    0.37
  11  -1   5   10.98    0.55
  11  -1   5   10.85    0.43
  11  -1   5   10.35     0.4
  11  -1   5    9.49    0.58
  12  -1   5   16.69    0.68
  12  -1   5    16.1    0.45
  12  -1   5   15.61    0.41
  12  -1   5   14.54    0.58
  13  -1   5    1.08    0.68
  13  -1   5    0.85    0.67
  14  -1   5    3.45    1.17
  14  -1   5    2.71    0.62
  15  -1   5   -0.96    0.63
  15  -1   5   -1.48    0.72
  16  -1   5    0.47    0.11
  16  -1   5    -0.9    0.79
 -18   0   5   -0.11     2.2
 -17   0   5   13.28    0.79
 -17   0   5   12.71    0.66
 -16   0   5    0.65    1.73
 -15   0   5    1.56    0.64
 -15   0   5    0.82    0.81
 -15   0   5    0.36    0.65
 -14   0   5    0.56    1.47
 -13   0   5   57.09    0.46
 -13   0   5   56.72    0.68
 -13   0   5   55.69    0.65
 -13   0   5   55.24    0.68
 -12   0   5   -1.27    1.13
 -12   0   5   -1.64    1.17
 -11   0   5   59.09    0.62
 -11   0   5   57.69     0.6
 -11   0   5   57.39    0.62
 -10   0   5    0.37    0.99
 -10   0   5    0.45    1.02
  -9   0   5   82.33    0.58
  -9   0   5   82.23    0.64
  -9   0   5   81.77    0.61
  -9   0   5   80.88    0.63
  -9   0   5   80.56    0.63
  -8   0   5    0.98    0.94
  -8   0   5    0.76    0.93
  -8   0   5    2.26    0.99
  -7   0   5   14.83    0.37
  -7   0   5   14.79    0.33
  -7   0   5   14.69    0.33
  -7   0   5   14.64    0.35
  -7   0   5   14.09    0.33
  -6   0   5    1.34    0.94
  -6   0   5    1.81    0.91
  -5   0   5  189.42    0.87
  -5   0   5  189.25    0.87
  -5   0   5  188.53     0.9
  -5   0   5   188.2     0.9
  -5   0   5  186.79    0.89
  -5   0   5   185.9    0.88
  -4   0   5    0.57    0.86
  -4   0   5   -1.12    0.83
  -4   0   5   -0.51    0.71
  -3   0   5   48.02    0.45
  -3   0   5   47.13    0.43
  -3   0   5   46.74     0.4
  -3   0   5   46.71     0.5
  -2   0   5    0.38    0.96
  -2   0   5    0.36    0.78
  -2   0   5   -0.39    0.73
  -1   0   5  632.65    2.37
  -1   0   5  632.33    2.37
  -1   0   5  630.12    2.37
  -1   0   5  629.38    2.43
   0   0   5    0.59    0.67
   0   0   5   -0.84    0.73
   1   0   5   75.87     0.5
   1   0   5    75.4    0.52
   1   0   5   75.13    0.49
   1   0   5   74.42    0.57
   1   0   5   74.06    0.47
   2   0   5   -0.33     0.7
   2   0   5   -0.52    0.74
   3   0   5    0.64    0.29
   3   0   5    0.56    0.57
   3   0   5    0.31    0.42
   3   0   5    0.09    0.12
   4   0   5    0.25    0.72
   4   0   5    0.86    0.84
   5   0   5  147.71    0.74
   5   0   5  147.22    0.77
   5   0   5  146.42    0.77
   5   0   5  145.99    0.79
   6   0   5    0.64    0.79
   7   0   5  137.34    0.72
   7   0   5  137.11    0.66
   7   0   5  136.34    0.78
   7   0   5  135.99    0.75
   7   0   5  134.45    0.79
   8   0   5    1.42    0.83
   8   0   5    0.66    1.02
   9   0   5    3.49    0.48
   9   0   5    2.58    0.76
  11   0   5   50.98    0.69
  11   0   5    49.5    0.67
  11   0   5   48.47    0.39
  12   0   5    1.12    1.44
  13   0   5   45.27    0.72
  13   0   5   44.08    0.71
  14   0   5    0.48    1.58
  15   0   5    0.03    0.28
  16   0   5    0.49    1.78
  17   0   5    -0.2    1.17
 -18   1   5     1.9    0.78
 -18   1   5   -0.57    0.77
 -17   1   5    6.76    0.72
 -17   1   5    5.95    0.69
 -16   1   5    1.33    0.72
 -16   1   5    0.51    0.95
 -16   1   5    0.02    0.63
 -15   1   5    2.07    0.62
 -15   1   5    0.88    0.77
 -15   1   5    0.36    0.62
 -14   1   5    4.21    0.53
 -14   1   5    4.16     0.3
 -14   1   5    3.16    0.97
 -13   1   5   44.31    0.64
 -13   1   5   43.52    0.74
 -13   1   5   43.28    0.64
 -12   1   5    3.15    0.46
 -12   1   5    3.03    0.53
 -12   1   5    2.51    0.27
 -12   1   5    1.97    0.89
 -11   1   5   69.94    0.64
 -11   1   5    67.3    0.49
 -11   1   5   66.96     0.6
 -10   1   5   11.69    0.34
 -10   1   5   11.62    0.41
 -10   1   5      11    0.43
 -10   1   5   10.82    0.54
  -9   1   5   55.94    0.51
  -9   1   5   55.94    0.45
  -9   1   5   55.54    0.61
  -9   1   5   55.42    0.49
  -8   1   5   36.81    0.34
  -8   1   5   36.65    0.45
  -8   1   5   36.54    0.46
  -8   1   5   36.47    0.43
  -8   1   5   36.01    0.45
  -8   1   5   35.29    0.46
  -8   1   5   35.25    0.59
  -7   1   5   13.32    0.38
  -7   1   5   13.04    0.27
  -7   1   5   12.97    0.36
  -7   1   5   12.59    0.34
  -7   1   5   12.37    0.36
  -7   1   5   12.24    0.51
  -7   1   5    11.8    0.38
  -6   1   5  206.38    0.95
  -6   1   5  205.75    0.98
  -6   1   5  205.21    1.11
  -6   1   5  204.52    0.94
  -5   1   5     2.7    0.36
  -5   1   5    2.41    0.43
  -5   1   5    2.26    0.57
  -5   1   5    2.04    0.39
  -5   1   5    1.84    0.28
  -5   1   5    1.83    0.24
  -4   1   5  175.85    0.79
  -4   1   5  175.82    0.79
  -4   1   5  175.32     0.9
  -4   1   5  174.86    0.76
  -4   1   5  173.74    0.79
  -4   1   5  172.86    0.81
  -3   1   5   16.48    0.28
  -3   1   5   16.29    0.43
  -3   1   5   15.84    0.31
  -3   1   5   15.58    0.29
  -3   1   5   15.46    0.37
  -2   1   5   74.86    0.43
  -2   1   5   74.81    0.46
  -2   1   5   74.77    0.41
  -2   1   5   74.21    0.49
  -1   1   5   89.08    0.55
  -1   1   5   88.31    0.45
  -1   1   5   87.85    0.45
  -1   1   5   87.66    0.64
  -1   1   5   87.32    0.49
   0   1   5   94.38    0.49
   0   1   5   93.54    0.58
   0   1   5   93.45    0.49
   0   1   5    93.1    0.66
   0   1   5   93.05    0.57
   1   1   5    4.48    0.38
   1   1   5    4.36    0.32
   1   1   5    4.24     0.3
   1   1   5    4.21    0.25
   2   1   5  105.79    0.53
   2   1   5  105.64     0.7
   2   1   5  105.21    0.58
   2   1   5  104.82    0.54
   2   1   5   104.3     0.6
   3   1   5  108.85    0.73
   3   1   5  107.61    0.65
   3   1   5  107.61    0.59
   3   1   5  107.33    0.62
   3   1   5  107.14     0.6
   4   1   5    8.49    0.33
   4   1   5    8.38    0.37
   4   1   5    7.85     0.3
   4   1   5    7.22    0.32
   5   1   5    1.62    0.36
   5   1   5     1.2    0.44
   5   1   5    1.05    0.32
   5   1   5    0.69    0.47
   6   1   5    1.55    0.34
   6   1   5    0.61    0.33
   6   1   5   -0.16    0.36
   6   1   5   -0.34    0.36
   7   1   5   33.57    0.49
   7   1   5    33.2    0.43
   7   1   5   32.08    0.43
   8   1   5   16.57    0.46
   8   1   5   16.34    0.46
   8   1   5   15.59    0.42
   9   1   5    0.44    0.31
   9   1   5    0.25    0.67
  10   1   5    1.73     0.8
  10   1   5    1.45    0.41
  11   1   5   10.38    0.57
  11   1   5    9.56    0.57
  12   1   5    16.2    0.61
  12   1   5    15.5    0.63
  13   1   5    0.87    1.21
  13   1   5   -0.64    0.61
  14   1   5    5.57    0.68
  14   1   5    3.89    0.73
  15   1   5   -1.31    0.63
  16   1   5     0.2    1.06
  16   1   5   -1.03    0.66
 -17   2   5    1.36    0.87
 -17   2   5   -0.43    0.73
 -16   2   5     5.4    0.68
 -16   2   5    4.66    0.74
 -16   2   5    3.88     0.7
 -15   2   5    0.63    1.39
 -15   2   5   -0.82    0.56
 -14   2   5    5.33     0.6
 -14   2   5     4.6    0.68
 -14   2   5    4.32    0.55
 -13   2   5    0.63    0.52
 -13   2   5    0.59    0.64
 -13   2   5    0.41     0.5
 -12   2   5    26.9    0.58
 -12   2   5   26.06    0.54
 -11   2   5    1.36    0.48
 -11   2   5    1.34    0.45
 -11   2   5     0.5    0.72
 -10   2   5   80.55    0.68
 -10   2   5   77.49    0.82
  -9   2   5    8.21    0.43
  -9   2   5    7.73    0.58
  -9   2   5     7.2    0.47
  -9   2   5    7.03    0.38
  -8   2   5   91.08    0.59
  -8   2   5   90.97     0.6
  -8   2   5   90.01    0.39
  -8   2   5   89.93    0.63
  -8   2   5   89.58    0.58
  -8   2   5   89.02    0.83
  -8   2   5    88.7    0.66
  -7   2   5   39.76    0.33
  -7   2   5   39.43    0.45
  -7   2   5   39.26    0.48
  -7   2   5   39.09    0.42
  -7   2   5   38.32     0.4
  -7   2   5   38.19    0.44
  -7   2   5   37.95    0.63
  -6   2   5    1.57    0.29
  -6   2   5    1.54    0.53
  -6   2   5     1.5    0.61
  -6   2   5     1.5    0.63
  -6   2   5    1.35     0.4
  -6   2   5    0.22    0.47
  -5   2   5   33.12    0.36
  -5   2   5   33.09    0.42
  -5   2   5    32.3    0.44
  -5   2   5   32.07    0.36
  -5   2   5    31.8    0.58
  -5   2   5   31.28    0.43
  -4   2   5   82.56    0.55
  -4   2   5   82.07    0.45
  -4   2   5   81.55    0.44
  -4   2   5   81.27    0.71
  -4   2   5   80.96    0.58
  -3   2   5    0.37    0.21
  -3   2   5    0.29    0.05
  -3   2   5    0.28    0.03
  -3   2   5   -0.18    0.39
  -3   2   5   -0.44    0.36
  -2   2   5   30.24    0.55
  -2   2   5   29.43    0.41
  -2   2   5   29.05    0.33
  -2   2   5    28.8    0.25
  -1   2   5     0.4    0.48
  -1   2   5    0.38    0.45
  -1   2   5    0.09    0.11
  -1   2   5   -0.22     0.2
   0   2   5    2.71    0.28
   0   2   5    2.21    0.18
   0   2   5    1.88     0.5
   1   2   5   68.63    0.54
   1   2   5   68.44    0.63
   1   2   5   67.36    0.49
   1   2   5   67.16    0.38
   1   2   5   66.34    0.37
   2   2   5   27.56    0.45
   2   2   5   27.49    0.51
   2   2   5   26.24    0.37
   2   2   5   25.84     0.3
   2   2   5   25.37    0.28
   3   2   5   20.94    0.47
   3   2   5   19.91    0.41
   3   2   5   19.74    0.31
   3   2   5   19.69    0.36
   3   2   5   19.15    0.29
   4   2   5   13.02    0.39
   4   2   5   12.93    0.32
   4   2   5   12.71    0.33
   4   2   5   11.81     0.3
   5   2   5   14.21    0.38
   5   2   5   13.79    0.42
   5   2   5   13.35    0.38
   5   2   5    13.2    0.42
   5   2   5   12.76     0.3
   6   2   5    0.64    0.54
   6   2   5    0.44    0.14
   6   2   5    0.18    0.46
   6   2   5    0.16     0.4
   7   2   5    3.86    0.44
   7   2   5    2.66    0.22
   7   2   5    2.45    0.62
   8   2   5   23.52    0.48
   8   2   5   23.47    0.51
   8   2   5   23.11    0.25
   9   2   5    0.88    0.56
   9   2   5    0.63     0.3
  10   2   5    4.08    0.54
  10   2   5    2.92    0.08
  11   2   5    1.26    0.66
  11   2   5    -0.2    0.52
  12   2   5    3.18    0.64
  12   2   5    1.18    0.55
  13   2   5   16.19     0.7
  13   2   5    15.8    0.64
  14   2   5    7.56     0.7
  14   2   5     7.1    0.65
  15   2   5    2.19    0.73
  15   2   5    0.09    0.76
 -16   3   5    0.73    0.97
 -15   3   5    3.93     0.7
 -15   3   5    2.23    1.51
 -14   3   5    1.96    0.66
 -14   3   5     1.2    0.58
 -14   3   5   -0.37    0.76
 -13   3   5   14.66    0.71
 -13   3   5   14.55    0.81
 -13   3   5   13.56     0.6
 -12   3   5    8.39    0.57
 -12   3   5    7.34    1.27
 -12   3   5    7.19    0.83
 -11   3   5    0.91    0.08
 -11   3   5   -0.04    0.45
 -11   3   5   -0.37    0.68
 -10   3   5    1.37    1.01
 -10   3   5    1.19    1.14
 -10   3   5    1.03    0.58
  -9   3   5   -0.13    0.63
  -9   3   5   -0.16    0.83
  -9   3   5   -0.71    0.68
  -8   3   5   14.25    0.53
  -8   3   5   12.98    0.17
  -8   3   5   12.72    0.38
  -8   3   5   12.53    0.69
  -8   3   5    11.7    0.41
  -7   3   5   21.65    0.48
  -7   3   5    21.5    0.53
  -7   3   5   20.85    0.31
  -7   3   5   20.55    0.67
  -7   3   5   20.33    0.41
  -6   3   5    1.77    0.62
  -6   3   5    1.58    0.43
  -6   3   5    0.97    0.34
  -6   3   5    0.69    0.28
  -6   3   5    0.41    0.48
  -5   3   5       4    0.41
  -5   3   5     3.9    0.59
  -5   3   5    3.72    0.46
  -5   3   5    3.72    0.53
  -4   3   5    5.76    0.39
  -4   3   5    5.69    0.25
  -4   3   5    5.02    1.11
  -4   3   5    4.69    0.28
  -3   3   5    1.94     0.3
  -3   3   5    1.45    0.39
  -3   3   5    1.28     0.3
  -3   3   5    -0.1    0.51
  -2   3   5   31.11    0.66
  -2   3   5   30.75    0.37
  -2   3   5   29.77    0.23
  -2   3   5   29.58    0.39
  -1   3   5    2.83    0.36
  -1   3   5    2.58    0.28
  -1   3   5    2.48    0.51
  -1   3   5    1.84    0.47
   0   3   5   17.54    0.34
   0   3   5   16.58    0.14
   0   3   5   16.32    0.52
   0   3   5   16.16    0.13
   1   3   5   22.25    0.39
   1   3   5   21.28    0.17
   1   3   5   21.23    0.18
   2   3   5   18.85    0.23
   2   3   5   18.68    0.41
   2   3   5   18.46    0.52
   2   3   5    18.2     0.4
   2   3   5   18.14    0.22
   3   3   5    4.91    0.33
   3   3   5    4.64    0.34
   3   3   5    4.53    0.36
   3   3   5    4.07    0.38
   3   3   5    3.86    0.23
   4   3   5   12.16    0.46
   4   3   5   11.81     0.4
   4   3   5   11.65    0.31
   5   3   5    9.33    0.36
   5   3   5    8.76    0.43
   5   3   5    8.48    0.37
   5   3   5     8.4    0.33
   6   3   5   11.45    0.51
   6   3   5   11.08    0.49
   6   3   5    10.8    0.42
   6   3   5      10    0.36
   6   3   5    9.14    0.38
   7   3   5   14.31    0.58
   7   3   5   14.25    0.45
   7   3   5    14.2    0.35
   7   3   5   13.98     0.4
   8   3   5       1    0.35
   8   3   5    0.14    0.43
   8   3   5   -0.43    0.43
   9   3   5    1.37    0.56
   9   3   5    0.97    0.49
  10   3   5    7.75     0.6
  11   3   5     5.9    0.75
  12   3   5     8.2    0.56
  12   3   5    6.89    0.46
  13   3   5    1.86    0.78
  13   3   5    0.66    1.03
 -13   4   5    1.64    1.36
 -13   4   5    0.71    0.59
 -12   4   5    6.66    0.56
 -12   4   5    6.56    0.94
 -12   4   5    5.45    1.05
 -11   4   5     1.1    0.91
 -11   4   5    0.65    0.74
 -11   4   5   -0.88    0.62
 -10   4   5    0.96    0.88
 -10   4   5   -0.53    1.04
 -10   4   5   -1.57    0.49
  -9   4   5    1.36    0.57
  -9   4   5   -1.07    0.47
  -9   4   5   -1.16    0.76
  -8   4   5     5.8    0.56
  -8   4   5    4.98    0.81
  -8   4   5    4.37    0.43
  -7   4   5   18.86    0.58
  -7   4   5   17.79    0.86
  -7   4   5   17.11    0.44
  -6   4   5    2.44    0.51
  -6   4   5    2.16    0.39
  -6   4   5    1.59    0.76
  -5   4   5   42.76    0.57
  -5   4   5    42.2    0.92
  -5   4   5   41.86    0.53
  -4   4   5    1.13    0.42
  -4   4   5    0.84    0.76
  -3   4   5   15.76    0.39
  -3   4   5    14.9    0.54
  -3   4   5   13.69     0.4
  -3   4   5   13.43    0.76
  -2   4   5    1.12    0.32
  -2   4   5    0.38    0.28
  -2   4   5   -0.39    0.66
  -2   4   5   -1.45    0.68
  -1   4   5    1.98    0.33
  -1   4   5    1.93    0.99
  -1   4   5     1.6    0.46
  -1   4   5    1.53    0.13
  -1   4   5    0.85    1.17
   0   4   5    1.11    0.41
   0   4   5    0.49     0.3
   1   4   5   33.81     0.7
   1   4   5   32.84     0.7
   2   4   5    2.21    0.43
   2   4   5    1.22    0.62
   2   4   5    1.11    0.59
   3   4   5   11.52    0.67
   3   4   5   11.34    0.49
   4   4   5    4.36     0.7
   4   4   5    3.07    0.64
   4   4   5    2.12    0.64
   5   4   5    2.08    0.48
   5   4   5    0.78    0.99
   6   4   5   -0.11    0.91
   6   4   5   -0.18    0.78
   7   4   5    3.97    0.72
   7   4   5    2.77    0.59
   9   4   5    6.91    0.56
  11   4   5    0.79    1.37
  -8   5   5    4.81    1.13
  -7   5   5    -0.7    0.84
  -6   5   5   10.55    0.89
  -5   5   5    1.14    1.48
  -4   5   5    2.65    0.86
  -3   5   5    2.91    0.56
  -3   5   5    1.96    0.87
  -2   5   5    4.94    0.84
   0   5   5   -0.19    0.73
   1   5   5    1.28    0.63
   1   5   5   -0.67    0.72
   2   5   5    5.53     0.7
   4   5   5    8.24    0.87
  -8  -5   6    2.05    0.54
  -6  -5   6    0.91    0.95
  -5  -5   6    2.09    0.57
  -4  -5   6    0.75    1.02
  -3  -5   6   -0.02    0.69
  -2  -5   6    5.23    0.64
  -1  -5   6     4.2    0.63
   0  -5   6    4.81    0.64
   1  -5   6    0.37    0.74
   2  -5   6    3.31    0.69
   3  -5   6   -0.25     0.8
   5  -5   6    2.83    0.75
 -10  -4   6    0.33    0.61
  -9  -4   6    1.76    0.79
  -7  -4   6    4.69    0.51
  -6  -4   6    3.93    0.48
  -5  -4   6    4.76    0.51
  -4  -4   6   12.79    0.54
  -2  -4   6    0.49    0.98
   0  -4   6    1.26    0.58
   1  -4   6    0.36     0.9
   2  -4   6    1.57    1.16
   3  -4   6    8.62    0.61
   4  -4   6    2.16    0.63
   5  -4   6    1.68    0.49
   6  -4   6     1.6    0.62
   7  -4   6    1.54    0.53
   8  -4   6   13.77    0.71
   9  -4   6    1.69    0.67
  10  -4   6    3.43    0.68
  11  -4   6    4.25    0.72
 -15  -3   6    1.01    0.59
 -14  -3   6   11.71    0.64
 -14  -3   6   11.64    0.74
 -13  -3   6   10.19    0.53
 -12  -3   6    0.57    0.53
 -12  -3   6    0.26    0.36
 -11  -3   6   10.77    0.58
 -11  -3   6    9.46     0.4
 -10  -3   6   18.27    0.43
 -10  -3   6   17.38    0.33
 -10  -3   6   16.32    0.37
  -9  -3   6    3.39     0.4
  -9  -3   6     3.2    0.75
  -9  -3   6    3.04    0.38
  -9  -3   6    2.75     0.3
  -8  -3   6   33.55     0.5
  -8  -3   6   33.46    0.39
  -7  -3   6    1.25     0.4
  -7  -3   6   -0.01    0.35
  -7  -3   6    -0.5    0.41
  -6  -3   6   15.82    0.48
  -6  -3   6   15.06    0.28
  -5  -3   6    6.58    0.37
  -5  -3   6    5.95    0.46
  -5  -3   6    5.33    0.44
  -4  -3   6   67.32    0.64
  -4  -3   6   65.64    0.43
  -3  -3   6     8.7    0.31
  -3  -3   6    7.28    0.79
  -2  -3   6   12.35    0.31
  -2  -3   6   12.06    0.23
  -2  -3   6   11.73    0.47
  -1  -3   6    6.75    0.45
  -1  -3   6    6.62     0.4
  -1  -3   6    6.36    0.29
  -1  -3   6    6.13    0.23
   0  -3   6   35.23    0.35
   0  -3   6   34.89    0.38
   1  -3   6    0.66    0.71
   1  -3   6    0.28    0.31
   1  -3   6    0.19    0.13
   2  -3   6    2.55    0.45
   2  -3   6    2.36    0.39
   2  -3   6    2.22    0.28
   2  -3   6    1.69     0.4
   2  -3   6     1.2    0.54
   3  -3   6     5.3    0.41
   3  -3   6     5.3    0.55
   3  -3   6     4.8    0.38
   4  -3   6   15.81    0.59
   4  -3   6   15.51    0.43
   4  -3   6   14.66    0.44
   4  -3   6    14.1    0.55
   5  -3   6   16.36    0.47
   5  -3   6   16.18     0.6
   5  -3   6   15.93    0.59
   5  -3   6   15.91    0.49
   6  -3   6    6.05    0.42
   6  -3   6    5.84    0.43
   6  -3   6    5.09    0.49
   6  -3   6    4.66    0.57
   6  -3   6    4.39    1.02
   7  -3   6       1    0.68
   7  -3   6    0.66    0.67
   7  -3   6     0.4    0.34
   7  -3   6    0.29    0.08
   7  -3   6    0.19    0.49
   8  -3   6    1.42    0.43
   8  -3   6    1.38    0.57
   8  -3   6    1.16    0.45
   8  -3   6    0.45    0.09
   9  -3   6    2.09    0.77
   9  -3   6    1.34    0.58
   9  -3   6    0.49    0.82
  10  -3   6    5.77    0.57
  10  -3   6    5.62    0.66
  10  -3   6    3.15    0.77
  11  -3   6   14.98    0.93
  11  -3   6    14.7    0.65
  11  -3   6    12.4     0.7
  12  -3   6    2.78    0.62
  12  -3   6    1.66    0.93
  13  -3   6    3.81     0.7
 -17  -2   6    3.88    0.76
 -17  -2   6    1.09    0.75
 -16  -2   6    7.32    0.73
 -16  -2   6    5.17    0.72
 -15  -2   6    1.39    1.15
 -15  -2   6    0.53    1.04
 -14  -2   6   13.79    0.66
 -14  -2   6   13.56    0.68
 -13  -2   6     5.2    0.54
 -13  -2   6    4.28    0.29
 -13  -2   6    3.84    0.98
 -12  -2   6    5.81    0.57
 -12  -2   6    4.81    0.75
 -12  -2   6     4.6    0.33
 -12  -2   6    3.79    0.52
 -11  -2   6   11.86    0.39
 -11  -2   6   10.81    0.35
 -11  -2   6   10.34    0.37
 -11  -2   6   10.24    0.51
 -10  -2   6    1.38    0.46
 -10  -2   6    1.31    1.06
 -10  -2   6    0.52    0.47
 -10  -2   6    0.34    0.57
 -10  -2   6    0.06    0.36
  -9  -2   6   11.92    0.51
  -9  -2   6   11.73    0.38
  -9  -2   6   11.12    0.35
  -9  -2   6   10.56    0.42
  -8  -2   6    5.04    0.34
  -8  -2   6       4    0.45
  -7  -2   6    3.01    0.69
  -7  -2   6     2.9    0.47
  -7  -2   6    2.18    0.66
  -7  -2   6    2.16    0.43
  -6  -2   6   67.24    0.63
  -6  -2   6   66.84    0.45
  -6  -2   6   66.28    0.42
  -6  -2   6   65.98    0.49
  -5  -2   6   42.13    0.49
  -5  -2   6    41.5     0.3
  -5  -2   6   41.06    0.29
  -5  -2   6   41.03    0.49
  -5  -2   6   40.94    0.41
  -5  -2   6    40.1    0.52
  -4  -2   6    8.85    0.42
  -4  -2   6    8.61    0.29
  -4  -2   6    7.83    0.41
  -4  -2   6    7.76     0.4
  -3  -2   6   90.97    0.66
  -3  -2   6   90.56    0.67
  -2  -2   6   19.75    0.43
  -2  -2   6   19.58     0.3
  -2  -2   6   19.54    0.46
  -1  -2   6    1.28    0.45
  -1  -2   6    0.63    0.72
  -1  -2   6    0.34    0.36
  -1  -2   6     0.2    0.23
  -1  -2   6   -0.61    0.36
   0  -2   6    73.9    0.52
   0  -2   6   73.68     0.6
   0  -2   6   73.35     0.6
   0  -2   6   72.46    0.54
   1  -2   6  178.62     0.9
   1  -2   6  177.62    0.99
   1  -2   6  175.79    0.96
   1  -2   6  175.43    0.98
   2  -2   6  213.12    0.99
   2  -2   6  211.17    1.01
   2  -2   6  210.07    1.04
   3  -2   6  407.09    1.64
   3  -2   6  402.82    1.69
   3  -2   6  401.41    1.73
   4  -2   6   49.66    0.48
   4  -2   6   48.92    0.52
   4  -2   6   48.13    0.57
   5  -2   6   55.72    0.57
   5  -2   6   55.71    0.57
   5  -2   6   54.47    0.37
   5  -2   6    53.2    0.58
   6  -2   6     5.2    0.45
   6  -2   6    4.63    0.41
   6  -2   6    4.57    0.43
   6  -2   6    4.37    0.44
   6  -2   6    4.28     0.6
   6  -2   6    3.76    0.26
   7  -2   6   22.94    0.34
   7  -2   6   22.29    0.53
   7  -2   6   22.29    0.35
   7  -2   6   21.16    0.44
   7  -2   6   20.68    0.49
   8  -2   6    2.88    0.58
   8  -2   6    2.14    0.73
   8  -2   6    1.77     0.4
   8  -2   6    1.45     0.5
   9  -2   6    1.78    0.35
   9  -2   6    1.18    0.86
   9  -2   6    1.12    0.72
   9  -2   6    0.37    0.96
  10  -2   6    5.14    0.36
  10  -2   6    4.91    0.49
  10  -2   6    4.38    0.84
  11  -2   6     3.7    0.57
  11  -2   6    2.82    0.65
  11  -2   6    2.33    0.49
  11  -2   6    1.54    0.51
  12  -2   6    2.58    0.59
  12  -2   6     2.4    0.55
  12  -2   6    1.85    0.78
  12  -2   6    0.29    0.99
  13  -2   6     1.2    0.52
  13  -2   6    0.76    0.73
  14  -2   6    0.16    0.53
  14  -2   6    -0.2    0.92
  14  -2   6   -0.33    1.01
  14  -2   6   -2.05    1.06
  15  -2   6    0.86    0.94
  15  -2   6    0.29     1.2
 -18  -1   6    7.94    0.77
 -18  -1   6    6.34    0.11
 -17  -1   6    2.26    0.75
 -17  -1   6   -0.17    0.93
 -16  -1   6   12.82    0.71
 -16  -1   6   11.37     0.8
 -15  -1   6    0.79    0.92
 -14  -1   6    1.75    0.59
 -14  -1   6    0.05    1.12
 -13  -1   6   20.18    0.63
 -13  -1   6   18.97    0.65
 -12  -1   6   50.05    0.63
 -12  -1   6   49.82    0.49
 -11  -1   6    9.41    0.54
 -11  -1   6     9.3     0.5
 -11  -1   6    8.89    0.45
 -11  -1   6    7.98    0.35
 -10  -1   6  165.29    0.92
 -10  -1   6  164.64    0.85
 -10  -1   6  164.54    0.98
 -10  -1   6  163.16    0.93
  -9  -1   6     4.3    0.42
  -9  -1   6    3.96    0.34
  -9  -1   6    3.84    0.32
  -9  -1   6    3.64    0.36
  -9  -1   6    2.67    0.47
  -9  -1   6    2.61    0.56
  -8  -1   6    5.82    0.45
  -8  -1   6    5.48    0.34
  -8  -1   6    5.19    0.39
  -8  -1   6    4.62    0.36
  -8  -1   6    4.54    0.62
  -8  -1   6    4.24    0.42
  -7  -1   6   10.58    0.39
  -7  -1   6   10.07    0.37
  -7  -1   6    9.63    0.33
  -7  -1   6    9.31    0.34
  -7  -1   6    9.11    0.36
  -7  -1   6    8.98    0.37
  -6  -1   6   56.27    0.46
  -6  -1   6   55.25    0.58
  -6  -1   6   54.59    0.49
  -5  -1   6   45.93    0.46
  -5  -1   6   45.28    0.52
  -5  -1   6   45.07    0.43
  -4  -1   6  339.14    1.32
  -4  -1   6  338.92    1.38
  -4  -1   6  338.76    1.34
  -4  -1   6  337.53    1.36
  -4  -1   6  335.94    1.43
  -3  -1   6    0.59    0.34
  -3  -1   6    0.21    0.42
  -3  -1   6    0.11    0.25
  -3  -1   6    0.03     0.1
  -3  -1   6   -0.09    0.21
  -2  -1   6    31.8    0.45
  -2  -1   6   31.05     0.4
  -2  -1   6      31    0.32
  -2  -1   6   30.82    0.33
  -2  -1   6    29.7    0.44
  -1  -1   6    5.29    0.26
  -1  -1   6    5.17    0.37
  -1  -1   6    4.94    0.36
  -1  -1   6    4.37    0.39
   0  -1   6    9.77     0.4
   0  -1   6    9.56    0.32
   0  -1   6    9.45    0.25
   0  -1   6    9.25    0.41
   0  -1   6    9.02    0.24
   1  -1   6    5.41    0.27
   1  -1   6     5.3    0.41
   1  -1   6    4.88    0.44
   1  -1   6    4.48    0.11
   1  -1   6    3.89    0.66
   2  -1   6  119.75    0.69
   2  -1   6  119.17    0.63
   2  -1   6  118.47    0.76
   2  -1   6  117.01     0.7
   3  -1   6  179.85    0.84
   3  -1   6  179.42    0.89
   3  -1   6  179.19    0.81
   3  -1   6  178.75    0.96
   3  -1   6  177.98     0.9
   4  -1   6  256.76    1.19
   4  -1   6  253.92    1.15
   5  -1   6    23.4    0.38
   5  -1   6   22.89    0.46
   5  -1   6   22.71    0.49
   5  -1   6   22.51    0.39
   5  -1   6   22.32    0.44
   5  -1   6   21.71    0.42
   6  -1   6    0.82    0.39
   6  -1   6    0.34    0.47
   6  -1   6    0.18    0.27
   6  -1   6       0    0.25
   6  -1   6   -0.06    0.38
   6  -1   6    -0.2    0.61
   7  -1   6    10.2    0.42
   7  -1   6   10.09    0.38
   7  -1   6    9.81    0.36
   7  -1   6    9.59     0.4
   7  -1   6    9.42    0.45
   8  -1   6    5.13    0.32
   8  -1   6    4.83     0.4
   8  -1   6    4.57    0.41
   8  -1   6    4.34    0.86
   8  -1   6    3.89    0.06
   9  -1   6   83.61    0.58
   9  -1   6   83.04    0.73
   9  -1   6   82.57    0.65
   9  -1   6   81.55     0.6
  10  -1   6    2.29    0.55
  10  -1   6    2.16     0.4
  10  -1   6    2.02    0.41
  10  -1   6    0.96    0.99
  11  -1   6    7.43    0.65
  11  -1   6    6.45    0.45
  11  -1   6    6.18    0.63
  11  -1   6    4.97    0.47
  12  -1   6   31.92    0.73
  12  -1   6   30.92    0.48
  12  -1   6   30.71    0.53
  12  -1   6   29.88    0.64
  13  -1   6    4.22    0.41
  13  -1   6    3.73    1.18
  13  -1   6    3.39    0.79
  14  -1   6    1.47    0.99
  14  -1   6    0.15    0.61
  15  -1   6    2.28    0.68
  15  -1   6     1.7    0.87
  16  -1   6    3.21    0.74
 -18   0   6    8.24    0.77
 -18   0   6    7.77     0.8
 -17   0   6    3.28    1.91
 -16   0   6    2.07    0.65
 -16   0   6    1.65     0.7
 -15   0   6   -1.38     1.6
 -14   0   6    10.5    0.57
 -14   0   6     9.7    0.58
 -14   0   6    9.33    0.61
 -14   0   6    9.25    0.27
 -13   0   6   -0.28    1.39
 -12   0   6  152.08    0.93
 -12   0   6  151.73    0.97
 -11   0   6    2.22    1.18
 -11   0   6    0.21    1.13
 -10   0   6   11.44    0.49
 -10   0   6   10.83    0.33
 -10   0   6    10.5    0.39
 -10   0   6   10.18    0.45
 -10   0   6    9.31    0.41
  -9   0   6    0.08    0.96
  -9   0   6    1.06    1.05
  -9   0   6   -0.36    0.96
  -8   0   6   89.43    0.61
  -8   0   6   89.19    0.68
  -8   0   6   88.01    0.64
  -8   0   6   87.63    0.63
  -8   0   6   87.51    0.61
  -8   0   6   87.09    0.52
  -8   0   6   86.87    0.58
  -7   0   6    1.88    1.05
  -7   0   6    1.54    0.94
  -6   0   6   96.29     0.7
  -6   0   6   95.98     0.6
  -6   0   6   95.67    0.62
  -6   0   6   95.58    0.64
  -6   0   6   94.96    0.64
  -5   0   6    0.52    0.93
  -5   0   6    1.59    1.05
  -5   0   6   -0.76    0.82
  -4   0   6   96.47    0.67
  -4   0   6   95.03     0.6
  -4   0   6   94.88    0.61
  -4   0   6   94.53    0.66
  -4   0   6   93.72    0.58
  -3   0   6    0.27    0.75
  -3   0   6   -1.38    0.74
  -3   0   6    0.38    0.94
  -2   0   6   484.8    1.88
  -2   0   6  482.95    1.93
  -2   0   6  482.55    1.87
  -2   0   6  480.73    1.94
  -1   0   6   -1.18    0.99
  -1   0   6    0.32    0.69
  -1   0   6   -0.99    0.76
   0   0   6    1.08     0.3
   0   0   6    0.69    0.54
   0   0   6    0.58    0.58
   0   0   6    0.22    0.25
   1   0   6   -1.21    0.72
   1   0   6    -0.9    0.74
   2   0   6    6.38     0.3
   2   0   6    6.26    0.36
   2   0   6    5.88    0.32
   2   0   6    5.58    0.39
   3   0   6   -0.09    0.73
   3   0   6    0.17    0.82
   4   0   6  361.43    1.42
   4   0   6   358.9    1.43
   4   0   6  358.46    1.43
   4   0   6  357.24    1.42
   5   0   6   -0.27    0.78
   5   0   6   -0.06    0.87
   6   0   6   78.29    0.63
   6   0   6   76.97    0.59
   6   0   6    76.9    0.57
   6   0   6   75.73    0.62
   7   0   6    -0.2    0.96
   7   0   6   -0.02    0.77
   8   0   6   19.67    0.53
   8   0   6   19.34    0.51
   8   0   6   19.31    0.34
   8   0   6   18.91    0.38
  10   0   6   14.85    0.34
  10   0   6   13.71    0.57
  10   0   6   12.92    0.55
  11   0   6   -1.04    1.35
  12   0   6   33.56    0.35
  12   0   6    33.2    0.68
  13   0   6    0.64    1.78
  14   0   6   14.16    0.67
  14   0   6   13.46    0.73
  15   0   6    0.34    1.72
  16   0   6     7.1    0.82
  16   0   6     6.7    0.75
 -18   1   6    7.02    0.83
 -18   1   6    5.92    1.23
 -18   1   6    5.01    0.81
 -17   1   6     1.1    0.74
 -17   1   6    1.02    0.66
 -16   1   6   12.22    0.67
 -16   1   6   10.93    0.68
 -15   1   6    1.14    0.32
 -15   1   6    0.25    0.54
 -15   1   6   -0.66    0.66
 -14   1   6    1.36    0.32
 -14   1   6    1.14    0.64
 -14   1   6       0    1.13
 -14   1   6   -0.21    0.53
 -13   1   6   20.27    0.61
 -13   1   6   19.71    0.37
 -13   1   6   19.69     0.6
 -13   1   6   17.95    0.61
 -12   1   6   49.97    0.72
 -12   1   6   48.68    0.62
 -12   1   6    48.1    0.46
 -11   1   6   10.42     0.5
 -11   1   6    9.07    0.56
 -11   1   6    8.65    0.32
 -10   1   6  164.89    0.94
 -10   1   6  163.83    1.07
  -9   1   6    3.77    0.24
  -9   1   6    3.45    0.64
  -9   1   6    3.23    0.51
  -9   1   6     3.1    0.41
  -9   1   6       3    0.31
  -9   1   6    2.96    0.13
  -8   1   6    5.06    0.39
  -8   1   6       5    0.46
  -8   1   6    4.94    0.26
  -8   1   6    4.48    0.62
  -8   1   6    4.39    0.58
  -8   1   6    4.38    0.51
  -8   1   6    3.95    0.19
  -7   1   6   10.37    0.34
  -7   1   6   10.34    0.51
  -7   1   6    9.93    0.32
  -7   1   6    9.59    0.37
  -7   1   6    8.87     0.4
  -6   1   6   56.58    0.64
  -6   1   6   56.55    0.57
  -6   1   6   56.16    0.49
  -6   1   6   55.52    0.46
  -6   1   6   54.67    0.51
  -5   1   6   45.25    0.43
  -5   1   6   45.12     0.5
  -5   1   6   44.84    0.58
  -5   1   6   44.04    0.45
  -4   1   6  339.51    1.36
  -4   1   6  337.25    1.37
  -4   1   6  336.62    1.34
  -4   1   6  336.44    1.38
  -3   1   6    0.69    0.24
  -3   1   6    0.56    0.63
  -3   1   6    0.53    0.61
  -3   1   6   -0.16    0.28
  -2   1   6   31.12    0.36
  -2   1   6   30.89    0.41
  -2   1   6    30.8    0.43
  -2   1   6   30.71    0.38
  -2   1   6   29.85    0.51
  -2   1   6   29.73    0.34
  -1   1   6    5.78    0.29
  -1   1   6    5.75    0.42
  -1   1   6    5.14    0.26
  -1   1   6    4.86    0.27
  -1   1   6    4.46    0.58
   0   1   6    9.56    0.26
   0   1   6    9.51    0.43
   0   1   6    9.09    0.35
   0   1   6    8.73    0.26
   0   1   6    8.52     0.3
   1   1   6    5.44    0.36
   1   1   6    4.74    0.43
   1   1   6    4.68    0.37
   1   1   6    4.57    0.25
   1   1   6    3.97    0.73
   2   1   6  120.26    0.67
   2   1   6   119.7    0.69
   2   1   6  117.58    0.79
   3   1   6   179.5    0.86
   3   1   6  179.23    0.91
   3   1   6  179.08    0.84
   3   1   6  178.39    0.99
   3   1   6  178.17    0.88
   4   1   6   257.1    1.13
   4   1   6  255.74    1.11
   4   1   6  253.77    1.12
   5   1   6   23.61    0.47
   5   1   6   23.46    0.44
   5   1   6   22.63     0.4
   5   1   6   21.95    0.41
   6   1   6    0.67    0.32
   6   1   6    0.04    0.24
   6   1   6   -0.33    0.57
   6   1   6   -0.56    0.38
   7   1   6   10.94    0.47
   7   1   6    8.67    0.43
   8   1   6    5.69    0.46
   9   1   6   82.74    0.71
  10   1   6    2.11    0.55
  10   1   6    1.43    0.03
  11   1   6    7.03     0.6
  11   1   6    5.67    0.15
  11   1   6    5.53    0.57
  12   1   6   31.46    0.71
  13   1   6    4.28    0.64
  13   1   6    4.16    0.66
  14   1   6    1.37    0.71
  14   1   6    1.36    0.69
  15   1   6    1.23    1.05
  15   1   6    0.42    1.37
  16   1   6    0.78    0.81
 -17   2   6    2.37    1.21
 -17   2   6    2.16    0.93
 -17   2   6    2.01     0.3
 -16   2   6    6.19    0.83
 -16   2   6    5.82    0.66
 -16   2   6    4.84    0.73
 -15   2   6    0.58    0.86
 -15   2   6    0.47    1.33
 -15   2   6    0.13     0.6
 -14   2   6   14.66    0.75
 -14   2   6   12.64     0.6
 -14   2   6   12.58    0.63
 -13   2   6    5.21    0.55
 -13   2   6    4.45    0.69
 -13   2   6    3.33    0.61
 -12   2   6    5.57    0.54
 -12   2   6     4.3    0.47
 -11   2   6   11.08    0.65
 -11   2   6    10.7    0.49
 -10   2   6    2.02    0.48
 -10   2   6    0.15    0.44
 -10   2   6   -0.17    0.59
  -9   2   6   11.97     0.2
  -9   2   6    11.8    0.42
  -9   2   6   10.57    0.43
  -8   2   6    4.94    0.38
  -8   2   6    4.52    0.83
  -8   2   6     4.3    0.17
  -8   2   6    4.07    0.46
  -8   2   6    3.75    0.57
  -7   2   6    3.49    0.35
  -7   2   6    3.44    0.34
  -7   2   6    3.16    0.26
  -7   2   6    2.35    0.43
  -7   2   6     2.3    0.53
  -7   2   6       2    0.58
  -6   2   6   67.75    0.51
  -6   2   6    67.2    0.75
  -6   2   6   67.13    0.47
  -6   2   6   66.38    0.57
  -6   2   6   66.37    0.57
  -6   2   6   66.33    0.52
  -6   2   6   65.81    0.45
  -5   2   6    41.8     0.4
  -5   2   6   41.59    0.52
  -5   2   6   40.99    0.66
  -5   2   6   40.53    0.38
  -5   2   6   39.56    0.41
  -4   2   6    8.64    0.42
  -4   2   6    7.92    0.51
  -4   2   6     7.7    0.26
  -4   2   6    7.65    0.31
  -3   2   6   91.62    0.75
  -3   2   6   90.65    0.47
  -2   2   6   21.38    0.56
  -2   2   6   20.35    0.27
  -2   2   6    19.8    0.26
  -2   2   6   19.42    0.36
  -2   2   6   18.78    0.35
  -1   2   6    0.83    0.33
  -1   2   6    0.72     0.5
  -1   2   6    0.14    0.08
  -1   2   6   -0.21    0.48
   0   2   6   74.54    0.68
   0   2   6   72.44     0.4
   1   2   6  177.35     0.9
   1   2   6  176.56    0.77
   1   2   6  176.19    0.77
   1   2   6   174.6    0.85
   2   2   6  210.78    0.99
   2   2   6  209.52    0.87
   2   2   6  208.97    0.94
   3   2   6     405    1.64
   3   2   6  404.67    1.59
   3   2   6  401.85    1.58
   3   2   6  400.67    1.71
   4   2   6   49.58    0.43
   5   2   6   54.91    0.48
   5   2   6   54.78     0.5
   5   2   6   54.68    0.52
   5   2   6   54.47    0.59
   6   2   6    5.18    0.43
   6   2   6    4.63    0.34
   6   2   6    4.16    0.54
   7   2   6   22.61    0.32
   7   2   6   22.02     0.5
   7   2   6   21.32    0.43
   8   2   6    2.15    0.76
   8   2   6    1.63    0.43
   9   2   6    1.84    0.21
   9   2   6    1.63    0.54
   9   2   6    0.17    1.05
  10   2   6    4.17    0.69
  11   2   6    2.96    0.57
  12   2   6    0.81    0.96
  12   2   6    0.48     0.7
  13   2   6    2.25    0.72
  13   2   6    -0.6    0.67
  14   2   6   -0.02    0.33
  14   2   6   -0.53    1.33
  15   2   6    0.27    1.09
  15   2   6   -0.77    0.77
 -15   3   6    1.04    0.73
 -15   3   6   -0.15    1.01
 -15   3   6    -0.8    0.66
 -14   3   6   10.76     0.7
 -14   3   6   10.13    0.83
 -13   3   6    9.17    0.89
 -12   3   6    0.74    1.26
 -12   3   6     0.3    0.46
 -12   3   6     0.3    0.56
 -11   3   6    9.85    0.57
 -11   3   6    7.97    0.84
 -10   3   6   18.02    0.57
 -10   3   6   17.28    0.47
  -9   3   6    5.25    0.75
  -9   3   6    3.36    0.91
  -9   3   6    3.16    0.58
  -8   3   6   34.49    0.63
  -8   3   6   33.48    0.34
  -8   3   6   33.25    0.49
  -8   3   6   32.67    0.77
  -8   3   6   32.48    0.44
  -7   3   6    0.81    0.44
  -7   3   6    0.26    0.37
  -7   3   6    0.03     0.4
  -7   3   6   -0.72    0.31
  -6   3   6      16    0.37
  -6   3   6   15.92    0.72
  -6   3   6   15.56    0.41
  -5   3   6    5.62    0.27
  -5   3   6    5.47     0.6
  -5   3   6    5.28    0.61
  -5   3   6    4.77    0.21
  -4   3   6   66.38    0.46
  -4   3   6   65.83    0.54
  -4   3   6    65.6    0.43
  -3   3   6    8.82    0.24
  -3   3   6    8.58    0.64
  -3   3   6     8.4    0.34
  -2   3   6   13.38    0.58
  -2   3   6   12.77    0.38
  -2   3   6   12.03    0.21
  -2   3   6   11.96    0.32
  -1   3   6    7.14     0.3
  -1   3   6    7.11    0.19
  -1   3   6    6.38    0.36
   0   3   6   34.75    0.26
   0   3   6   34.59    0.43
   0   3   6   34.31    0.26
   0   3   6   34.24    0.47
   0   3   6   33.82    0.53
   0   3   6   33.35    0.64
   1   3   6    1.02    0.34
   1   3   6    0.85    0.36
   1   3   6    0.71    0.37
   2   3   6     2.9    0.45
   2   3   6    2.72    0.35
   2   3   6    2.59    0.33
   2   3   6    2.01     0.4
   2   3   6    1.83    0.33
   3   3   6    5.06    0.35
   3   3   6    4.69    0.53
   3   3   6     4.3    0.26
   3   3   6    4.16    0.27
   3   3   6     4.1     0.4
   4   3   6    16.6    0.53
   4   3   6   16.49    0.41
   4   3   6   15.87    0.35
   4   3   6   14.72    0.32
   5   3   6   17.18    0.59
   5   3   6   16.15    0.37
   5   3   6   15.82    0.38
   6   3   6     5.5    0.49
   6   3   6    5.45    0.36
   6   3   6    4.77    0.43
   7   3   6    0.17    0.45
   7   3   6   -0.42    0.45
   7   3   6   -0.61    0.38
   8   3   6    0.99    0.93
   8   3   6    0.53    0.39
   9   3   6    0.63    1.03
   9   3   6   -0.01    0.68
  10   3   6    4.42    0.56
  10   3   6    4.01    0.72
  11   3   6   14.18     0.7
  11   3   6   12.29    0.54
  12   3   6    1.44    0.64
  13   3   6    2.72    0.74
 -13   4   6    0.07    0.41
 -13   4   6    -0.6    0.66
 -12   4   6    1.88    0.72
 -12   4   6   -0.51    0.89
 -12   4   6   -1.16    0.55
 -11   4   6    4.42    0.69
 -11   4   6    3.99    0.56
 -11   4   6    2.92    0.86
 -10   4   6    2.07    0.64
 -10   4   6    0.84    0.53
 -10   4   6   -0.11    0.77
  -9   4   6     2.5    0.92
  -9   4   6    1.92    0.49
  -9   4   6    1.18    0.41
  -8   4   6    6.42    0.56
  -8   4   6    4.85    0.55
  -8   4   6    4.56    0.55
  -7   4   6    6.15    0.55
  -7   4   6    5.15    0.81
  -7   4   6    3.89    0.61
  -6   4   6    5.16    0.51
  -6   4   6    3.76    0.38
  -6   4   6    2.53    0.74
  -5   4   6    4.97    0.83
  -5   4   6    4.06    0.67
  -4   4   6   13.46    0.32
  -4   4   6   13.35    0.82
  -3   4   6    1.61    0.49
  -3   4   6    1.39    0.76
  -3   4   6    0.79    0.24
  -3   4   6    0.77    0.74
  -2   4   6    2.34    0.55
  -2   4   6    1.36    0.75
  -1   4   6   19.79    0.46
  -1   4   6   19.78     0.6
  -1   4   6   19.31    0.69
   0   4   6   -0.09    0.75
   0   4   6   -0.45    0.67
   1   4   6     1.1     0.7
   1   4   6   -0.35    0.68
   2   4   6    1.98    0.46
   2   4   6    0.43    0.68
   3   4   6    9.02    0.44
   4   4   6    1.93    0.66
   4   4   6    0.83    0.07
   5   4   6     2.4    0.64
   5   4   6    1.92    0.78
   6   4   6    2.25    0.61
   6   4   6    0.88    0.53
   7   4   6     3.1    0.81
   7   4   6    0.49    0.72
   8   4   6   12.41    0.62
   9   4   6    0.13    0.57
  -7   5   6    1.84    0.44
  -6   5   6   -1.12    0.83
  -5   5   6      -1    0.89
  -4   5   6   -0.17    1.78
  -3   5   6   -1.68    0.84
  -1   5   6    1.89    0.81
  -7  -5   7    0.66    1.02
  -5  -5   7    1.82    0.89
  -4  -5   7     9.2    0.64
  -3  -5   7    1.77    0.66
  -2  -5   7    1.24    0.66
  -1  -5   7    2.38    0.67
   0  -5   7    3.65     0.7
   1  -5   7    0.51    1.22
   2  -5   7     0.1    0.48
   3  -5   7    1.83    0.69
 -10  -4   7    1.56    0.45
  -9  -4   7   15.25    0.53
  -8  -4   7    8.18    0.46
  -7  -4   7   16.33     0.6
  -6  -4   7    0.03    0.68
  -5  -4   7    6.59    0.56
  -4  -4   7    3.36    0.57
  -3  -4   7   11.92     0.6
  -2  -4   7    0.15    0.49
  -1  -4   7   19.76    0.63
   0  -4   7   -0.62    0.59
   1  -4   7    8.35    0.61
   2  -4   7    11.4    0.66
   3  -4   7    1.59    0.72
   4  -4   7    2.38    0.66
   5  -4   7    0.72    1.13
   7  -4   7    0.09    1.03
   8  -4   7    7.53    0.76
   8  -4   7    5.32    0.68
   9  -4   7    4.79     0.8
   9  -4   7    3.43    0.72
  10  -4   7   -0.53    0.65
 -14  -3   7    1.45    0.64
 -13  -3   7    1.77     0.6
 -12  -3   7    8.97     0.4
 -12  -3   7    8.89     0.6
 -11  -3   7    1.43    0.41
 -11  -3   7    1.18    0.87
 -11  -3   7    1.01    0.38
 -10  -3   7    0.57     1.1
 -10  -3   7    0.45     0.7
 -10  -3   7   -0.04    0.22
 -10  -3   7   -0.05    0.19
  -9  -3   7   25.08    0.51
  -9  -3   7   23.82    0.36
  -9  -3   7   23.68    0.13
  -8  -3   7    3.16    0.55
  -8  -3   7    2.42    0.32
  -7  -3   7    2.37    0.51
  -7  -3   7    1.32    0.52
  -6  -3   7    12.1    0.47
  -6  -3   7   11.54    0.32
  -5  -3   7    3.46    0.45
  -5  -3   7    3.12    0.45
  -5  -3   7    2.15    0.42
  -4  -3   7       6    0.42
  -4  -3   7    5.52    0.47
  -4  -3   7    5.06    0.42
  -3  -3   7    4.43    0.48
  -3  -3   7    4.32    0.37
  -3  -3   7    4.05    0.43
  -2  -3   7     2.1    0.39
  -2  -3   7    1.96    0.37
  -2  -3   7    1.01    0.21
  -1  -3   7   27.81    0.36
   0  -3   7    1.39     0.5
   0  -3   7    0.73    0.37
   0  -3   7   -0.69    0.46
   1  -3   7   29.95     0.4
   1  -3   7   29.71    0.47
   1  -3   7   28.25    0.53
   2  -3   7    4.46    0.33
   2  -3   7    4.29    0.51
   2  -3   7    3.74    0.47
   2  -3   7    3.69    0.42
   2  -3   7    2.36    0.53
   3  -3   7   25.25    0.62
   3  -3   7   25.25    0.51
   3  -3   7   24.07     0.5
   3  -3   7   23.59    0.62
   4  -3   7   20.44    0.54
   4  -3   7   19.22    0.52
   4  -3   7   17.76    0.62
   4  -3   7   17.46    0.62
   5  -3   7  311.45    1.41
   5  -3   7  309.72    1.72
   6  -3   7    6.97     0.6
   6  -3   7    6.83    0.56
   6  -3   7    6.76    0.47
   6  -3   7    5.45     0.4
   6  -3   7    4.87    1.09
   7  -3   7   32.58    0.65
   7  -3   7   32.28    0.67
   7  -3   7   32.21    0.53
   7  -3   7   30.03     0.5
   7  -3   7   29.88    0.77
   8  -3   7    3.24    0.76
   8  -3   7    0.49     0.6
   9  -3   7    2.26    0.62
   9  -3   7    1.69    0.82
   9  -3   7    0.16    0.92
  10  -3   7    4.26    0.62
  10  -3   7     3.9    0.88
  10  -3   7    1.03    0.57
  11  -3   7    0.59     0.7
  11  -3   7     0.1    0.68
  12  -3   7    0.92    0.63
  12  -3   7   -1.36    0.91
  12  -3   7      -2    0.74
  13  -3   7    4.11    0.72
 -17  -2   7    5.55    0.68
 -17  -2   7    5.14    0.78
 -16  -2   7    1.89    0.72
 -16  -2   7    1.03    0.64
 -15  -2   7   -0.44    0.59
 -15  -2   7   -1.97    0.68
 -14  -2   7    1.88    0.62
 -14  -2   7    0.18     0.1
 -13  -2   7    25.1    0.73
 -13  -2   7   22.59    0.65
 -12  -2   7    4.04    0.55
 -12  -2   7    3.66    0.77
 -12  -2   7    3.41    0.19
 -12  -2   7    3.32    0.43
 -11  -2   7    8.95    0.43
 -11  -2   7    8.77    0.52
 -11  -2   7    8.49    0.53
 -10  -2   7    0.18    0.48
 -10  -2   7   -0.01    0.23
 -10  -2   7   -0.29    0.51
 -10  -2   7   -0.42    0.65
  -9  -2   7   37.95    0.58
  -9  -2   7   36.75    0.45
  -8  -2   7   13.09    0.47
  -8  -2   7   12.14    0.38
  -8  -2   7   11.32    0.33
  -7  -2   7     7.6    0.44
  -7  -2   7    6.83    0.32
  -7  -2   7    6.56    0.33
  -7  -2   7    6.43    0.28
  -6  -2   7   12.74    0.26
  -6  -2   7   12.68    0.52
  -6  -2   7   12.53    0.47
  -6  -2   7   12.34    0.34
  -6  -2   7   12.33    0.28
  -5  -2   7   20.48    0.26
  -5  -2   7   20.45     0.5
  -5  -2   7   19.39    0.24
  -5  -2   7   19.27    0.44
  -5  -2   7   19.08    0.36
  -4  -2   7   27.68    0.47
  -4  -2   7   26.91    0.37
  -4  -2   7   26.38    0.47
  -4  -2   7   26.25    0.18
  -4  -2   7   26.16    0.46
  -3  -2   7   66.95    0.62
  -2  -2   7    3.68    0.48
  -2  -2   7    3.67    0.39
  -2  -2   7    3.63    0.39
  -2  -2   7    3.19    0.28
  -2  -2   7    3.18    0.26
  -1  -2   7    8.83    0.46
  -1  -2   7    8.08    0.49
  -1  -2   7    7.71    0.32
  -1  -2   7    7.41    0.29
  -1  -2   7    7.37    0.41
   0  -2   7    4.11    0.47
   0  -2   7    3.17    0.77
   0  -2   7    2.73    0.27
   1  -2   7  106.51    0.77
   1  -2   7  106.38    0.64
   1  -2   7  105.06    0.75
   2  -2   7   87.51    0.62
   2  -2   7   87.18    0.55
   2  -2   7   85.11    0.65
   2  -2   7   84.94    0.67
   3  -2   7    81.3    0.72
   3  -2   7   79.83    0.73
   3  -2   7   78.37    0.61
   4  -2   7    1.04    0.19
   4  -2   7    0.68    0.31
   4  -2   7    0.27    0.18
   4  -2   7     0.2    0.17
   4  -2   7   -0.13    0.69
   4  -2   7   -0.33    0.38
   5  -2   7    1.57     0.4
   5  -2   7    1.26    0.79
   5  -2   7    0.99    0.23
   5  -2   7    0.93    0.19
   5  -2   7    0.24     0.4
   5  -2   7    0.21    0.43
   6  -2   7    4.25     0.5
   6  -2   7    3.49    0.43
   6  -2   7    2.93    0.48
   6  -2   7    2.69    0.29
   6  -2   7    2.62    0.39
   6  -2   7    2.25    0.57
   7  -2   7    8.58    0.53
   7  -2   7    7.61    0.35
   7  -2   7    7.34    0.29
   7  -2   7    7.15     0.5
   8  -2   7    16.5    0.38
   8  -2   7   15.42    0.65
   8  -2   7   15.12    0.55
   8  -2   7    15.1    0.41
   9  -2   7   13.46    0.53
   9  -2   7    13.2    0.38
   9  -2   7   12.85    0.47
   9  -2   7    12.5    0.61
  10  -2   7    1.25    0.39
  10  -2   7   -0.46    1.02
  10  -2   7   -1.13    0.68
  10  -2   7   -1.42    0.46
  11  -2   7    4.83    0.53
  11  -2   7    3.58    0.67
  11  -2   7    2.72    0.31
  12  -2   7    2.29    0.61
  12  -2   7    0.55    0.44
  13  -2   7    3.14    0.63
  13  -2   7    1.64    0.71
  14  -2   7    1.39     0.6
  14  -2   7    0.83    0.66
  14  -2   7   -1.12    0.74
 -18  -1   7    2.27    0.89
 -18  -1   7    0.05    0.86
 -17  -1   7    1.23    0.82
 -17  -1   7    0.22    0.43
 -16  -1   7    1.79    0.79
 -15  -1   7    2.46    0.74
 -15  -1   7    1.87    0.65
 -14  -1   7   18.68    0.66
 -14  -1   7   17.66    0.66
 -14  -1   7   17.17    0.47
 -13  -1   7    8.56    0.68
 -13  -1   7    5.99    0.55
 -12  -1   7    4.85    0.41
 -12  -1   7    4.12    0.85
 -11  -1   7    50.4    0.54
 -11  -1   7   49.35    0.63
 -11  -1   7   49.16    0.65
 -10  -1   7     2.9    0.59
 -10  -1   7     2.2    0.66
  -9  -1   7   23.29     0.4
  -9  -1   7   22.98    0.45
  -9  -1   7   22.62    0.45
  -9  -1   7   22.55     0.4
  -9  -1   7   22.36    0.42
  -8  -1   7  103.97     0.7
  -8  -1   7  103.56    0.76
  -8  -1   7  103.45    0.71
  -8  -1   7  103.03    0.67
  -8  -1   7  101.99    0.69
  -8  -1   7  101.52    0.73
  -7  -1   7    0.92    0.37
  -7  -1   7    0.77    0.65
  -7  -1   7   -0.03    0.52
  -7  -1   7   -0.18    0.68
  -7  -1   7   -0.28    0.37
  -7  -1   7    -0.4    0.29
  -6  -1   7   96.79    0.62
  -6  -1   7   96.69    0.58
  -6  -1   7   95.49    0.65
  -6  -1   7   95.07    0.69
  -5  -1   7  284.05    1.19
  -5  -1   7  283.79    1.21
  -5  -1   7  281.25    1.32
  -4  -1   7    0.44    0.55
  -4  -1   7    -0.1    0.27
  -4  -1   7   -0.15     0.3
  -4  -1   7   -0.31    0.52
  -3  -1   7   53.92     0.6
  -3  -1   7   52.92    0.43
  -3  -1   7    52.8    0.52
  -3  -1   7   51.29    0.42
  -2  -1   7    4.43     0.4
  -2  -1   7    3.71    0.58
  -2  -1   7    3.58     0.4
  -2  -1   7    3.53    0.29
  -2  -1   7    3.34    0.11
  -1  -1   7   15.76    0.42
  -1  -1   7   15.65    0.32
  -1  -1   7   14.68    0.43
   0  -1   7   10.29    0.43
   0  -1   7    9.32    0.28
   0  -1   7    9.32     0.4
   0  -1   7    8.98    0.27
   0  -1   7    8.74    0.32
   1  -1   7  136.91    0.66
   1  -1   7  136.28    0.64
   1  -1   7  135.98    0.68
   1  -1   7  135.65    0.73
   1  -1   7  134.41    0.78
   2  -1   7   22.35    0.36
   2  -1   7   22.12    0.51
   2  -1   7   22.12    0.44
   2  -1   7   21.57    0.34
   2  -1   7   20.45    0.38
   3  -1   7  153.82    0.77
   3  -1   7  153.56    0.83
   3  -1   7  152.57     0.9
   3  -1   7  150.91    0.73
   4  -1   7   20.14    0.52
   4  -1   7   19.33    0.43
   4  -1   7    19.2    0.45
   4  -1   7   18.75    0.32
   4  -1   7   18.68    0.39
   4  -1   7   18.15    0.45
   5  -1   7    6.93    0.29
   5  -1   7    6.32    0.38
   5  -1   7    6.17    0.43
   5  -1   7    5.76    0.37
   5  -1   7     5.5    0.43
   6  -1   7    5.01    0.33
   6  -1   7    4.15    0.39
   6  -1   7    3.78    0.63
   6  -1   7    3.73    0.53
   6  -1   7    3.47    0.26
   6  -1   7    3.43    0.06
   7  -1   7    9.72    0.39
   7  -1   7    9.23    0.43
   7  -1   7    8.88    0.49
   7  -1   7    8.75    0.42
   8  -1   7   22.95    0.57
   8  -1   7   22.84    0.58
   8  -1   7   21.92    0.49
   8  -1   7    21.8    0.43
   8  -1   7   21.78    0.47
   9  -1   7   43.51     0.6
   9  -1   7   42.94    0.65
   9  -1   7   42.53    0.57
   9  -1   7   42.09    0.48
   9  -1   7   40.72    0.49
  10  -1   7   10.76     0.5
  10  -1   7   10.45    0.55
  10  -1   7    9.52    0.59
  11  -1   7    4.49    0.65
  11  -1   7     3.9    0.44
  11  -1   7    3.26    0.61
  12  -1   7     8.6    0.69
  12  -1   7    8.07    0.71
  12  -1   7    6.82    0.43
  13  -1   7    7.62    0.46
  13  -1   7    7.38    0.65
  13  -1   7    7.17    0.73
  14  -1   7    -0.2    1.08
  14  -1   7   -0.86    0.62
  15  -1   7    1.38    0.71
  15  -1   7    0.21    0.31
 -18   0   7    1.74    2.01
 -17   0   7    -0.4    1.33
 -17   0   7   -1.48    0.71
 -16   0   7   -2.53    1.68
 -15   0   7    0.91    0.32
 -15   0   7   -0.22    0.55
 -14   0   7   -1.55    1.54
 -13   0   7   10.58    0.57
 -13   0   7    9.32    0.59
 -13   0   7    9.17    0.58
 -12   0   7   -1.17    1.33
 -12   0   7   -1.66    1.26
 -11   0   7    12.1    0.44
 -11   0   7   11.87    0.52
 -11   0   7   11.05    0.45
 -10   0   7   -0.45    1.27
 -10   0   7   -0.29    1.18
  -9   0   7    2.65    0.47
  -9   0   7    2.28    0.54
  -9   0   7    2.12    0.49
  -9   0   7    2.02    0.34
  -9   0   7    1.75    0.27
  -9   0   7     1.7     0.5
  -9   0   7    1.66    0.42
  -8   0   7    0.75    1.08
  -8   0   7   -1.31    1.12
  -8   0   7   -1.02    0.89
  -7   0   7    8.17    0.36
  -7   0   7    7.68    0.43
  -7   0   7     7.5    0.37
  -7   0   7    7.24    0.45
  -6   0   7    0.18    0.89
  -6   0   7   -0.19    1.01
  -5   0   7    51.1    0.49
  -5   0   7   50.44    0.54
  -5   0   7   50.39    0.52
  -5   0   7   49.68    0.45
  -5   0   7   48.74    0.47
  -4   0   7     0.1    0.81
  -4   0   7    0.23    0.88
  -4   0   7    1.48    1.14
  -3   0   7  112.06    0.74
  -3   0   7  111.56    0.65
  -3   0   7   111.4    0.63
  -3   0   7   110.9    0.64
  -3   0   7  110.77    0.63
  -3   0   7  109.52    0.74
  -2   0   7    1.54    0.81
  -2   0   7     1.5    0.85
  -2   0   7    1.77    1.16
  -1   0   7    65.5    0.68
  -1   0   7   65.27    0.55
  -1   0   7    65.2    0.55
  -1   0   7   62.93    0.58
  -1   0   7   62.72    0.54
  -1   0   7    62.6     0.5
   0   0   7     0.1     0.8
   0   0   7     1.3    0.75
   1   0   7  252.56    1.16
   1   0   7   251.7    1.09
   1   0   7  251.64    1.08
   1   0   7  251.46     1.1
   1   0   7  251.31    1.06
   2   0   7   -0.64    0.74
   3   0   7   34.34    0.46
   3   0   7   33.69    0.45
   3   0   7   33.45    0.47
   3   0   7   32.66     0.4
   3   0   7   32.09    0.48
   4   0   7   -0.72    0.78
   4   0   7    1.18    0.89
   5   0   7  108.16    0.67
   5   0   7  107.05    0.63
   5   0   7  106.65    0.73
   5   0   7  106.64     0.7
   6   0   7    0.39       1
   6   0   7   -0.24    0.75
   7   0   7   48.67     0.6
   7   0   7   48.41    0.53
   8   0   7   -0.75    1.12
   9   0   7   22.01    0.39
   9   0   7   21.77    0.56
   9   0   7   21.05    0.55
  10   0   7   -1.94    1.33
  11   0   7   31.11    0.67
  11   0   7    29.4    0.65
  11   0   7   29.22    0.38
  12   0   7    1.68    1.59
  13   0   7   -0.36    1.34
  13   0   7   -1.32    0.66
  14   0   7   -0.02    1.67
  15   0   7    0.12    0.31
  15   0   7   -0.98    0.67
  16   0   7    -2.4    2.07
 -18   1   7    1.43    1.27
 -17   1   7    0.78    1.26
 -17   1   7   -0.48    0.74
 -16   1   7    0.02    1.25
 -16   1   7   -0.73    0.65
 -16   1   7   -1.29    0.69
 -15   1   7    0.51    0.81
 -15   1   7   -0.19    1.06
 -14   1   7   18.44    0.62
 -14   1   7   17.05    0.74
 -14   1   7   16.39    0.62
 -13   1   7    7.15     0.7
 -13   1   7    6.78    0.54
 -13   1   7    5.39    0.44
 -12   1   7    6.12    0.67
 -12   1   7    5.18    0.54
 -12   1   7    5.17    0.32
 -12   1   7     4.5    0.49
 -11   1   7   49.72    0.75
 -10   1   7    3.01    0.91
 -10   1   7    2.84    0.56
 -10   1   7    2.63    0.21
 -10   1   7    2.49    0.32
  -9   1   7   23.81    0.44
  -9   1   7   23.57    0.34
  -9   1   7   22.95    0.44
  -9   1   7   22.67    0.47
  -9   1   7   22.52    0.41
  -9   1   7   21.91    0.55
  -8   1   7  104.55    0.73
  -8   1   7  103.68    0.69
  -8   1   7  102.98    0.66
  -8   1   7  102.75    0.76
  -8   1   7  101.47    0.75
  -7   1   7    0.64    0.47
  -7   1   7    0.39    0.25
  -7   1   7    0.12    0.46
  -7   1   7    -0.1     0.5
  -6   1   7   96.97    0.66
  -6   1   7      96    0.63
  -6   1   7   95.77    0.76
  -6   1   7   95.25    0.63
  -6   1   7   95.11    0.68
  -5   1   7  283.86    1.38
  -5   1   7  282.87     1.2
  -5   1   7  282.86    1.23
  -5   1   7  282.67    1.24
  -4   1   7    0.29    0.43
  -4   1   7   -0.02    0.14
  -4   1   7   -0.37     0.5
  -4   1   7   -0.46    0.58
  -3   1   7   52.51    0.48
  -3   1   7   52.32    0.62
  -3   1   7    52.3    0.51
  -3   1   7   51.59    0.41
  -3   1   7   51.52    0.51
  -2   1   7    4.32    0.43
  -2   1   7    4.31    0.36
  -2   1   7    4.15    0.34
  -2   1   7    3.55    0.34
  -2   1   7    3.35     0.1
  -1   1   7   16.04    0.31
  -1   1   7    15.7    0.41
  -1   1   7   14.97     0.5
  -1   1   7   14.58    0.34
   0   1   7    9.64    0.38
   0   1   7    9.55    0.29
   0   1   7    9.17    0.26
   0   1   7    8.88    0.28
   1   1   7  137.91    0.84
   1   1   7  136.53    0.68
   1   1   7  135.49    0.74
   1   1   7  135.29    0.66
   2   1   7   21.28    0.44
   2   1   7   20.87    0.51
   2   1   7   20.77    0.38
   2   1   7   20.55    0.38
   3   1   7  152.89     0.8
   3   1   7  151.71    0.77
   3   1   7  151.36    0.78
   3   1   7  150.69    0.83
   4   1   7   19.66    0.44
   4   1   7   19.29    0.42
   4   1   7   19.02     0.4
   4   1   7   18.17    0.44
   5   1   7    6.46    0.35
   5   1   7    6.12    0.28
   5   1   7     5.8    0.37
   6   1   7    4.51    0.35
   6   1   7    4.37    0.43
   6   1   7    4.13    0.38
   8   1   7   21.83    0.52
   8   1   7   21.63    0.53
   9   1   7   42.81    0.68
   9   1   7   41.16    0.63
  10   1   7   10.04    0.58
  10   1   7    9.66    0.56
  10   1   7    9.33    0.28
  11   1   7    4.22    0.68
  11   1   7    3.15    0.22
  11   1   7    2.83    0.69
  12   1   7    6.94    0.63
  12   1   7    6.07    0.63
  13   1   7    5.94    0.67
  13   1   7    5.42     0.7
  14   1   7   -0.49    0.69
  14   1   7   -1.44    0.63
  15   1   7   -0.66    0.69
  15   1   7   -1.31    0.72
 -17   2   7    6.53    0.87
 -17   2   7    5.38    0.76
 -16   2   7    3.14    0.69
 -15   2   7    0.58    1.31
 -15   2   7    0.55    1.11
 -15   2   7    0.13    0.46
 -14   2   7    0.97    0.56
 -14   2   7    0.88    0.59
 -14   2   7   -0.79    0.72
 -13   2   7   23.65    0.62
 -13   2   7   23.44    0.66
 -12   2   7    4.02     0.6
 -12   2   7    3.33    0.66
 -12   2   7    3.01    0.89
 -11   2   7      10    0.55
 -11   2   7    8.44    0.68
 -11   2   7    8.33    0.47
 -10   2   7    0.54    1.34
 -10   2   7     0.1    0.14
 -10   2   7    0.04    0.16
  -9   2   7   36.71    0.36
  -9   2   7   36.55    0.59
  -9   2   7   35.69    0.49
  -9   2   7   35.39     0.7
  -8   2   7   12.09     0.3
  -8   2   7    11.9    0.47
  -8   2   7   11.87    0.41
  -8   2   7    11.4    0.65
  -7   2   7    7.63    0.31
  -7   2   7    7.43    0.59
  -7   2   7    7.03    0.36
  -7   2   7    7.01    0.45
  -7   2   7     6.9    0.36
  -7   2   7    6.62     0.3
  -6   2   7   12.87    0.32
  -6   2   7   12.51    0.36
  -6   2   7   12.34    0.43
  -6   2   7   12.01    0.32
  -6   2   7   11.85    0.33
  -5   2   7   20.75    0.49
  -5   2   7   20.59    0.34
  -5   2   7    20.2    0.33
  -5   2   7   20.14    0.58
  -5   2   7   19.43    0.34
  -5   2   7   18.89     0.4
  -4   2   7   26.84    0.33
  -4   2   7   26.81    0.38
  -4   2   7   26.77    0.62
  -4   2   7   25.72    0.32
  -3   2   7   66.66    0.51
  -3   2   7   66.11    0.71
  -3   2   7   65.71    0.44
  -3   2   7   65.61    0.57
  -2   2   7    2.87    0.47
  -2   2   7    2.83    0.35
  -2   2   7    2.27    0.66
  -1   2   7    8.02    0.54
  -1   2   7    8.02    0.26
  -1   2   7    7.86    0.26
  -1   2   7    6.86    0.37
   0   2   7    3.34     0.3
   0   2   7    2.72    0.17
   0   2   7    2.66    0.05
   0   2   7    2.23    0.87
   0   2   7     2.2    0.41
   1   2   7  106.36     0.6
   1   2   7  105.86    0.77
   1   2   7  105.41    0.55
   1   2   7  104.55    0.66
   1   2   7  104.25    0.53
   2   2   7   87.08    0.49
   2   2   7   86.75    0.52
   2   2   7   86.09    0.56
   3   2   7    82.1    0.81
   3   2   7   79.82     0.7
   3   2   7   79.66    0.61
   4   2   7    0.98     0.3
   4   2   7    0.68     0.8
   4   2   7    0.58    0.52
   4   2   7    0.42    0.39
   4   2   7   -0.01    0.52
   5   2   7    2.22    0.47
   5   2   7    0.89    0.24
   6   2   7    2.83    0.55
   6   2   7    2.81     0.6
   6   2   7    2.66    0.46
   7   2   7    9.11    0.52
   7   2   7    8.89    0.45
   8   2   7   16.78    0.58
   8   2   7   15.41    0.58
   9   2   7   13.82    0.28
   9   2   7   13.64    0.55
   9   2   7   13.51    0.61
  10   2   7    0.28    0.85
  10   2   7   -1.26    0.52
  11   2   7     3.8     0.6
  11   2   7     3.7    0.65
  12   2   7    0.04    0.63
  12   2   7    -1.1    0.64
  13   2   7    3.22    0.78
  13   2   7    1.54       1
  14   2   7   -0.27    1.08
  14   2   7   -1.63    0.66
 -15   3   7    1.11    0.96
 -15   3   7   -0.91     0.7
 -14   3   7    1.75    0.72
 -14   3   7    -0.2     0.7
 -13   3   7    0.64    0.09
 -13   3   7   -0.38    0.84
 -12   3   7    9.11    0.65
 -12   3   7    8.76    0.89
 -11   3   7    0.86    0.13
 -11   3   7    0.38    0.82
 -11   3   7   -0.24    0.57
 -10   3   7    1.34    0.63
 -10   3   7       0    0.11
  -9   3   7   25.39    0.58
  -9   3   7    24.3     0.5
  -9   3   7   23.81    0.79
  -8   3   7    3.19    0.52
  -8   3   7    1.92    0.52
  -8   3   7    1.02    0.77
  -7   3   7    1.72    0.72
  -7   3   7    1.08    0.19
  -7   3   7     0.4    0.45
  -6   3   7   12.58    0.34
  -6   3   7   12.03    0.47
  -6   3   7   11.16    0.37
  -6   3   7   10.85    0.68
  -5   3   7    4.51     0.7
  -5   3   7     3.2    0.41
  -5   3   7    2.86    0.47
  -5   3   7    2.44    0.17
  -4   3   7    6.42    0.39
  -4   3   7    6.03    0.28
  -4   3   7    5.85     0.3
  -4   3   7    5.52    0.61
  -3   3   7    5.49    0.36
  -3   3   7    4.85    0.61
  -3   3   7    4.77    0.39
  -3   3   7    4.67    0.25
  -2   3   7    2.83    0.66
  -2   3   7    1.72    0.33
  -2   3   7    1.63    0.21
  -2   3   7    1.01    0.18
  -2   3   7    0.82     0.3
  -1   3   7   29.12    0.66
  -1   3   7      29    0.41
  -1   3   7   28.71    0.51
  -1   3   7    27.7    0.28
  -1   3   7   27.01    0.27
   0   3   7    0.42    0.36
   0   3   7   -0.34    0.32
   0   3   7    -1.1    0.34
   0   3   7   -1.17    0.54
   1   3   7   30.13    0.33
   1   3   7   29.75    0.32
   1   3   7   29.47    0.66
   1   3   7   28.97    0.55
   1   3   7    28.8    0.49
   2   3   7    4.16    0.41
   2   3   7    4.03    1.11
   2   3   7     3.9     0.4
   2   3   7    3.63     0.2
   2   3   7    3.27    0.58
   3   3   7   26.32    0.54
   3   3   7   26.03    0.64
   3   3   7   25.96    0.38
   3   3   7   25.11    0.34
   3   3   7   24.65    0.44
   4   3   7   20.11    0.53
   4   3   7   19.54    0.41
   4   3   7   18.71    0.44
   4   3   7   18.37    0.36
   5   3   7  313.88    1.39
   5   3   7  308.17    1.49
   6   3   7    7.88    0.55
   6   3   7    7.21    0.47
   6   3   7    6.59    0.37
   6   3   7    6.29     0.4
   6   3   7    5.76    0.57
   7   3   7   30.05     0.4
   8   3   7    1.52    0.32
   8   3   7    1.07    0.85
   9   3   7    1.47    0.52
   9   3   7    1.16    0.59
  10   3   7    2.44    0.71
  10   3   7    2.34     0.4
  11   3   7    1.87    0.66
  12   3   7   -0.07    0.55
  12   3   7   -0.93    0.66
 -12   4   7    1.01    0.92
 -12   4   7    0.27    1.69
 -12   4   7    0.06    0.62
 -11   4   7    1.91     0.7
 -11   4   7    0.28    0.96
 -11   4   7    0.26    1.61
 -10   4   7    2.06    0.65
 -10   4   7    0.39     1.4
  -9   4   7   14.78    0.64
  -9   4   7   13.86    0.55
  -8   4   7    9.77    0.52
  -8   4   7     8.4     0.5
  -8   4   7    8.21     0.9
  -7   4   7    16.8     0.6
  -7   4   7   15.67    0.49
  -6   4   7    2.25    0.79
  -6   4   7    0.48    0.48
  -5   4   7    7.08    0.87
  -5   4   7    6.81    0.56
  -4   4   7    3.28    0.45
  -4   4   7    1.45    1.24
  -3   4   7   11.59    0.47
  -3   4   7   10.21    0.82
  -2   4   7    1.26    0.45
  -2   4   7   -0.82    0.75
  -1   4   7   17.95    0.73
  -1   4   7   17.85    0.49
   0   4   7    1.66    0.74
   0   4   7   -1.04    0.43
   1   4   7    9.52    0.45
   1   4   7    8.46    0.75
   2   4   7   10.71    0.48
   3   4   7    1.53     0.6
   4   4   7    2.49    0.49
   5   4   7   -0.08    0.81
   5   4   7   -0.69    0.64
   6   4   7    1.47    0.65
   6   4   7   -0.04    0.27
   7   4   7    0.13     0.9
  10   4   7   -1.08    0.68
  -6   5   7   -0.86    0.92
  -5   5   7    0.72    0.94
  -4   5   7    7.64    1.08
  -7  -5   8    1.91    0.66
  -5  -5   8    4.13    0.64
  -4  -5   8    1.67    0.64
  -3  -5   8    6.95    0.68
  -2  -5   8    4.92    0.71
  -1  -5   8     3.4    0.74
   0  -5   8    2.55     0.7
   1  -5   8    3.83     0.7
 -10  -4   8    2.51    0.53
  -9  -4   8    0.66    0.47
  -8  -4   8    3.51    0.58
  -7  -4   8    7.25    0.57
  -6  -4   8   16.38    0.61
  -4  -4   8   25.48    0.69
  -3  -4   8    9.74    0.65
  -2  -4   8   17.68    0.68
  -1  -4   8    3.22    0.89
   0  -4   8    2.85    0.68
   1  -4   8    7.51    0.69
   2  -4   8   -0.69    0.48
   3  -4   8    3.96    0.66
   4  -4   8    0.18     0.9
   5  -4   8    2.32    0.68
   6  -4   8    0.74    0.53
   7  -4   8    4.34    0.69
   8  -4   8    5.36     0.7
   9  -4   8    2.05    0.72
 -14  -3   8    5.36    0.66
 -13  -3   8    2.68    0.64
 -12  -3   8   21.65    0.47
 -11  -3   8    0.48    0.76
 -11  -3   8   -0.15    0.65
 -10  -3   8   18.51    0.63
 -10  -3   8   16.95    0.34
 -10  -3   8   16.72     0.5
 -10  -3   8   15.55    0.45
  -9  -3   8    7.76    0.59
  -9  -3   8    6.09    0.51
  -9  -3   8    5.64    0.51
  -8  -3   8    7.33    0.57
  -8  -3   8    5.87    0.35
  -8  -3   8    5.54    0.93
  -7  -3   8   12.66    0.36
  -7  -3   8   11.91     0.5
  -6  -3   8    4.01    0.56
  -6  -3   8    2.96    0.36
  -6  -3   8    2.67    0.46
  -5  -3   8    6.82     0.5
  -5  -3   8    5.42    0.48
  -5  -3   8    5.02    0.32
  -4  -3   8   31.49    0.54
  -4  -3   8   29.87    0.39
  -3  -3   8   19.94    0.54
  -3  -3   8    19.9    0.34
  -2  -3   8   27.25    0.52
  -2  -3   8    26.4    0.38
  -2  -3   8   26.01     0.6
  -1  -3   8   17.83    0.58
  -1  -3   8   17.49    0.48
   0  -3   8    0.77    0.43
   0  -3   8    0.34    0.35
   0  -3   8    0.08    0.43
   1  -3   8   -0.13    0.45
   1  -3   8   -0.31    0.66
   1  -3   8   -0.33    0.86
   2  -3   8    23.2    0.58
   2  -3   8   22.21    0.55
   2  -3   8   21.53    0.41
   2  -3   8   20.05    0.62
   3  -3   8   10.44    0.53
   3  -3   8   10.36    0.51
   3  -3   8   10.31    0.58
   3  -3   8   10.11    0.59
   4  -3   8   10.15    0.52
   4  -3   8    9.77    0.53
   4  -3   8    9.56    0.41
   4  -3   8     8.3    0.83
   5  -3   8    3.26    0.57
   5  -3   8    2.29    0.41
   5  -3   8    1.66    0.51
   5  -3   8    0.57    1.09
   6  -3   8   27.66    0.63
   6  -3   8   27.28    0.65
   6  -3   8   26.58    0.53
   6  -3   8   26.03    0.57
   7  -3   8    1.62    0.63
   7  -3   8    1.35    0.72
   8  -3   8    0.95     0.6
   8  -3   8   -1.33    0.56
   9  -3   8    1.44    0.63
  10  -3   8    3.79    0.91
  10  -3   8    3.35    1.47
  10  -3   8     2.2     0.6
  11  -3   8     0.7    0.62
  11  -3   8   -1.56    0.88
  12  -3   8    6.11    0.73
 -17  -2   8    3.11    0.79
 -17  -2   8     1.9    1.03
 -16  -2   8    0.59    0.27
 -15  -2   8    7.24    0.68
 -15  -2   8    5.21    0.68
 -14  -2   8    2.93    0.72
 -14  -2   8    2.22    0.51
 -13  -2   8    1.17    0.58
 -13  -2   8   -0.81    0.58
 -12  -2   8   40.85    0.62
 -12  -2   8   39.06    0.55
 -11  -2   8     0.9    0.55
 -11  -2   8    0.46    0.91
 -11  -2   8    0.42    0.72
 -10  -2   8    3.94    0.58
 -10  -2   8     3.5    0.53
  -9  -2   8    1.54    0.49
  -9  -2   8    0.78     0.3
  -9  -2   8    0.39    0.63
  -8  -2   8   14.65    0.37
  -8  -2   8   14.57     0.4
  -8  -2   8   14.37    0.34
  -7  -2   8   30.35    0.61
  -7  -2   8   29.73    0.42
  -7  -2   8   29.08    0.38
  -6  -2   8    4.38    0.26
  -6  -2   8    3.98    0.75
  -6  -2   8    3.81    0.35
  -6  -2   8    3.47    0.28
  -5  -2   8    6.79    0.52
  -5  -2   8    6.65    0.23
  -5  -2   8    6.41    0.26
  -5  -2   8    6.04    0.63
  -4  -2   8  102.07    0.76
  -4  -2   8  101.16     0.6
  -4  -2   8   99.96    0.47
  -4  -2   8   99.68    0.46
  -4  -2   8   99.24    0.52
  -3  -2   8   57.34    0.47
  -3  -2   8   57.22     0.6
  -3  -2   8   56.64    0.25
  -2  -2   8    3.02    0.49
  -2  -2   8    2.11    0.83
  -2  -2   8     1.5    0.18
  -1  -2   8   62.05     0.6
  -1  -2   8   61.52    0.63
  -1  -2   8   60.96     0.5
  -1  -2   8    60.3    0.57
   0  -2   8   72.16    0.66
   0  -2   8   69.86    0.66
   1  -2   8   14.18    0.42
   1  -2   8   13.84    0.34
   1  -2   8   13.36    0.43
   2  -2   8    7.34    0.47
   2  -2   8    6.76     0.5
   2  -2   8    6.38    0.41
   3  -2   8    4.97    0.34
   3  -2   8    4.83    0.48
   3  -2   8    4.81    0.45
   3  -2   8    4.77    0.34
   3  -2   8    4.66    0.77
   3  -2   8     4.5    0.25
   4  -2   8    5.87    0.43
   4  -2   8    5.07    0.23
   4  -2   8    5.02     0.4
   4  -2   8    4.99    0.53
   4  -2   8    4.63     0.8
   5  -2   8    5.77    0.51
   5  -2   8    5.55     0.4
   5  -2   8    5.37    0.27
   5  -2   8    5.09    0.27
   5  -2   8    4.43    0.07
   6  -2   8   12.44    0.61
   6  -2   8   12.28    0.32
   6  -2   8   11.55    0.51
   6  -2   8   11.42    0.55
   7  -2   8   61.57    0.55
   7  -2   8   61.47    0.79
   7  -2   8   61.25     0.5
   7  -2   8   60.56    0.72
   8  -2   8   12.33    0.62
   8  -2   8   11.92    0.36
   8  -2   8   11.74    0.58
   8  -2   8   10.74    0.43
   9  -2   8     9.1    0.48
   9  -2   8    8.79    0.63
   9  -2   8    8.79    0.38
   9  -2   8    8.34    0.62
  10  -2   8    2.95    0.65
  10  -2   8    2.56    0.49
  10  -2   8    2.55    0.63
  11  -2   8     0.1    0.66
  11  -2   8    0.03    0.56
  12  -2   8    5.67    0.58
  12  -2   8    4.95    1.16
  13  -2   8    3.43    0.65
  13  -2   8    3.29    0.58
  13  -2   8    0.75    0.83
  14  -2   8    0.77    0.92
 -18  -1   8    2.84    0.78
 -18  -1   8    2.44    0.75
 -17  -1   8    4.37    0.71
 -17  -1   8    3.06    0.72
 -16  -1   8   23.35    0.85
 -16  -1   8   22.82    0.77
 -15  -1   8    0.58     0.1
 -15  -1   8    0.15    1.14
 -14  -1   8    0.71    1.15
 -14  -1   8   -0.23    1.09
 -13  -1   8    7.19    0.62
 -13  -1   8    5.57    0.44
 -13  -1   8    5.48    0.58
 -12  -1   8    1.32    0.59
 -12  -1   8   -0.28    0.63
 -12  -1   8   -1.85     0.6
 -11  -1   8    9.77    0.51
 -11  -1   8    9.47    0.43
 -11  -1   8    9.22    0.57
 -10  -1   8   28.05    0.59
 -10  -1   8   27.97    0.54
 -10  -1   8   27.85    0.49
 -10  -1   8   26.92    0.53
  -9  -1   8   14.89    0.44
  -9  -1   8   14.85    0.45
  -9  -1   8    14.8    0.43
  -9  -1   8   14.33     0.4
  -9  -1   8   14.33    0.43
  -9  -1   8   13.14    0.49
  -8  -1   8   25.36    0.44
  -8  -1   8   24.89    0.48
  -8  -1   8   24.86    0.46
  -8  -1   8   24.23    0.43
  -8  -1   8   23.94    0.49
  -8  -1   8    23.2    0.46
  -7  -1   8   177.4    0.88
  -7  -1   8  177.37    0.92
  -7  -1   8  176.34    0.86
  -7  -1   8   175.3    0.98
  -6  -1   8     0.9    0.32
  -6  -1   8    0.36    0.38
  -6  -1   8   -0.37    0.65
  -6  -1   8   -0.49    0.36
  -6  -1   8   -0.84    0.34
  -5  -1   8    2.41     0.4
  -5  -1   8    2.01    0.72
  -5  -1   8    1.47    0.15
  -5  -1   8    1.28    0.38
  -5  -1   8    1.13    0.53
  -4  -1   8   19.31    0.48
  -4  -1   8   19.13     0.4
  -4  -1   8   18.84    0.43
  -4  -1   8   18.79    0.37
  -4  -1   8   18.52    0.34
  -3  -1   8    25.6    0.34
  -3  -1   8   25.48    0.45
  -3  -1   8   24.49    0.47
  -3  -1   8   23.69    0.36
  -2  -1   8   67.58    0.64
  -2  -1   8   66.77    0.66
  -2  -1   8   66.46    0.58
  -2  -1   8   65.73    0.52
  -2  -1   8      65    0.53
  -1  -1   8   32.41    0.43
  -1  -1   8    32.2    0.38
  -1  -1   8   31.66    0.48
  -1  -1   8   31.05    0.38
  -1  -1   8   30.41    0.51
   0  -1   8   35.32     0.4
   0  -1   8   35.22    0.41
   0  -1   8   34.93    0.51
   0  -1   8   34.03    0.53
   0  -1   8   33.84    0.41
   1  -1   8  104.52    0.72
   1  -1   8  104.23    0.61
   1  -1   8  102.91    0.62
   1  -1   8  102.87    0.77
   2  -1   8    0.59    0.69
   2  -1   8    0.52    0.55
   2  -1   8    0.49    0.82
   2  -1   8    0.34     0.5
   2  -1   8   -0.07    0.32
   3  -1   8     1.3    0.75
   3  -1   8    1.05     0.5
   3  -1   8     0.9    0.33
   3  -1   8    0.52    0.33
   3  -1   8    0.35    0.72
   4  -1   8    0.63     0.4
   4  -1   8   -0.05    0.28
   4  -1   8   -0.05     0.3
   4  -1   8   -0.54    0.28
   4  -1   8   -0.59     0.4
   5  -1   8    3.91    0.45
   5  -1   8    3.82     0.4
   5  -1   8    3.68    0.49
   5  -1   8    3.36    0.28
   5  -1   8    3.06     0.4
   5  -1   8    2.82    0.67
   6  -1   8    0.61    0.46
   6  -1   8    0.43    0.72
   6  -1   8   -0.27    0.44
   6  -1   8   -0.31    0.67
   6  -1   8   -1.31    0.44
   7  -1   8    7.82    0.52
   7  -1   8    6.76    0.33
   7  -1   8    6.52    0.44
   7  -1   8    6.17    0.69
   7  -1   8    5.88    0.34
   8  -1   8   31.81    0.57
   8  -1   8   30.54    0.61
   8  -1   8   29.63    0.49
   8  -1   8   29.27    0.53
   9  -1   8     9.3     0.6
   9  -1   8     8.1    0.57
   9  -1   8    8.03    0.49
   9  -1   8    7.74    0.49
  10  -1   8   11.34    0.58
  10  -1   8   11.09    0.66
  10  -1   8    10.6    0.51
  11  -1   8    1.16    0.67
  11  -1   8    0.51    1.27
  11  -1   8    0.14    0.46
  12  -1   8   -0.19    0.62
  12  -1   8   -1.12    0.68
  12  -1   8   -1.57    0.58
  13  -1   8     2.3    0.74
  13  -1   8     0.8    0.64
  14  -1   8    12.3    0.77
  14  -1   8   11.97    1.48
  15  -1   8    0.13    1.28
 -18   0   8    4.42    0.95
 -18   0   8     1.3    1.08
 -16   0   8    2.65    0.99
 -16   0   8    2.64    1.09
 -15   0   8    0.21    1.65
 -14   0   8    1.37    0.66
 -13   0   8   -1.04    1.47
 -12   0   8   42.73     0.6
 -12   0   8   41.87    0.67
 -12   0   8   40.34    0.63
 -11   0   8    0.23    1.36
 -11   0   8   -1.15    1.31
 -10   0   8    29.8    0.51
 -10   0   8   29.76    0.59
 -10   0   8   28.67    0.47
 -10   0   8   28.45    0.58
  -9   0   8   -0.01    1.11
  -9   0   8   -0.43    0.95
  -9   0   8    2.57    1.27
  -8   0   8  204.26    1.02
  -8   0   8  204.12    0.95
  -8   0   8  202.96    1.02
  -8   0   8  201.71    1.02
  -8   0   8   201.6    1.08
  -8   0   8   201.6    0.99
  -7   0   8    0.94    1.21
  -7   0   8   -0.81    0.91
  -7   0   8   -1.87    1.04
  -6   0   8  297.09    1.37
  -6   0   8  293.15    1.31
  -6   0   8  292.57    1.25
  -6   0   8  292.38    1.25
  -5   0   8    1.52    0.94
  -5   0   8    0.13    1.11
  -4   0   8  160.26    0.94
  -4   0   8  159.01    0.85
  -4   0   8  158.45    0.89
  -4   0   8   157.9    0.83
  -4   0   8  156.82    0.82
  -3   0   8   -1.25    0.92
  -3   0   8    0.33    1.28
  -2   0   8    52.7    0.62
  -2   0   8   51.87    0.48
  -2   0   8   51.76    0.47
  -2   0   8   51.75    0.48
  -2   0   8   51.56    0.54
  -2   0   8    50.6    0.49
  -1   0   8   -0.73    1.16
  -1   0   8   -0.76    0.86
  -1   0   8   -1.09    0.74
   0   0   8   87.35    0.62
   0   0   8    85.8    0.59
   0   0   8   85.14    0.67
   0   0   8   85.14    0.53
   0   0   8   85.13    0.55
   1   0   8   -0.38       1
   1   0   8    0.29    0.76
   2   0   8   19.71    0.44
   2   0   8    19.3     0.5
   2   0   8   18.87    0.42
   3   0   8   -0.88    0.76
   3   0   8   -0.95    0.87
   4   0   8    9.25    0.37
   4   0   8    9.17    0.41
   4   0   8    9.11    0.38
   4   0   8    8.93     0.4
   4   0   8    8.76    0.42
   5   0   8   -0.67    0.93
   6   0   8    1.17    0.43
   6   0   8    1.09    0.34
   6   0   8    -0.2    0.41
   7   0   8   -1.57    1.08
   8   0   8   12.65    0.59
   8   0   8   11.59    0.53
   8   0   8   10.56    0.41
   9   0   8   -0.28     1.3
  10   0   8    2.47    0.58
  10   0   8    2.14    0.59
  11   0   8   -1.36    1.47
  12   0   8    0.93    0.57
  12   0   8    0.71    0.57
  12   0   8    0.36    0.82
  13   0   8    0.07    1.67
  14   0   8    15.8    0.79
  14   0   8   15.52    0.72
 -17   1   8    4.34    0.77
 -17   1   8    3.15    0.64
 -16   1   8   22.75    0.69
 -16   1   8   20.71    0.83
 -15   1   8    1.47    0.56
 -15   1   8     1.2    0.75
 -15   1   8    0.72    0.62
 -14   1   8    1.62    0.63
 -14   1   8   -0.25    1.05
 -13   1   8    6.71    0.53
 -13   1   8    5.93    0.72
 -13   1   8    5.42    1.05
 -12   1   8   -0.14     0.6
 -12   1   8   -0.79    0.43
 -12   1   8   -1.21    0.59
 -11   1   8    9.38    0.33
 -11   1   8    9.11    0.49
 -11   1   8    8.26    0.41
 -11   1   8    8.21    0.63
 -11   1   8    8.09    0.56
 -10   1   8   27.17     0.5
 -10   1   8   26.99    0.43
 -10   1   8   26.27    0.66
  -9   1   8   14.86    0.51
  -9   1   8   14.65     0.4
  -9   1   8   14.36    0.35
  -9   1   8   13.75    0.34
  -9   1   8   13.07    0.59
  -8   1   8   25.15    0.41
  -8   1   8   24.59    0.59
  -8   1   8   24.42    0.52
  -8   1   8   24.28    0.41
  -8   1   8   23.85    0.42
  -7   1   8   178.8    0.91
  -7   1   8  177.54    0.87
  -7   1   8   177.1    0.91
  -7   1   8  175.01    0.92
  -7   1   8  174.84    1.01
  -6   1   8    0.33    0.42
  -6   1   8    0.33    0.42
  -6   1   8   -0.12     0.4
  -6   1   8   -0.34    0.64
  -6   1   8   -1.01    0.41
  -5   1   8    2.35    0.37
  -5   1   8    2.06    1.05
  -5   1   8     1.2    0.43
  -5   1   8    1.08    0.56
  -4   1   8   19.93    0.57
  -4   1   8   19.46    0.44
  -4   1   8   19.25    0.38
  -4   1   8   18.86    0.43
  -4   1   8   18.57    0.34
  -4   1   8   18.51    0.39
  -3   1   8   25.25    0.43
  -3   1   8   24.89    0.35
  -3   1   8   24.71    0.54
  -3   1   8   24.24    0.41
  -3   1   8   23.73    0.38
  -2   1   8   65.63    0.71
  -2   1   8   65.58    0.55
  -2   1   8   65.44    0.63
  -2   1   8   65.18     0.6
  -1   1   8   32.44    0.42
  -1   1   8   31.83    0.38
  -1   1   8   31.07    0.41
  -1   1   8   31.04    0.58
  -1   1   8   30.77    0.47
  -1   1   8   30.72    0.47
   0   1   8   35.42    0.43
   0   1   8   34.99     0.5
   0   1   8   34.96    0.43
   0   1   8   34.37    0.57
   0   1   8   33.63    0.41
   1   1   8  103.91    0.65
   1   1   8  102.68    0.62
   1   1   8  101.63    0.62
   1   1   8  101.38    0.71
   2   1   8    0.58    0.95
   2   1   8    0.13    0.27
   2   1   8   -0.06     0.3
   2   1   8   -0.47    0.59
   2   1   8   -0.77    0.37
   3   1   8    1.51    0.32
   3   1   8    0.94    0.35
   3   1   8    0.01    0.32
   3   1   8   -0.03    0.38
   4   1   8     0.4    0.52
   4   1   8    0.31    0.56
   4   1   8   -0.22    0.43
   4   1   8   -0.43    0.71
   5   1   8    4.32     0.4
   5   1   8    3.55    0.39
   5   1   8    2.63    0.47
   5   1   8    2.62    0.42
   6   1   8    0.73     0.4
   6   1   8   -0.19    0.54
   6   1   8   -0.71    0.41
   7   1   8    7.68     0.5
   7   1   8    7.26    0.47
   8   1   8   31.15    0.62
   8   1   8   30.27    0.58
   9   1   8    8.72    0.63
  10   1   8   10.68    0.67
  10   1   8    9.44    0.59
  11   1   8    0.68    0.62
  11   1   8    0.42    1.04
  12   1   8   -0.15     0.8
  12   1   8   -1.41    0.61
  13   1   8    1.97    0.71
  14   1   8   14.78    0.77
  14   1   8   13.31    0.73
  15   1   8   -0.34    0.79
 -17   2   8    3.54    0.82
 -17   2   8    2.07    1.28
 -16   2   8    1.98    0.62
 -16   2   8    0.05    1.32
 -15   2   8    5.66     0.7
 -15   2   8     5.6    0.68
 -14   2   8    2.83    0.57
 -14   2   8    2.02    0.49
 -14   2   8    1.57    1.49
 -13   2   8    0.63    0.64
 -13   2   8    0.35    0.83
 -13   2   8   -0.65    0.72
 -12   2   8   42.17    0.85
 -12   2   8   41.07    0.62
 -12   2   8   38.37    0.64
 -11   2   8    1.45    0.77
 -11   2   8    1.27    0.25
 -11   2   8    0.82    0.47
 -10   2   8    4.25    0.54
 -10   2   8    4.13    0.28
 -10   2   8    3.32    0.33
 -10   2   8    2.46    0.66
  -9   2   8    1.56    0.64
  -9   2   8    1.36    1.07
  -9   2   8    1.21    0.64
  -9   2   8    0.74    0.28
  -8   2   8   15.53     0.4
  -8   2   8   14.74    0.49
  -8   2   8   14.52     0.4
  -8   2   8   14.46    0.63
  -7   2   8    29.7    0.45
  -7   2   8   29.01    0.55
  -7   2   8   28.14    0.74
  -6   2   8    4.59    0.63
  -6   2   8    4.48    0.43
  -6   2   8    4.04     0.5
  -6   2   8    3.75     0.3
  -6   2   8    3.71    0.28
  -5   2   8    7.81    0.34
  -5   2   8    7.69    0.33
  -5   2   8    7.42    0.55
  -5   2   8    7.17    0.34
  -5   2   8    7.05    0.36
  -4   2   8  101.36    0.68
  -4   2   8  100.75    0.57
  -4   2   8   100.4    0.58
  -4   2   8   100.3    0.66
  -4   2   8  100.13    0.65
  -3   2   8   58.58    0.71
  -3   2   8   57.85    0.49
  -3   2   8   57.63    0.53
  -3   2   8   56.82    0.41
  -2   2   8    3.77    0.56
  -2   2   8    2.47    0.38
  -2   2   8    2.36    0.27
  -1   2   8   62.78    0.56
  -1   2   8    61.3    0.44
  -1   2   8    61.2     0.6
  -1   2   8   60.65    0.69
   0   2   8    71.9    0.64
   0   2   8   71.85    0.59
   0   2   8   70.53     0.5
   0   2   8   70.43    0.75
   0   2   8   69.97    0.47
   1   2   8   15.07    0.33
   1   2   8   14.63     0.3
   1   2   8   14.55    0.43
   1   2   8   14.43    0.35
   1   2   8      14    0.52
   2   2   8    7.07    0.35
   2   2   8     6.4    0.33
   2   2   8    6.32    0.56
   2   2   8    6.24    0.43
   3   2   8    6.31    0.56
   3   2   8    5.72    0.45
   3   2   8    4.76     0.7
   3   2   8    4.71    0.58
   4   2   8    6.37    0.55
   4   2   8    5.68    0.34
   4   2   8    5.63    0.38
   4   2   8    4.99    0.47
   5   2   8    6.25    0.38
   5   2   8    5.36    0.41
   5   2   8    5.14    0.47
   6   2   8   11.94    0.45
   6   2   8    11.3    0.51
   6   2   8   11.27     0.6
   7   2   8   60.42    0.74
   8   2   8   12.52     0.6
   8   2   8   12.46     0.6
   9   2   8    8.44     0.6
   9   2   8    7.84    0.54
  10   2   8    4.35     0.6
  10   2   8    1.45    0.57
  11   2   8    2.14     0.6
  11   2   8    -0.5     0.6
  12   2   8    5.84     0.7
  13   2   8    2.92    0.68
  13   2   8    1.55    1.15
  14   2   8   -0.93    0.68
 -15   3   8    2.35    0.74
 -15   3   8   -0.71    0.59
 -14   3   8    5.84    0.75
 -14   3   8    3.93    0.65
 -13   3   8    1.52    1.16
 -13   3   8    1.14    0.49
 -13   3   8    0.81    0.98
 -12   3   8    22.2    0.68
 -12   3   8   20.76    0.59
 -12   3   8   19.93    0.87
 -11   3   8    0.28    0.27
 -11   3   8   -0.92     0.5
 -11   3   8   -1.88    0.79
 -10   3   8   17.13    0.56
 -10   3   8   15.87    0.62
 -10   3   8   15.32    0.89
  -9   3   8    7.48    0.57
  -9   3   8    6.24    0.83
  -9   3   8    5.21    0.77
  -8   3   8    7.63     0.6
  -8   3   8    6.61    0.85
  -8   3   8    5.24    0.34
  -8   3   8    5.06    0.83
  -7   3   8   13.24    0.43
  -7   3   8   13.13    0.76
  -7   3   8   12.33    0.37
  -7   3   8   11.82    0.51
  -6   3   8    3.32    0.65
  -6   3   8    3.08    0.49
  -6   3   8    2.92    0.44
  -6   3   8    2.53    0.96
  -6   3   8    2.16    0.34
  -5   3   8    6.11    0.33
  -5   3   8    5.56    0.62
  -5   3   8    5.34    0.94
  -4   3   8   31.44    0.38
  -4   3   8   30.31    0.76
  -4   3   8   30.04    0.38
  -4   3   8    29.5    0.47
  -3   3   8   20.94    0.44
  -3   3   8    20.6     0.7
  -3   3   8   20.17     0.3
  -2   3   8   26.13    0.76
  -2   3   8   25.88    0.31
  -2   3   8   25.63    0.32
  -2   3   8   25.08    0.46
  -1   3   8   16.92    0.27
  -1   3   8   16.72    0.28
  -1   3   8    16.3    0.66
  -1   3   8   15.93    0.43
   0   3   8    0.71    0.51
   0   3   8    0.51     0.4
   0   3   8   -0.38    1.19
   1   3   8     0.1    0.22
   1   3   8   -0.38    0.46
   1   3   8   -0.53    1.23
   1   3   8   -1.02    0.45
   2   3   8   23.46    0.59
   2   3   8   22.01     0.7
   2   3   8   21.87    0.35
   2   3   8   21.51    0.38
   3   3   8   11.22    0.63
   3   3   8   10.94    0.34
   3   3   8   10.93    0.38
   3   3   8   10.59    0.52
   4   3   8   11.33    0.58
   4   3   8    9.79    0.41
   4   3   8    9.76    0.36
   4   3   8    9.51    0.43
   5   3   8    1.55    0.83
   5   3   8    1.39    0.59
   5   3   8    1.33     0.8
   6   3   8   29.04    0.71
   6   3   8    28.7    0.71
   6   3   8    28.5    0.56
   6   3   8   26.97    0.45
   7   3   8    1.39    0.58
   7   3   8    0.55    0.87
   8   3   8     0.3    0.69
   8   3   8    0.27    0.55
   9   3   8    1.36    0.59
   9   3   8    0.44    0.95
  10   3   8    3.67     0.6
  11   3   8    1.06    0.66
  11   3   8   -0.52    1.35
  12   3   8    4.71    0.98
  12   3   8     4.7    1.04
 -12   4   8    9.43    1.31
 -12   4   8    8.19    0.83
 -11   4   8    5.37    0.71
 -10   4   8     3.2    0.68
 -10   4   8    0.62    0.86
  -9   4   8    0.96    0.61
  -8   4   8    4.41    0.61
  -8   4   8    2.29    1.59
  -7   4   8    4.39    0.82
  -6   4   8   18.81    0.98
  -5   4   8    2.85    0.89
  -5   4   8    1.31    0.79
  -4   4   8   26.06    0.57
  -3   4   8    9.95    0.48
  -2   4   8   18.62    0.85
  -1   4   8    3.99     0.9
  -1   4   8    3.58    0.58
   0   4   8     1.8    0.48
   0   4   8    1.33     1.2
   1   4   8    6.23    0.54
   1   4   8    5.24    0.82
   2   4   8    0.72       1
   2   4   8   -1.62    0.72
   3   4   8    3.06    1.05
   3   4   8    1.73    0.71
   4   4   8   -0.04    0.89
   5   4   8    1.92    0.72
   5   4   8     1.6    0.58
   6   4   8   -0.22    1.03
   6   4   8   -0.67    0.51
   7   4   8    3.16    0.23
   8   4   8    5.68    0.62
   9   4   8     0.1    0.22
   3   5   8   12.43    0.95
  -5  -5   9    0.97    0.64
  -4  -5   9    3.23    0.67
  -3  -5   9    -0.1    0.73
  -2  -5   9    4.66    0.75
  -1  -5   9    2.68    0.74
   0  -5   9    2.38    0.94
   1  -5   9     1.2    1.09
 -11  -4   9    1.93     0.6
 -10  -4   9    1.43    0.54
  -9  -4   9   -1.11    0.55
  -8  -4   9   15.79     0.6
  -7  -4   9   11.03    0.68
  -6  -4   9    2.79    0.69
  -5  -4   9   17.53    0.66
  -4  -4   9   -0.52    0.65
  -3  -4   9    0.12    0.62
  -2  -4   9    2.04    0.69
  -1  -4   9    6.46    0.72
  -1  -4   9    6.09    0.56
   0  -4   9    1.03    1.07
   1  -4   9   13.61    0.51
   1  -4   9    12.9    0.74
   2  -4   9    0.72    0.99
   2  -4   9   -0.76    0.67
   3  -4   9     3.6    1.12
   3  -4   9    3.28    0.54
   4  -4   9    7.33    0.62
   4  -4   9    7.07    0.71
   4  -4   9    5.76    0.27
   5  -4   9    0.25    0.42
   6  -4   9    1.01    0.66
   7  -4   9    1.02     0.7
   8  -4   9    8.17    0.73
   9  -4   9     2.8    0.75
 -15  -3   9    2.54    0.67
 -13  -3   9    3.93    0.68
 -12  -3   9    1.72    0.62
 -12  -3   9   -0.86    0.45
 -11  -3   9    2.23    0.63
 -11  -3   9    0.25    0.27
 -10  -3   9    4.94    0.62
 -10  -3   9     3.1     0.5
  -9  -3   9   16.95    0.52
  -9  -3   9   15.75    0.44
  -8  -3   9   16.92    0.64
  -8  -3   9   15.37    0.52
  -7  -3   9   21.18    0.55
  -7  -3   9   20.39    0.41
  -6  -3   9    3.63    0.53
  -6  -3   9     2.1    0.44
  -5  -3   9   11.59    0.59
  -5  -3   9   11.42    0.56
  -5  -3   9    9.78    0.37
  -4  -3   9   17.77     0.6
  -4  -3   9   16.91    0.59
  -4  -3   9   15.88    0.36
  -3  -3   9   30.95    0.55
  -3  -3   9    30.7    0.42
  -2  -3   9   44.14    0.71
  -2  -3   9   42.55    0.45
  -1  -3   9    2.43    0.46
  -1  -3   9       2    0.34
  -1  -3   9    1.71    0.49
   0  -3   9     2.9    0.36
   0  -3   9    2.38    0.95
   1  -3   9    0.37    0.55
   1  -3   9   -0.17    0.62
   1  -3   9   -0.47    0.98
   1  -3   9   -1.77    0.59
   2  -3   9    2.78    0.56
   2  -3   9    2.64    0.62
   2  -3   9    1.61     0.8
   3  -3   9   29.43    0.65
   3  -3   9   28.21    0.57
   4  -3   9   28.07    0.65
   4  -3   9   26.47     0.5
   4  -3   9   26.43    0.62
   4  -3   9   24.97    0.69
   5  -3   9   20.56    0.57
   5  -3   9   19.61     0.7
   6  -3   9    4.45    0.64
   6  -3   9    3.19    1.07
   6  -3   9    2.51    0.63
   7  -3   9    2.36    1.17
   7  -3   9    2.01    0.51
   7  -3   9    0.84    0.73
   8  -3   9    2.87    0.73
   8  -3   9    1.04    1.19
   8  -3   9    0.85    1.21
   9  -3   9    6.27    0.89
   9  -3   9    6.02    1.28
   9  -3   9    4.25    0.62
  10  -3   9    4.45    0.64
  10  -3   9    1.29    0.73
  10  -3   9    0.39    0.87
  11  -3   9    1.25    1.12
  11  -3   9    0.11     0.9
  11  -3   9    0.01    0.79
  12  -3   9   -0.36    1.04
 -17  -2   9     1.4    0.83
 -17  -2   9    0.81    0.78
 -16  -2   9   15.86    0.73
 -16  -2   9   14.69    0.85
 -15  -2   9    1.68    0.67
 -15  -2   9     0.7    0.56
 -14  -2   9    5.83    0.61
 -13  -2   9    1.99    0.59
 -13  -2   9    0.23    0.67
 -12  -2   9   28.41    0.57
 -11  -2   9   15.91    0.69
 -11  -2   9   13.85    0.47
 -10  -2   9   91.71    0.68
  -9  -2   9   11.66    0.63
  -9  -2   9    11.2    0.45
  -9  -2   9   10.45    0.39
  -8  -2   9   49.14    0.72
  -8  -2   9   47.43     0.5
  -8  -2   9   46.93    0.44
  -8  -2   9   46.66    0.49
  -7  -2   9    0.63    0.56
  -7  -2   9   -0.23    0.43
  -6  -2   9    6.06    0.34
  -6  -2   9    5.94    0.53
  -6  -2   9    5.38    0.63
  -6  -2   9     5.1    0.36
  -5  -2   9   28.11    0.43
  -5  -2   9   27.86     0.3
  -4  -2   9    4.95    0.39
  -4  -2   9    3.88    0.44
  -4  -2   9    3.49    0.25
  -4  -2   9    3.39    0.11
  -4  -2   9    3.12    0.57
  -3  -2   9   44.08    0.47
  -3  -2   9   43.17    0.28
  -2  -2   9   11.76    0.55
  -2  -2   9   11.74    0.36
  -2  -2   9   11.14    0.19
  -2  -2   9   10.85    0.45
  -2  -2   9   10.73    0.15
  -1  -2   9   14.63    0.55
  -1  -2   9   13.38    0.48
  -1  -2   9    13.1    0.37
  -1  -2   9   12.88    0.15
   0  -2   9   10.47    0.46
   0  -2   9   10.09    0.56
   0  -2   9    9.37    0.14
   0  -2   9    9.06    0.48
   1  -2   9    0.71    0.87
   1  -2   9    0.54    0.22
   1  -2   9    0.51     0.7
   1  -2   9    0.39    0.57
   1  -2   9       0    0.33
   2  -2   9    1.34    0.52
   2  -2   9    1.28    0.43
   2  -2   9     0.8    0.21
   2  -2   9    0.77    0.48
   2  -2   9    0.62    0.03
   2  -2   9     0.6    0.05
   3  -2   9   18.38    0.53
   3  -2   9   18.05     0.6
   3  -2   9   17.53    0.25
   3  -2   9    17.4    0.43
   3  -2   9   17.37    0.25
   3  -2   9   17.28    0.53
   4  -2   9   17.63    0.31
   4  -2   9   17.25    0.55
   4  -2   9   17.04    0.31
   4  -2   9   16.66    0.58
   5  -2   9    63.9    0.51
   5  -2   9   63.78    0.77
   5  -2   9   62.64    0.48
   5  -2   9   61.45    0.73
   6  -2   9   17.98    0.42
   6  -2   9   17.69    0.37
   6  -2   9   17.51    0.61
   6  -2   9   17.19    0.62
   6  -2   9   15.86    0.58
   7  -2   9   11.05    0.63
   7  -2   9   11.04    0.62
   7  -2   9    9.57    0.36
   8  -2   9   11.88    0.66
   8  -2   9   11.56    0.38
   8  -2   9   10.06    0.48
   8  -2   9     9.8     0.6
   8  -2   9    9.78    0.66
   9  -2   9     1.7    0.71
   9  -2   9    0.87    0.08
   9  -2   9   -0.26    0.55
  10  -2   9    5.37    0.56
  10  -2   9    4.79    0.76
  10  -2   9    4.17       1
  11  -2   9    0.31    0.63
  11  -2   9    0.03    0.54
  11  -2   9   -1.11    0.77
  12  -2   9   18.14    0.64
  12  -2   9   17.92    0.65
  12  -2   9    17.7    0.77
  13  -2   9    0.69    0.78
  13  -2   9   -1.71    0.87
 -18  -1   9    0.43    1.06
 -17  -1   9   17.83     0.8
 -17  -1   9   16.67    0.78
 -16  -1   9    0.95    0.78
 -16  -1   9   -0.43    1.23
 -15  -1   9    3.26    0.76
 -15  -1   9    0.13    0.65
 -14  -1   9    1.25    0.63
 -14  -1   9    0.54    0.43
 -13  -1   9    2.74    0.61
 -13  -1   9    0.98    0.91
 -13  -1   9    0.96     1.3
 -12  -1   9     0.7    0.65
 -12  -1   9    0.61    0.47
 -12  -1   9    0.54    0.21
 -11  -1   9   97.09    0.83
 -11  -1   9   96.33    0.76
 -11  -1   9   95.63    0.84
 -10  -1   9    1.92    0.49
 -10  -1   9    1.46    0.55
 -10  -1   9    1.27    0.78
 -10  -1   9    1.07    0.57
  -9  -1   9   66.65    0.63
  -9  -1   9   66.16    0.58
  -9  -1   9   65.81    0.64
  -8  -1   9   13.55    0.47
  -8  -1   9    13.5    0.44
  -8  -1   9   13.15    0.43
  -8  -1   9   12.73    0.46
  -8  -1   9   12.38    0.45
  -7  -1   9   41.84    0.55
  -7  -1   9   41.11    0.49
  -7  -1   9   40.92    0.55
  -7  -1   9   39.35    0.49
  -6  -1   9    45.1     0.6
  -6  -1   9   45.02    0.46
  -5  -1   9    2.52    0.36
  -5  -1   9    1.63    0.68
  -5  -1   9    1.63    0.73
  -5  -1   9    1.23    0.33
  -5  -1   9    1.01    0.31
  -4  -1   9   10.29    0.36
  -4  -1   9   10.16    0.34
  -4  -1   9   10.14    0.37
  -4  -1   9   10.03    0.44
  -4  -1   9    9.64    0.47
  -3  -1   9   38.56    0.53
  -3  -1   9    37.3    0.45
  -3  -1   9   37.17    0.46
  -3  -1   9   37.16    0.43
  -2  -1   9  199.94    0.93
  -2  -1   9  199.73    0.95
  -2  -1   9  197.11    1.04
  -2  -1   9  196.65       1
  -1  -1   9    54.4    0.55
  -1  -1   9   53.88    0.61
  -1  -1   9   53.44    0.48
  -1  -1   9   52.81    0.62
  -1  -1   9   52.51    0.46
   0  -1   9   24.73    0.52
   0  -1   9   24.54    0.36
   0  -1   9   24.04    0.52
   0  -1   9   24.02     0.4
   0  -1   9      24    0.41
   1  -1   9    5.34    0.34
   1  -1   9    5.07    0.89
   1  -1   9    4.47    0.25
   1  -1   9    4.31    0.37
   2  -1   9   23.63    0.43
   2  -1   9   23.54    0.55
   2  -1   9   22.52    0.48
   3  -1   9    1.73    0.31
   3  -1   9    1.71    0.36
   3  -1   9    1.32    0.53
   3  -1   9    0.74    0.61
   3  -1   9    0.12     0.4
   4  -1   9   17.99    0.52
   4  -1   9   17.94    0.49
   4  -1   9   17.86     0.4
   4  -1   9   17.42    0.42
   5  -1   9    2.25    0.43
   5  -1   9    2.12    0.07
   5  -1   9    2.01    0.26
   5  -1   9    1.85    0.74
   5  -1   9    1.45    0.45
   6  -1   9    45.2    0.63
   6  -1   9   44.42    0.49
   6  -1   9   43.42    0.61
   6  -1   9   43.22    0.61
   7  -1   9    3.18    0.56
   7  -1   9    2.62    0.51
   7  -1   9    2.07    0.53
   7  -1   9    1.51    0.58
   8  -1   9   17.89    0.47
   8  -1   9   17.73    0.56
   8  -1   9   17.32    0.61
   8  -1   9   16.67    0.51
   9  -1   9    2.65    0.64
  10  -1   9    9.51    0.67
  10  -1   9    8.11    0.68
  10  -1   9    7.57    0.52
  11  -1   9    2.62    0.52
  11  -1   9    0.93    1.09
  11  -1   9    0.58    0.64
  12  -1   9    0.69    0.17
  13  -1   9    4.16    0.76
  13  -1   9    3.14    0.89
  14  -1   9   -0.07    0.61
  14  -1   9   -0.87    0.79
 -18   0   9   -0.05    2.38
 -17   0   9    0.59    0.68
 -17   0   9    0.06    0.47
 -16   0   9   -1.59       2
 -15   0   9   69.31    0.94
 -15   0   9   69.29    0.87
 -15   0   9   68.26    0.88
 -14   0   9    0.27    1.72
 -14   0   9   -0.87     1.7
 -13   0   9    6.22    0.64
 -13   0   9    5.36    1.13
 -13   0   9    4.27    0.49
 -12   0   9   -2.06    1.63
 -12   0   9   -1.44    1.54
 -11   0   9     0.9     0.6
 -11   0   9   -0.01    0.06
 -11   0   9   -1.16    0.41
 -11   0   9   -1.19    0.52
 -10   0   9   -0.21     1.4
 -10   0   9   -0.04    1.21
  -9   0   9  187.46    1.11
  -9   0   9  186.99    1.03
  -9   0   9  186.78    0.96
  -8   0   9       1     1.3
  -8   0   9    0.67    1.16
  -8   0   9    2.16    1.07
  -7   0   9    8.77     0.4
  -7   0   9    8.76    0.38
  -7   0   9    8.36    0.38
  -7   0   9    8.19    0.48
  -7   0   9    7.49    0.36
  -6   0   9    0.57    1.29
  -6   0   9   -1.23       1
  -5   0   9   49.94    0.55
  -5   0   9   49.55    0.59
  -5   0   9   48.48    0.54
  -5   0   9   48.37    0.53
  -5   0   9   47.43    0.63
  -4   0   9    0.41    0.89
  -4   0   9   -1.66    1.18
  -4   0   9   -0.22    0.94
  -3   0   9   422.4    1.66
  -3   0   9  420.95    1.76
  -3   0   9  420.45    1.77
  -3   0   9  419.93    1.66
  -3   0   9  419.71    1.67
  -2   0   9   -0.13    1.27
  -2   0   9    0.34    0.92
  -2   0   9    0.08    0.86
  -1   0   9   48.86    0.58
  -1   0   9    48.1    0.49
  -1   0   9   47.65    0.65
  -1   0   9   47.34    0.47
  -1   0   9    47.1    0.51
  -1   0   9   46.47     0.5
   0   0   9   -0.91    0.87
   0   0   9   -1.22     0.9
   1   0   9   28.43    0.44
   1   0   9   28.33    0.52
   1   0   9   28.25    0.47
   1   0   9    27.3    0.46
   2   0   9    0.62    0.77
   2   0   9     0.5    0.91
   3   0   9   96.15    0.67
   3   0   9   95.79    0.72
   3   0   9   95.18    0.57
   3   0   9   94.63    0.66
   3   0   9   93.55    0.58
   4   0   9    0.92    0.78
   4   0   9    0.78       1
   5   0   9  295.58    1.28
   5   0   9  294.41    1.29
   5   0   9  292.13    1.35
   5   0   9  291.94    1.24
   6   0   9    0.83    0.98
   6   0   9   -1.52    1.26
   7   0   9    11.4    0.54
   7   0   9   10.31    0.51
   8   0   9    0.51    1.31
   9   0   9    10.3    0.58
   9   0   9    9.87    0.59
   9   0   9    9.33    0.45
  10   0   9   -2.81    1.63
  11   0   9    4.89    0.66
  11   0   9    4.12    0.41
  11   0   9    3.24    0.27
  12   0   9    0.13    1.63
  13   0   9     6.5    0.72
  14   0   9   -1.02    1.73
  15   0   9   -0.94    0.75
 -17   1   9   18.21    0.71
 -17   1   9   17.64    0.84
 -16   1   9    1.36    0.74
 -15   1   9    0.48    1.35
 -15   1   9   -0.02    0.51
 -14   1   9     0.8    0.69
 -14   1   9    0.63     0.2
 -14   1   9    -0.9    0.71
 -13   1   9    1.32    0.76
 -13   1   9    1.18    0.75
 -12   1   9    1.04    1.12
 -12   1   9     0.3    0.59
 -12   1   9     0.3    0.78
 -11   1   9   94.23    0.77
 -11   1   9    93.5    0.83
 -11   1   9   93.08    0.96
 -10   1   9    1.96    0.43
 -10   1   9    1.51    0.36
 -10   1   9    1.27    0.68
 -10   1   9    0.74    0.44
  -9   1   9    65.5    0.74
  -9   1   9   64.36    0.57
  -9   1   9   64.26    0.53
  -9   1   9   64.04    0.63
  -8   1   9   13.73    0.58
  -8   1   9   13.14    0.39
  -8   1   9   12.67    0.38
  -7   1   9   40.87    0.47
  -7   1   9   40.41    0.46
  -7   1   9   40.33    0.48
  -7   1   9   39.61    0.55
  -6   1   9   46.03    0.49
  -6   1   9   45.88    0.55
  -6   1   9   44.88    0.48
  -6   1   9   44.78    0.51
  -6   1   9   44.29    0.66
  -5   1   9    2.45    0.56
  -5   1   9    1.84    0.32
  -5   1   9    1.79    0.36
  -5   1   9    1.72    0.33
  -5   1   9    1.72    0.37
  -5   1   9    0.98    0.41
  -4   1   9   10.32    0.41
  -4   1   9   10.28    0.35
  -4   1   9    9.46    0.32
  -4   1   9     9.4     0.4
  -3   1   9   36.99    0.45
  -3   1   9   36.84    0.49
  -3   1   9   36.77     0.5
  -3   1   9   36.42    0.41
  -3   1   9   35.57    0.59
  -2   1   9  200.63    0.94
  -2   1   9  199.86    0.94
  -2   1   9  199.25    1.04
  -2   1   9  199.17       1
  -1   1   9   52.87    0.52
  -1   1   9   52.58    0.51
  -1   1   9   51.86    0.57
  -1   1   9   51.76    0.67
   0   1   9   24.64     0.4
   0   1   9   24.07    0.41
   0   1   9    23.4    0.39
   0   1   9   22.49    0.57
   1   1   9    5.61    0.51
   1   1   9     5.1    0.32
   1   1   9    4.89    0.54
   1   1   9    4.41    0.37
   1   1   9    4.37    0.35
   2   1   9   23.45    0.43
   2   1   9   23.13    0.49
   2   1   9   22.85    0.57
   2   1   9   22.44    0.35
   2   1   9    22.3    0.39
   3   1   9    1.47    0.67
   3   1   9    1.25    0.39
   3   1   9    0.82    0.43
   3   1   9    0.75     0.6
   4   1   9   18.61    0.46
   4   1   9    18.2    0.43
   4   1   9   17.82    0.47
   5   1   9    3.38    0.44
   5   1   9    3.06    0.41
   6   1   9   43.77    0.61
   6   1   9   42.32    0.54
   7   1   9     1.9    0.52
   7   1   9    0.93    0.51
   8   1   9    18.2     0.6
   8   1   9   17.43    0.58
   9   1   9    2.19    0.58
   9   1   9    1.37    1.31
  11   1   9     1.2    0.45
  11   1   9    0.25     0.6
  12   1   9    1.96    0.71
  12   1   9    1.08    1.16
  13   1   9    3.22    0.64
  13   1   9    2.91     1.2
  14   1   9   -0.09    0.59
  14   1   9   -0.19    1.01
 -17   2   9    1.11     0.7
 -16   2   9   15.25    0.72
 -16   2   9   14.77     0.8
 -16   2   9   13.56    0.85
 -15   2   9    2.49    0.62
 -15   2   9    0.31    1.02
 -14   2   9    5.67    0.67
 -14   2   9     4.6    0.87
 -14   2   9    4.04    0.55
 -13   2   9    0.08    0.23
 -13   2   9   -0.18    0.74
 -13   2   9   -1.27    0.73
 -12   2   9   31.66    0.61
 -12   2   9   30.13     0.7
 -12   2   9   29.41    0.82
 -11   2   9   17.18    0.89
 -11   2   9   15.39    0.63
 -11   2   9   14.95    0.52
 -10   2   9   91.08    0.65
 -10   2   9   90.64    0.82
 -10   2   9   90.09       1
 -10   2   9   89.57    0.73
  -9   2   9   10.87    0.57
  -9   2   9   10.55    0.43
  -9   2   9   10.36     0.7
  -8   2   9   48.62    0.62
  -8   2   9   48.43    0.53
  -8   2   9   47.23    0.54
  -7   2   9    0.43    1.07
  -7   2   9    0.41    0.58
  -7   2   9    0.12    0.42
  -7   2   9   -0.01    0.16
  -7   2   9   -0.02    0.15
  -6   2   9    5.45    0.58
  -6   2   9    5.33    0.67
  -6   2   9    5.26    0.62
  -6   2   9    5.06    0.46
  -5   2   9   29.59    0.41
  -5   2   9   29.46    0.46
  -5   2   9   28.39    0.66
  -5   2   9   28.37     0.4
  -4   2   9    4.62    0.59
  -4   2   9    4.25    0.37
  -4   2   9    3.91    0.81
  -4   2   9    3.88    0.61
  -4   2   9    3.82    0.56
  -3   2   9   44.28    0.73
  -3   2   9   43.85    0.43
  -3   2   9   43.72     0.5
  -3   2   9   42.76    0.46
  -2   2   9   11.89    0.33
  -2   2   9   11.54    0.44
  -2   2   9   11.13     0.3
  -2   2   9   10.69    0.34
  -2   2   9   10.13    0.63
  -1   2   9   13.91    0.34
  -1   2   9   13.13    0.36
  -1   2   9   13.07    0.32
  -1   2   9   12.29    0.45
  -1   2   9   12.03    0.62
   0   2   9   10.64    0.62
   0   2   9    9.93     0.4
   0   2   9    9.74    0.33
   0   2   9    9.04    0.44
   1   2   9    0.96    0.45
   1   2   9    0.62    0.61
   1   2   9   -0.31    0.94
   2   2   9    1.28    0.54
   2   2   9    1.12    0.96
   3   2   9   18.73    0.58
   3   2   9   18.28    0.63
   3   2   9   16.98    0.37
   4   2   9   17.83    0.56
   4   2   9   16.71    0.42
   5   2   9   64.58    0.75
   5   2   9   63.16     0.6
   5   2   9   61.52     0.6
   6   2   9   16.99    0.64
   6   2   9   16.42    0.49
   7   2   9    9.99     0.6
   7   2   9    9.76    0.51
   8   2   9    13.1    0.67
   8   2   9   12.74    0.64
   9   2   9    1.74    0.57
   9   2   9    0.32    1.21
  10   2   9    5.48    0.66
  10   2   9     5.3     0.6
  11   2   9    1.37    0.68
  11   2   9    -1.5    0.59
  12   2   9   20.35    0.78
  13   2   9   -0.06     0.5
  13   2   9   -0.48    1.31
 -15   3   9    4.17    0.89
 -15   3   9    1.47    0.81
 -14   3   9   -0.18    0.99
 -14   3   9   -0.28    1.01
 -13   3   9    1.91    0.77
 -13   3   9    1.66    0.62
 -12   3   9   -0.01    0.58
 -12   3   9   -0.43     1.7
 -12   3   9   -1.41    0.64
 -11   3   9    2.04    0.55
 -11   3   9    0.77    1.16
 -11   3   9    0.32    0.34
 -10   3   9    5.88    0.61
 -10   3   9    4.24    0.51
 -10   3   9     3.6    1.63
  -9   3   9   16.14    0.86
  -9   3   9   14.95     0.5
  -9   3   9   14.78    0.57
  -8   3   9   16.36    0.58
  -8   3   9   15.52    0.89
  -7   3   9   21.59    0.45
  -7   3   9   20.98    0.45
  -7   3   9   18.92    0.78
  -6   3   9    2.94    0.75
  -6   3   9    2.67    0.61
  -6   3   9    1.96    0.62
  -6   3   9    1.85    0.64
  -5   3   9    11.7    0.38
  -5   3   9   10.82    0.76
  -5   3   9   10.71    0.52
  -5   3   9   10.26    0.38
  -4   3   9   16.35    0.36
  -4   3   9   16.17    0.34
  -4   3   9   15.96    0.45
  -3   3   9   32.44    0.59
  -3   3   9   30.77     0.4
  -3   3   9   28.88    0.76
  -2   3   9   44.63    0.62
  -2   3   9   44.33    0.41
  -2   3   9   43.92    0.81
  -2   3   9   43.62    0.43
  -1   3   9    2.84     0.3
  -1   3   9    2.66    0.45
  -1   3   9    1.76    0.21
  -1   3   9     0.4    0.72
   0   3   9    2.59    0.68
   0   3   9    2.26    0.72
   0   3   9    1.94     0.1
   0   3   9    1.92    0.04
   1   3   9    0.76    0.65
   1   3   9    0.06    0.12
   1   3   9       0    0.27
   1   3   9   -0.53    0.28
   2   3   9     2.5    0.38
   2   3   9     2.4    0.96
   2   3   9    1.54    1.05
   2   3   9    1.53     0.5
   3   3   9    31.5    0.79
   3   3   9   29.86     0.6
   3   3   9   29.58    0.44
   3   3   9   29.56    0.41
   4   3   9   27.93    0.51
   4   3   9   27.78     0.7
   4   3   9   25.83    0.43
   4   3   9   24.84    0.74
   5   3   9   21.51    0.73
   5   3   9   20.74     0.6
   5   3   9   20.02    0.55
   5   3   9   19.17    0.46
   6   3   9    5.17    0.65
   6   3   9    3.62    0.41
   7   3   9    2.75    0.51
   7   3   9    2.69     0.6
   8   3   9    1.49    0.64
   8   3   9    1.36    0.56
   9   3   9    6.21    0.61
   9   3   9    5.39    0.52
  10   3   9    2.63    0.36
  10   3   9    2.42    0.67
  11   3   9    0.73    0.46
  11   3   9     0.3    1.23
 -12   4   9    3.11    0.79
 -11   4   9    2.58    0.74
 -11   4   9    0.26    1.92
 -10   4   9    2.12    0.71
 -10   4   9   -0.95    0.92
  -9   4   9    2.19    0.65
  -9   4   9   -2.16    0.94
  -8   4   9   15.87    0.94
  -7   4   9    8.53    0.89
  -6   4   9    0.88    0.14
  -5   4   9   16.36    0.49
  -5   4   9   14.43    1.65
  -4   4   9    0.43    1.59
  -3   4   9    1.06    0.89
  -3   4   9    0.15    0.83
  -2   4   9    0.76    0.72
  -1   4   9    6.67    0.49
   0   4   9    0.94    0.74
   0   4   9   -0.59    0.83
   1   4   9   13.75    0.57
   1   4   9    11.2    1.43
   2   4   9     0.2    0.38
   2   4   9   -1.19    0.47
   3   4   9    3.99    0.12
   3   4   9    3.02    0.57
   4   4   9    4.93    0.77
   5   4   9    1.86    0.62
   6   4   9    0.09    0.51
   6   4   9   -0.94     0.9
   7   4   9   -0.05    0.47
   8   4   9    6.81    1.28
  -4   5   9   -0.56    0.99
  -3  -5  10    0.22    0.71
  -2  -5  10    1.65    0.72
  -1  -5  10    0.49    0.69
 -10  -4  10    0.91    0.61
  -9  -4  10     0.8    0.55
  -8  -4  10   -0.85    0.64
  -7  -4  10    2.28    0.68
  -6  -4  10    1.92    0.64
  -5  -4  10   -0.29    0.64
  -4  -4  10    0.72     0.4
  -3  -4  10     2.4    0.67
  -2  -4  10    8.12    0.68
  -2  -4  10    6.77    0.71
  -1  -4  10    1.67    0.72
  -1  -4  10    1.56    1.22
   0  -4  10    10.4    0.75
   0  -4  10    8.78    0.53
   1  -4  10     0.5    0.81
   2  -4  10    6.94    0.59
   2  -4  10    6.21    0.75
   3  -4  10    0.91    0.74
   3  -4  10   -0.02    0.82
   4  -4  10    2.63    0.47
   4  -4  10    2.43    0.78
   6  -4  10   32.26    0.79
   7  -4  10    5.87    0.72
   8  -4  10   23.15    0.99
 -14  -3  10   10.64    0.73
 -13  -3  10    2.64     0.7
 -12  -3  10    1.23    0.49
 -10  -3  10    2.58    0.63
 -10  -3  10    0.16    0.84
  -9  -3  10    4.13    0.54
  -8  -3  10   22.23    0.64
  -8  -3  10   21.35    0.44
  -7  -3  10    1.58    1.13
  -7  -3  10    1.28    0.46
  -6  -3  10   72.77    0.79
  -5  -3  10    6.35    0.63
  -5  -3  10    6.25    0.59
  -5  -3  10    5.72     0.4
  -4  -3  10    0.53    0.81
  -4  -3  10   -0.12    0.96
  -3  -3  10   17.07    0.65
  -3  -3  10   16.64    0.43
  -2  -3  10    4.69     0.4
  -2  -3  10    4.25    0.58
  -2  -3  10    3.86    0.39
  -2  -3  10    3.72    1.15
  -1  -3  10    1.32    0.39
  -1  -3  10     1.2     0.5
  -1  -3  10     0.8    0.77
   0  -3  10   27.84    0.64
   0  -3  10   27.51    0.54
   0  -3  10   26.95     0.7
   0  -3  10   26.68    0.44
   1  -3  10    5.65    0.68
   1  -3  10    5.44    0.43
   1  -3  10    4.91    0.92
   2  -3  10   29.42    0.64
   2  -3  10   28.02    0.72
   3  -3  10   41.94    0.72
   3  -3  10   38.69    0.77
   4  -3  10     1.5    0.55
   4  -3  10     0.7    0.36
   5  -3  10    5.62    0.66
   5  -3  10    5.34    0.58
   5  -3  10    3.85    0.31
   6  -3  10    1.44     0.1
   6  -3  10   -0.36    0.72
   7  -3  10   -0.04    0.44
   7  -3  10   -1.38    0.68
   8  -3  10    2.17    0.72
   8  -3  10   -1.12    0.73
   9  -3  10    5.26    0.68
   9  -3  10    3.02    1.17
   9  -3  10     2.7    0.65
  10  -3  10    2.03    0.72
  10  -3  10    1.52    0.98
  10  -3  10    0.07    0.87
  11  -3  10    3.08    0.66
  11  -3  10     2.3    0.84
 -16  -2  10    3.81    0.72
 -16  -2  10     3.4    0.71
 -15  -2  10    2.95     0.7
 -15  -2  10    2.46    0.79
 -14  -2  10   -0.02    0.63
 -13  -2  10    4.92    0.63
 -12  -2  10     3.3    0.63
 -11  -2  10   35.37    0.62
 -10  -2  10   10.47    0.62
 -10  -2  10    8.93     0.5
 -10  -2  10    8.44    0.43
  -9  -2  10   20.56    0.49
  -9  -2  10   19.56    0.41
  -8  -2  10    0.82    0.35
  -8  -2  10    0.73    0.41
  -8  -2  10   -0.14    0.86
  -7  -2  10    8.18    0.61
  -7  -2  10    7.94    0.42
  -7  -2  10    7.51     0.4
  -7  -2  10    7.27    0.54
  -6  -2  10    0.76    0.52
  -6  -2  10    0.74     0.7
  -6  -2  10   -0.04     0.9
  -6  -2  10   -0.19    0.64
  -5  -2  10   57.43    0.51
  -5  -2  10   56.67    0.33
  -5  -2  10   56.48    0.37
  -4  -2  10     1.8    0.57
  -4  -2  10    1.33    0.24
  -4  -2  10    0.31    0.45
  -3  -2  10    25.5    0.43
  -3  -2  10   24.16    0.27
  -2  -2  10   29.64    0.33
  -2  -2  10   29.16    0.44
  -1  -2  10     2.2    0.51
  -1  -2  10    0.93    0.49
  -1  -2  10     0.8    0.18
  -1  -2  10    0.34    0.32
   0  -2  10    6.36    0.51
   0  -2  10    5.95    0.24
   0  -2  10    5.43    0.46
   1  -2  10    4.62    0.49
   1  -2  10    4.23    0.56
   1  -2  10    3.94    0.21
   1  -2  10    3.88    0.25
   1  -2  10    3.27    0.17
   2  -2  10    3.63    0.51
   2  -2  10    2.61     0.5
   2  -2  10    2.38    0.52
   2  -2  10    2.07    0.09
   2  -2  10    1.48    0.58
   3  -2  10   29.08    0.37
   3  -2  10   28.18     0.6
   3  -2  10   28.18    0.34
   4  -2  10    1.33    0.62
   4  -2  10    0.88    0.91
   5  -2  10    6.55    0.67
   5  -2  10    5.91    0.38
   6  -2  10   34.16    0.77
   6  -2  10   32.23    0.43
   6  -2  10    32.2    0.71
   6  -2  10   31.43    0.47
   7  -2  10   11.76    0.66
   7  -2  10   10.43    0.47
   7  -2  10   10.13    0.37
   7  -2  10    8.71    1.14
   8  -2  10   14.17    0.65
   8  -2  10   13.33    0.51
   9  -2  10    0.67    0.59
   9  -2  10    0.54    0.32
   9  -2  10    0.34    0.69
  10  -2  10    0.86    0.72
  11  -2  10    3.89    0.64
  11  -2  10    2.35    0.71
  12  -2  10    3.83    0.65
  12  -2  10    1.98    0.67
  13  -2  10    -2.3    0.89
 -17  -1  10    3.04    0.88
 -17  -1  10    2.85    0.75
 -16  -1  10     1.6    0.92
 -15  -1  10    1.58     0.7
 -15  -1  10    0.21    0.63
 -14  -1  10    0.95    0.73
 -14  -1  10    0.41    0.51
 -13  -1  10   11.11    0.52
 -13  -1  10   10.66    0.64
 -13  -1  10   10.26    0.61
 -12  -1  10   32.94     0.6
 -12  -1  10   31.77    0.67
 -12  -1  10   31.59    0.66
 -11  -1  10    2.06    0.51
 -11  -1  10    1.16    0.26
 -11  -1  10    0.98    0.62
 -10  -1  10   41.71    0.66
 -10  -1  10   41.04    0.62
  -9  -1  10    1.34    0.49
  -9  -1  10   -0.79    0.43
  -8  -1  10    9.88    0.43
  -8  -1  10    9.52     0.4
  -8  -1  10    8.54    0.65
  -7  -1  10    8.48    0.45
  -7  -1  10     7.9    0.43
  -7  -1  10    7.72     0.4
  -6  -1  10    2.95    0.38
  -6  -1  10    2.56     0.4
  -6  -1  10    2.41    0.43
  -6  -1  10    2.38    0.38
  -6  -1  10    2.11    0.66
  -5  -1  10     9.7    0.41
  -5  -1  10    9.22    0.38
  -5  -1  10    9.21    0.42
  -5  -1  10    8.76    0.45
  -4  -1  10   41.56    0.46
  -4  -1  10   40.61    0.43
  -4  -1  10    40.4    0.47
  -4  -1  10   40.06    0.56
  -3  -1  10    4.27    0.44
  -3  -1  10    4.23    0.36
  -3  -1  10    3.89    0.38
  -3  -1  10    3.07    0.56
  -2  -1  10   18.68    0.42
  -2  -1  10   17.98    0.49
  -2  -1  10   17.53    0.39
  -1  -1  10    1.15    0.45
  -1  -1  10    0.52    0.65
  -1  -1  10   -0.07     0.3
  -1  -1  10   -0.11    0.36
   0  -1  10   58.79    0.65
   0  -1  10   58.71    0.72
   0  -1  10   57.95    0.51
   0  -1  10   56.44    0.52
   0  -1  10   55.86    0.54
   1  -1  10    0.73    0.51
   1  -1  10    0.65    0.48
   1  -1  10    0.45    0.21
   1  -1  10    0.42    0.07
   1  -1  10    0.12    0.48
   2  -1  10  113.49    0.89
   2  -1  10   112.6    0.65
   2  -1  10   111.9    0.71
   2  -1  10  111.88    0.77
   2  -1  10   110.9    0.68
   3  -1  10     3.4    0.43
   3  -1  10    2.78    0.34
   3  -1  10    1.57     0.8
   4  -1  10     2.5    0.34
   4  -1  10    2.28     0.5
   5  -1  10    7.25    0.91
   5  -1  10    7.22    0.91
   6  -1  10   31.93    0.63
   6  -1  10    31.5    0.48
   6  -1  10   31.41    0.66
   6  -1  10   30.72    0.62
   7  -1  10   11.17    0.59
   7  -1  10   11.15    0.61
   7  -1  10   10.93    0.38
   7  -1  10    9.29    0.58
   8  -1  10    8.87    0.65
   8  -1  10     8.1    0.62
   8  -1  10    7.68    0.54
   9  -1  10    8.76     0.6
   9  -1  10     8.6    0.66
   9  -1  10    7.16    0.92
  10  -1  10    7.03    0.71
  10  -1  10    5.34    0.81
  11  -1  10    0.39    0.92
  11  -1  10   -0.05    0.65
  11  -1  10   -0.06    0.53
  12  -1  10    3.95    1.03
  12  -1  10    3.77    1.18
  12  -1  10    1.87    0.73
  13  -1  10    0.54    0.75
  13  -1  10    0.41    0.78
  14  -1  10   -0.07    0.71
 -17   0  10   -0.64    1.98
 -16   0  10    2.36    0.63
 -15   0  10   -3.33     1.8
 -14   0  10    5.07    0.72
 -14   0  10    4.29     0.6
 -13   0  10   -0.33    1.61
 -12   0  10   22.46    0.57
 -12   0  10   22.06    0.65
 -12   0  10   21.02    0.67
 -11   0  10    1.07    1.46
 -11   0  10   -2.24    1.52
 -10   0  10  102.08    0.79
 -10   0  10  101.25     0.7
 -10   0  10  101.03    0.78
 -10   0  10  100.55    0.83
  -9   0  10    1.36    1.23
  -8   0  10    2.53    0.39
  -8   0  10    1.73    0.53
  -8   0  10    1.13    0.88
  -7   0  10   -0.61    1.22
  -7   0  10    0.22    1.03
  -6   0  10  127.06    0.81
  -6   0  10  126.14    0.83
  -6   0  10  125.39    0.77
  -6   0  10  124.14    0.81
  -6   0  10  123.39    0.88
  -6   0  10  123.19    0.76
  -5   0  10   -0.21    1.19
  -5   0  10   -0.37     1.1
  -4   0  10  111.11    0.72
  -4   0  10  111.02    0.77
  -4   0  10  111.01    0.69
  -4   0  10  110.63    0.67
  -4   0  10  109.21    0.67
  -3   0  10   -0.25    1.29
  -3   0  10    1.45    0.86
  -3   0  10   -0.71    0.96
  -2   0  10  168.36    0.87
  -2   0  10  166.68    0.83
  -2   0  10  166.49    0.92
  -2   0  10  166.31     0.8
  -2   0  10  165.97    0.81
  -2   0  10  164.44    0.99
  -1   0  10   -1.69    1.07
  -1   0  10    1.54    0.83
   0   0  10   78.49    0.68
   0   0  10   76.18    0.66
   0   0  10   75.58    0.59
   1   0  10   -1.01    0.75
   1   0  10    0.39    0.98
   2   0  10   16.02    0.44
   2   0  10   15.44    0.46
   2   0  10   15.36    0.42
   2   0  10   15.21    0.34
   2   0  10   14.85    0.49
   3   0  10     0.7    1.01
   3   0  10   -1.13    0.78
   4   0  10  257.47    1.19
   4   0  10   257.4    1.17
   4   0  10  256.26    1.11
   6   0  10   21.29    0.55
   6   0  10   20.73    0.54
   7   0  10   -1.88    1.26
   8   0  10    6.03    0.57
   8   0  10       5    0.27
   9   0  10   -1.53     1.5
  10   0  10    80.5    0.83
  10   0  10   77.23    0.61
  11   0  10   -1.51    1.79
  12   0  10   -0.74    0.71
  12   0  10   -0.77    0.67
  13   0  10   -3.43    1.68
  14   0  10     5.4    0.73
 -17   1  10    1.99    0.79
 -17   1  10    1.47    0.76
 -16   1  10    1.96    0.74
 -16   1  10    1.54     0.9
 -15   1  10   -0.18    0.56
 -14   1  10   -0.44    0.49
 -14   1  10   -1.03    0.66
 -14   1  10   -1.26    0.75
 -13   1  10   10.93    0.72
 -13   1  10   10.49    0.54
 -13   1  10    9.69    0.68
 -12   1  10   33.47     0.5
 -12   1  10   31.44    0.59
 -12   1  10    31.3    0.69
 -11   1  10    2.32    0.47
 -11   1  10    2.01    0.73
 -11   1  10    1.32    0.49
 -11   1  10    1.23    0.32
 -11   1  10    0.35    0.55
 -10   1  10   41.95    0.56
 -10   1  10   40.92    0.55
 -10   1  10   40.89    0.66
 -10   1  10   40.78    0.53
 -10   1  10   39.94    0.79
  -9   1  10    1.44    0.53
  -9   1  10    0.58    0.65
  -9   1  10    0.05    0.34
  -9   1  10   -0.68     0.6
  -8   1  10    8.83    0.39
  -8   1  10    8.68    0.86
  -8   1  10    8.27    0.24
  -8   1  10    8.01    0.51
  -7   1  10    9.57    0.62
  -7   1  10    8.39    0.41
  -7   1  10    7.24    0.33
  -6   1  10    2.75    0.42
  -6   1  10    2.35    0.38
  -6   1  10    2.09    0.51
  -6   1  10    1.77    0.06
  -5   1  10    9.49    0.35
  -5   1  10    8.98    0.36
  -5   1  10    8.56    0.38
  -5   1  10    8.31    0.58
  -5   1  10    8.13    0.75
  -4   1  10   40.95    0.45
  -4   1  10   40.84    0.45
  -4   1  10   40.64    0.48
  -4   1  10   40.04    0.49
  -4   1  10    39.6    0.63
  -4   1  10   39.02    0.49
  -3   1  10    4.04    0.32
  -3   1  10    4.02    0.33
  -3   1  10    3.74    0.71
  -3   1  10    3.35    0.25
  -2   1  10    18.7    0.39
  -2   1  10   18.49    0.57
  -2   1  10   18.47    0.39
  -2   1  10   18.05    0.38
  -2   1  10   17.38    0.49
  -1   1  10    0.76    0.43
  -1   1  10    0.47    0.53
  -1   1  10    0.45    0.71
  -1   1  10    0.29     0.4
  -1   1  10   -0.67    0.31
  -1   1  10   -0.81    0.49
   0   1  10   57.64    0.52
   0   1  10   57.51    0.55
   0   1  10   57.33    0.63
   0   1  10   56.95    0.62
   0   1  10   56.61    0.52
   1   1  10    1.87    0.45
   1   1  10    1.55    0.41
   1   1  10     0.6    0.37
   1   1  10    0.32    0.44
   1   1  10   -0.41    0.35
   2   1  10   113.2     0.7
   2   1  10  112.99    0.88
   2   1  10  112.64    0.79
   2   1  10  110.42    0.66
   3   1  10    3.17    0.46
   3   1  10    2.24    0.43
   3   1  10    1.73    0.61
   4   1  10    2.41    0.47
   4   1  10    2.17    0.42
   5   1  10    6.61    0.51
   5   1  10    6.42    0.68
   6   1  10   30.97    0.63
   6   1  10    30.3    0.57
   7   1  10   10.48     0.6
   8   1  10    8.73    0.64
   8   1  10    6.58    0.23
   9   1  10    7.39    0.62
   9   1  10    7.23    1.16
  10   1  10    6.29    0.66
  11   1  10   -0.41     1.2
  12   1  10    5.02    0.81
  12   1  10    4.12    0.69
  13   1  10     1.3    0.89
  13   1  10    1.04    1.35
  14   1  10    1.53    1.38
 -16   2  10    1.48    0.44
 -16   2  10    1.23    0.86
 -15   2  10    1.25    0.75
 -15   2  10     1.2     0.6
 -14   2  10     2.9     0.8
 -14   2  10    0.21    0.89
 -14   2  10   -0.79    0.77
 -13   2  10    4.93    0.81
 -12   2  10    1.78    0.65
 -11   2  10   36.65    0.74
 -11   2  10   34.05     0.6
 -11   2  10   33.87    0.96
 -10   2  10    9.35    0.62
 -10   2  10    8.34    0.39
 -10   2  10    7.23     0.8
  -9   2  10   20.95    0.62
  -9   2  10   20.75    0.84
  -9   2  10   20.41    0.45
  -9   2  10   19.92    0.52
  -8   2  10    2.12    0.73
  -8   2  10    0.27    0.48
  -8   2  10   -0.15    0.63
  -7   2  10    8.68    0.38
  -7   2  10    8.36    0.71
  -7   2  10    7.65    0.41
  -6   2  10    0.91    0.66
  -6   2  10    0.61    0.57
  -6   2  10    0.07    0.49
  -6   2  10   -0.02    0.51
  -5   2  10   57.33    0.58
  -4   2  10    2.58    0.71
  -4   2  10    0.86    0.34
  -4   2  10    0.81     0.4
  -4   2  10    0.57    0.82
  -3   2  10   25.63    0.51
  -3   2  10   25.13     0.4
  -3   2  10   24.09    0.67
  -3   2  10   23.51    0.47
  -2   2  10   29.99    0.41
  -2   2  10   29.15    0.42
  -2   2  10   28.07    0.72
  -2   2  10   27.29    0.56
  -1   2  10    1.14    0.85
  -1   2  10    0.79    0.31
  -1   2  10    0.36    0.45
  -1   2  10   -0.55    0.57
   0   2  10    6.79    0.37
   0   2  10    6.65    0.49
   0   2  10    5.64    0.32
   0   2  10    5.62    0.59
   1   2  10    4.87    0.66
   1   2  10    4.64    0.36
   1   2  10    4.46    0.49
   1   2  10    4.26    0.38
   2   2  10    4.11    0.68
   2   2  10    2.84    0.36
   2   2  10    2.78    0.41
   2   2  10     1.4    0.47
   3   2  10   29.02    0.51
   3   2  10    28.7    0.68
   3   2  10   28.24    0.59
   4   2  10    1.97    0.49
   4   2  10    1.95    0.59
   4   2  10    1.57    0.66
   5   2  10    7.04    0.53
   5   2  10    6.68    0.58
   6   2  10    34.3    0.67
   6   2  10   33.17     0.7
   7   2  10   11.93    0.62
   7   2  10    9.48    0.61
   8   2  10   12.77    0.62
   8   2  10   12.63    0.65
   9   2  10    1.89    0.68
   9   2  10    0.26    0.78
  10   2  10    0.85    0.63
  10   2  10    0.57       1
  11   2  10    3.24    0.66
  11   2  10    1.85    0.99
  12   2  10    4.69    0.76
  12   2  10    2.71    0.51
  13   2  10   -0.01    1.02
 -14   3  10   10.81    0.77
 -14   3  10    8.85    0.66
 -13   3  10    1.66    0.71
 -12   3  10    3.14    0.53
 -12   3  10       2     0.1
 -12   3  10    0.09    0.93
 -11   3  10    1.49    0.52
 -11   3  10    1.28    0.48
 -11   3  10    -0.3    0.85
 -10   3  10    0.81    0.81
 -10   3  10    0.36    1.06
  -9   3  10    5.84    0.51
  -9   3  10    5.36    0.85
  -9   3  10    4.88    0.58
  -8   3  10   22.51    0.51
  -8   3  10   20.49    0.85
  -7   3  10    2.38    0.44
  -7   3  10    0.59    1.52
  -6   3  10    73.5     0.7
  -6   3  10   73.48    0.75
  -6   3  10   71.41    0.61
  -5   3  10    6.07    0.54
  -5   3  10    5.87    0.39
  -5   3  10    5.85    0.37
  -5   3  10    5.68    0.44
  -5   3  10    5.28    1.52
  -4   3  10    0.86    0.35
  -4   3  10    0.45    0.51
  -4   3  10    0.43    0.36
  -4   3  10   -0.54    0.74
  -3   3  10   18.13    0.53
  -3   3  10   17.01    0.39
  -2   3  10    5.79    0.84
  -2   3  10    3.72    0.59
  -2   3  10    3.48    0.64
  -2   3  10    3.24    0.13
  -1   3  10    0.63    0.45
  -1   3  10   -0.16    1.05
  -1   3  10   -0.51    0.71
   0   3  10   28.82     0.8
   0   3  10   28.01    0.44
   0   3  10   27.33    0.59
   0   3  10   26.19    0.38
   1   3  10    5.18    0.39
   1   3  10    4.75    0.76
   1   3  10    4.14    0.48
   1   3  10    3.75    0.67
   2   3  10   30.76    0.49
   2   3  10   30.16    0.76
   2   3  10   30.03    0.43
   3   3  10   41.32    0.71
   3   3  10   41.23    0.55
   3   3  10   40.65    0.87
   3   3  10   39.73     0.5
   4   3  10    2.84    0.77
   4   3  10    1.76    0.57
   4   3  10    0.94    0.66
   5   3  10    7.61    0.73
   5   3  10    5.96    0.59
   5   3  10    5.57    0.51
   6   3  10    0.56    0.64
   7   3  10    0.23    0.65
   7   3  10   -1.55    0.57
   8   3  10    0.52    1.09
   8   3  10   -1.31    0.61
   9   3  10    4.23    0.63
   9   3  10    2.21    0.63
  10   3  10    1.28    0.33
  11   3  10     4.7    0.72
  11   3  10    1.18    1.38
 -11   4  10    5.62     0.7
 -10   4  10       0    0.77
  -9   4  10   -0.29    0.94
  -7   4  10    1.22    0.87
  -7   4  10   -0.75    0.96
  -6   4  10    2.55    0.58
  -6   4  10    0.41    1.32
  -5   4  10   -0.47    0.53
  -5   4  10   -1.05    0.84
  -4   4  10    0.89    0.49
  -4   4  10   -0.65    0.84
  -3   4  10    0.62    0.47
  -3   4  10   -0.35    0.85
  -2   4  10    7.02    0.59
  -2   4  10    4.63    0.91
  -1   4  10    1.46    0.92
   0   4  10    7.98    0.58
   0   4  10    6.99     1.1
   1   4  10    1.32    0.52
   1   4  10   -0.31    0.75
   2   4  10    8.43    0.63
   2   4  10    6.25    0.75
   3   4  10    0.78    0.53
   4   4  10    3.57    0.81
   4   4  10    2.09    1.03
   5   4  10     7.9    0.69
   6   4  10   32.95    0.76
   7   4  10    5.27    1.03
 -11  -4  11    1.04    0.59
 -10  -4  11    0.07    0.56
  -9  -4  11    8.49    0.62
  -8  -4  11   -0.21    0.69
  -7  -4  11    1.15    0.85
  -6  -4  11    3.41    0.63
  -4  -4  11    0.87    0.94
  -3  -4  11   -0.17    1.21
  -2  -4  11    2.26    0.74
  -2  -4  11    1.79    0.75
  -1  -4  11    0.33    1.05
  -1  -4  11    0.28    1.21
   0  -4  11     3.9    0.76
   0  -4  11    3.59    0.55
   1  -4  11    3.29    0.77
   1  -4  11    2.61     0.6
   2  -4  11   -1.01    0.66
   2  -4  11   -1.66    0.74
   3  -4  11    0.76    1.49
   3  -4  11    0.26    0.11
   4  -4  11    2.78    0.82
   4  -4  11    2.09    0.71
   4  -4  11    0.31    1.36
   5  -4  11       0    1.09
   6  -4  11    4.01    0.73
   6  -4  11    2.87    0.78
 -13  -3  11    1.49    0.67
 -12  -3  11    2.65    0.66
 -11  -3  11   11.09       1
 -10  -3  11    0.88    0.66
  -9  -3  11   16.87    0.74
  -9  -3  11   14.63    0.59
  -8  -3  11    2.23    0.69
  -7  -3  11    9.68    0.59
  -6  -3  11    9.04    0.69
  -6  -3  11    8.36     0.6
  -6  -3  11    8.11    0.82
  -5  -3  11   11.89    0.64
  -5  -3  11   11.37    0.41
  -4  -3  11     2.3    0.66
  -4  -3  11     1.7    0.63
  -4  -3  11    0.68    0.36
  -3  -3  11   58.35    0.76
  -3  -3  11   57.43    0.53
  -3  -3  11   56.73    0.48
  -2  -3  11    1.98    0.62
  -2  -3  11    1.56    0.43
  -2  -3  11    0.71    0.41
  -2  -3  11   -0.58    0.63
  -1  -3  11   85.27    0.68
  -1  -3  11   83.74    0.89
   0  -3  11    4.54    0.55
   0  -3  11    3.97    1.05
   1  -3  11   13.98    0.66
   1  -3  11   12.14    0.56
   2  -3  11   -0.38    0.63
   3  -3  11    4.06    0.64
   3  -3  11    3.85    0.62
   3  -3  11    3.83    1.43
   4  -3  11    8.47    0.63
   4  -3  11    6.93    0.74
   5  -3  11   13.56    0.78
   5  -3  11   12.44    0.72
   6  -3  11    1.38    0.72
   6  -3  11    0.71    0.75
   7  -3  11    2.34    0.68
   7  -3  11    0.43    1.49
   8  -3  11    2.16    0.77
   8  -3  11   -1.22    0.76
   9  -3  11    0.31    0.66
   9  -3  11   -0.55    0.66
  10  -3  11    6.12    0.72
  10  -3  11    3.73    0.87
 -16  -2  11    2.46    0.73
 -15  -2  11    2.68    0.44
 -14  -2  11    1.19    0.66
 -13  -2  11    0.65    0.63
 -12  -2  11    1.78    0.64
 -12  -2  11     1.2     0.9
 -11  -2  11    8.56    0.85
 -11  -2  11    8.54    0.95
 -10  -2  11   17.74    0.46
  -9  -2  11   13.96    0.64
  -9  -2  11   12.85    0.51
  -8  -2  11    0.12    0.06
  -8  -2  11    0.11    0.07
  -7  -2  11    1.23    0.46
  -7  -2  11    0.52    1.12
  -6  -2  11   22.48    0.42
  -6  -2  11   21.85    0.21
  -5  -2  11    0.68     0.3
  -5  -2  11   -0.24     0.5
  -5  -2  11   -0.43    1.02
  -4  -2  11   48.58    0.63
  -3  -2  11   22.29    0.36
  -3  -2  11   21.66     0.3
  -3  -2  11   21.07    0.46
  -2  -2  11   20.98    0.35
  -2  -2  11   20.68    0.51
  -2  -2  11   20.07    0.27
  -1  -2  11   29.94    0.37
   0  -2  11   18.43    0.34
   0  -2  11    18.4    0.58
   1  -2  11    0.36     0.4
   1  -2  11   -0.59     0.3
   1  -2  11   -0.63    0.63
   1  -2  11   -0.93    0.52
   2  -2  11   24.71    0.63
   2  -2  11   24.63    0.38
   2  -2  11   24.19    0.35
   2  -2  11   22.31    0.72
   3  -2  11    1.57    0.58
   3  -2  11    1.05    0.29
   3  -2  11    0.91    0.61
   3  -2  11    0.44    0.35
   4  -2  11    7.79     0.6
   4  -2  11    7.17    0.34
   4  -2  11    7.09    0.75
   4  -2  11     5.9    0.67
   5  -2  11    1.42     0.4
   5  -2  11    0.69    0.09
   5  -2  11    0.42    0.48
   5  -2  11   -0.16    0.63
   6  -2  11    3.14    0.63
   6  -2  11    2.97     0.4
   6  -2  11    2.65    0.68
   6  -2  11    2.48    0.45
   7  -2  11    8.67    0.69
   7  -2  11    7.44    0.77
   7  -2  11    5.52    0.45
   8  -2  11    0.85    0.69
   8  -2  11    0.39    0.74
   8  -2  11     0.2    0.08
   9  -2  11    1.49    1.07
  10  -2  11    1.21    0.64
  10  -2  11   -0.87    0.83
  10  -2  11    -1.6    0.58
  11  -2  11     1.3    0.62
  11  -2  11    0.55    1.35
  11  -2  11   -0.62    0.76
  12  -2  11   -2.64    0.87
 -17  -1  11    2.06    0.72
 -17  -1  11    0.09    0.36
 -16  -1  11    1.92     0.7
 -16  -1  11    0.37    1.43
 -15  -1  11    4.68    0.67
 -15  -1  11    4.63    0.79
 -13  -1  11    5.41     0.7
 -13  -1  11    3.91    0.65
 -13  -1  11    3.24    0.55
 -12  -1  11    4.15    0.78
 -12  -1  11    3.73    0.54
 -11  -1  11    5.04    1.05
 -11  -1  11    4.36    0.61
 -10  -1  11    2.98    0.55
 -10  -1  11    2.15    0.52
  -9  -1  11    1.64    0.53
  -9  -1  11     1.2    0.94
  -9  -1  11   -0.32    0.53
  -9  -1  11   -0.36    0.47
  -8  -1  11    4.98    0.68
  -8  -1  11    4.32    0.78
  -8  -1  11    3.55    0.43
  -7  -1  11   26.55    0.52
  -7  -1  11   25.01    0.47
  -6  -1  11    4.54    0.39
  -6  -1  11    4.32    0.45
  -6  -1  11    3.71    0.73
  -5  -1  11   188.7    1.05
  -5  -1  11  187.36    0.95
  -5  -1  11   186.5    0.97
  -4  -1  11   23.58    0.42
  -4  -1  11   23.35     0.5
  -3  -1  11   17.69    0.43
  -3  -1  11    16.1     0.4
  -2  -1  11   -0.51    0.64
  -2  -1  11   -1.21    0.38
  -1  -1  11    1.58    0.47
  -1  -1  11    1.15    0.32
  -1  -1  11    1.03    0.71
  -1  -1  11    0.28    0.52
   0  -1  11    4.37     0.4
   0  -1  11     4.3    0.34
   0  -1  11    4.08    0.49
   1  -1  11   68.45    0.63
   1  -1  11   67.63    0.55
   2  -1  11   53.28    0.68
   2  -1  11   52.72     0.6
   3  -1  11    4.85    0.37
   3  -1  11    3.72    0.45
   4  -1  11     1.7    0.33
   4  -1  11    1.28    0.83
   4  -1  11    0.55    0.75
   5  -1  11    2.49    0.53
   5  -1  11     1.7    0.64
   5  -1  11    1.05    0.57
   6  -1  11    8.16    0.38
   6  -1  11     8.1     0.6
   6  -1  11     7.8    0.52
   7  -1  11    3.27    0.62
   7  -1  11    1.88    0.62
   8  -1  11   42.31    0.79
   8  -1  11   40.88    0.76
   9  -1  11   15.83     0.7
   9  -1  11   15.79    0.74
   9  -1  11   14.65    0.57
  10  -1  11   11.21    0.65
  10  -1  11   10.61    0.71
  10  -1  11     9.8    0.57
  11  -1  11    1.44    0.76
  11  -1  11   -0.61    0.56
  12  -1  11     1.3    0.77
  12  -1  11   -0.39    0.73
  13  -1  11    0.59    0.79
 -17   0  11    3.48    0.73
 -17   0  11    2.09     0.8
 -16   0  11    0.36     1.9
 -15   0  11   27.88    0.77
 -15   0  11   27.24     0.7
 -14   0  11    3.01    1.81
 -13   0  11   30.45    0.75
 -13   0  11   28.55    0.77
 -13   0  11   28.42    0.64
 -12   0  11    2.99    1.66
 -12   0  11   -1.89    1.57
 -11   0  11    3.38    0.84
 -11   0  11    3.22    0.26
 -11   0  11    3.15    0.23
 -11   0  11    2.34    0.65
 -10   0  11    0.45    1.44
  -9   0  11   11.61    0.49
  -9   0  11   10.54    0.63
  -8   0  11    1.54    1.17
  -8   0  11   -1.13    1.43
  -7   0  11  143.91    1.04
  -7   0  11  142.35    0.85
  -6   0  11    0.76     1.1
  -6   0  11   -0.53    0.99
  -6   0  11    1.69    1.36
  -5   0  11   109.6    0.89
  -5   0  11  107.54    0.83
  -5   0  11  107.53    0.71
  -5   0  11  107.18    0.79
  -5   0  11  106.14     0.7
  -4   0  11   -0.33    1.29
  -4   0  11   -1.81    0.97
  -3   0  11   11.84    0.39
  -3   0  11   11.74     0.4
  -3   0  11   11.29    0.44
  -3   0  11   10.21    0.54
  -2   0  11     1.4    0.99
  -2   0  11    0.16    1.01
  -1   0  11   81.55    0.68
  -1   0  11   80.77    0.62
  -1   0  11   80.55    0.64
  -1   0  11   79.35    0.74
   0   0  11    0.38    1.03
   0   0  11    0.61    0.84
   1   0  11   12.17    0.46
   1   0  11   11.44    0.36
   2   0  11    0.98    0.82
   3   0  11    2.58    0.89
   3   0  11    2.35    0.68
   3   0  11    1.79     0.4
   4   0  11    2.57    1.21
   5   0  11   22.64    0.55
   5   0  11   21.42    0.51
   6   0  11    0.66    1.31
   7   0  11     1.3    0.57
   7   0  11   -0.09    0.55
   8   0  11    0.96    1.48
   9   0  11    5.18    0.67
   9   0  11    3.97    0.46
   9   0  11    3.32    0.53
  10   0  11    1.05    1.84
  11   0  11   25.25    0.74
  11   0  11   25.04    0.75
  11   0  11   24.13    0.57
  12   0  11   -2.76    1.68
  13   0  11    1.14    1.34
  13   0  11   -0.27     0.8
 -17   1  11    0.56    1.21
 -16   1  11    2.05    0.62
 -16   1  11    1.95    0.79
 -15   1  11    3.77    1.39
 -15   1  11    2.94    0.86
 -14   1  11    7.43    1.38
 -14   1  11    7.33       1
 -13   1  11    4.15    0.54
 -13   1  11    3.48    0.69
 -12   1  11    4.77    0.63
 -12   1  11     4.7    0.51
 -12   1  11    3.19    0.78
 -11   1  11    5.22    0.44
 -11   1  11    3.88    0.58
 -11   1  11    3.66    0.46
 -11   1  11    2.86    0.73
 -10   1  11    2.42     0.6
 -10   1  11    2.18    0.45
 -10   1  11    1.62    0.87
  -9   1  11    0.51    0.64
  -9   1  11     0.2    0.95
  -9   1  11    0.08    0.81
  -8   1  11    5.97    0.42
  -8   1  11    5.94    0.68
  -8   1  11    3.94    0.42
  -7   1  11   27.19    0.47
  -7   1  11   26.34    0.53
  -7   1  11   25.72    0.68
  -7   1  11   25.28    0.51
  -6   1  11    5.24    0.48
  -6   1  11     4.4    0.38
  -6   1  11    3.28    0.25
  -6   1  11    2.91    0.99
  -5   1  11  184.74       1
  -5   1  11  183.58    0.98
  -5   1  11  183.57    0.92
  -4   1  11   24.05    0.44
  -4   1  11   23.96    0.51
  -4   1  11   23.18    0.46
  -4   1  11   22.58    0.53
  -4   1  11   21.99    0.62
  -3   1  11   17.87    0.49
  -3   1  11   17.63     0.4
  -3   1  11   16.94    0.65
  -3   1  11   16.13     0.5
  -2   1  11    0.41    0.64
  -2   1  11    0.22     0.4
  -2   1  11    0.08    0.33
  -2   1  11   -0.01    0.15
  -2   1  11   -0.84    0.53
  -1   1  11    0.99       1
  -1   1  11    0.94    0.56
  -1   1  11    0.31    0.42
  -1   1  11    0.01    0.87
  -1   1  11   -0.09    0.38
   0   1  11    3.91    0.47
   0   1  11    3.84    0.39
   0   1  11    3.57    0.35
   0   1  11    3.33    0.98
   1   1  11   66.89    0.69
   1   1  11   66.88    0.64
   1   1  11   66.24    0.58
   1   1  11   65.72    0.79
   2   1  11   52.57     0.6
   2   1  11   50.07    0.63
   3   1  11    4.63     0.5
   3   1  11    4.48    0.43
   4   1  11    1.59    0.46
   4   1  11    0.62    0.69
   5   1  11    2.32    0.48
   6   1  11    8.87    0.57
   6   1  11     6.6    0.91
   7   1  11    0.99    0.62
   8   1  11   41.84    0.72
   8   1  11   40.42    0.74
   9   1  11   14.23    0.69
   9   1  11   14.08    0.66
  10   1  11    12.6    0.73
  10   1  11   10.21    0.69
  11   1  11    1.24    0.71
  11   1  11   -0.61    0.65
  12   1  11    1.73    0.89
  12   1  11    1.24     0.7
  13   1  11    1.57    0.89
 -16   2  11    0.43     1.7
 -16   2  11    -0.5    0.58
 -15   2  11       4    0.77
 -15   2  11    3.88     0.6
 -14   2  11    1.89    0.73
 -13   2  11   -0.52    1.27
 -13   2  11   -0.81    0.53
 -13   2  11   -1.49    0.87
 -12   2  11    1.12     0.9
 -12   2  11     0.2    0.81
 -12   2  11     0.2    0.46
 -11   2  11    9.73    0.87
 -11   2  11    9.14    0.62
 -11   2  11    9.08    0.51
 -10   2  11   18.67    0.66
 -10   2  11   17.92    0.83
 -10   2  11   17.53     0.5
 -10   2  11   16.92     0.5
  -9   2  11   12.53    0.47
  -9   2  11   11.54    0.85
  -9   2  11   10.88    1.01
  -8   2  11    2.25    0.77
  -8   2  11    0.04     0.3
  -8   2  11   -0.58    0.45
  -7   2  11    0.86    0.38
  -7   2  11     0.2    0.44
  -7   2  11    0.14    0.73
  -6   2  11   22.73     0.8
  -6   2  11   22.31    0.55
  -5   2  11    0.18    0.45
  -5   2  11    0.14    0.22
  -5   2  11   -0.86    0.42
  -4   2  11    48.6    0.55
  -4   2  11    47.6     0.6
  -4   2  11   46.07     0.6
  -3   2  11   22.55    0.71
  -3   2  11   21.38    0.53
  -3   2  11    21.2    0.38
  -3   2  11   21.09    0.56
  -3   2  11   20.35    0.41
  -2   2  11   21.69    0.42
  -2   2  11   20.36    0.53
  -2   2  11   19.61     0.4
  -2   2  11   18.86    0.67
  -1   2  11   29.36    0.46
  -1   2  11    29.3    0.58
  -1   2  11   29.19    0.44
  -1   2  11   28.28    0.72
   0   2  11    18.3    0.57
   0   2  11   17.76     0.4
   0   2  11   17.32    0.41
   0   2  11   16.09    0.67
   1   2  11     0.7    0.41
   1   2  11    -0.3    0.94
   1   2  11   -0.45    0.68
   1   2  11   -1.06    0.49
   2   2  11   25.18    0.63
   2   2  11   23.92    0.72
   3   2  11    1.05    0.22
   3   2  11    0.33    0.41
   3   2  11    -0.6    0.61
   4   2  11     8.7    0.55
   4   2  11     8.1    0.58
   5   2  11    1.89    0.55
   5   2  11   -0.45    0.56
   6   2  11    2.94    0.62
   6   2  11    1.66    0.62
   7   2  11    7.15    0.64
   7   2  11       6    0.94
   8   2  11    2.19    0.61
   8   2  11    0.74    1.27
   9   2  11    2.96     0.7
   9   2  11    2.47    0.69
  10   2  11   -0.16    0.78
  10   2  11   -1.22    0.72
  11   2  11    1.69    0.69
  11   2  11    1.23    0.74
  12   2  11   -0.15     0.8
 -14   3  11    4.09    1.27
 -13   3  11    0.98    1.39
 -12   3  11    1.19     0.1
 -12   3  11    0.51    0.52
 -12   3  11    0.07    0.97
 -11   3  11   11.63    0.58
 -10   3  11    1.75    0.65
 -10   3  11    0.96    0.53
 -10   3  11   -0.95     0.9
  -9   3  11   16.03    0.53
  -9   3  11   14.47    0.99
  -8   3  11    1.23    0.86
  -8   3  11    0.54    0.86
  -7   3  11   11.93     0.6
  -7   3  11   11.07    0.89
  -7   3  11   10.88    0.47
  -7   3  11   10.22    0.73
  -6   3  11    8.37    0.47
  -6   3  11    8.27    0.51
  -6   3  11    8.23    0.41
  -6   3  11    8.07    1.48
  -5   3  11   13.34    0.86
  -5   3  11   12.66    0.43
  -5   3  11   11.23     0.5
  -4   3  11    2.48    0.39
  -4   3  11    2.17    0.55
  -4   3  11    1.02    0.51
  -4   3  11   -0.29    0.77
  -3   3  11   57.88    0.63
  -3   3  11   56.87    0.92
  -2   3  11    1.23    0.37
  -2   3  11    0.78    0.51
  -2   3  11    0.29    1.05
  -2   3  11    0.26    0.35
  -1   3  11   86.93    0.87
  -1   3  11   85.27    0.62
  -1   3  11   84.09    0.57
  -1   3  11   82.65       1
   0   3  11    4.38    0.54
   0   3  11    4.18    0.36
   0   3  11    2.71    0.77
   1   3  11    13.2    0.57
   1   3  11   13.08    0.39
   1   3  11   12.94    0.45
   2   3  11     1.9    0.81
   2   3  11    1.28    0.89
   2   3  11    1.19       1
   3   3  11    4.96    0.46
   3   3  11    4.84    0.57
   4   3  11    7.82    0.63
   4   3  11    7.82    0.79
   4   3  11    6.35    0.92
   5   3  11    12.3    0.66
   5   3  11   11.89    0.54
   6   3  11    0.69    0.55
   6   3  11    -0.8    0.69
   7   3  11    1.65    0.57
   8   3  11    0.99    0.99
   8   3  11    0.13    1.22
   9   3  11    1.39    0.64
   9   3  11    0.97    1.34
  10   3  11    4.99     0.7
  -9   4  11    5.54    0.98
  -8   4  11     1.6    0.62
  -7   4  11     3.1    0.98
  -7   4  11    1.69    0.85
  -6   4  11    4.68    0.42
  -6   4  11    2.16    0.91
  -5   4  11    0.58    0.92
  -4   4  11    1.76    0.52
  -3   4  11   -0.58    0.53
  -3   4  11   -1.25    0.88
  -2   4  11     1.1    1.03
  -2   4  11    1.09    0.64
  -1   4  11     1.7    0.53
   0   4  11     4.5    0.58
   0   4  11    1.98    0.81
   1   4  11    2.68    0.63
   1   4  11    0.75    0.89
   2   4  11   -0.93    0.55
   2   4  11   -1.48    0.85
   3   4  11   -0.27    1.63
   4   4  11    1.15    0.69
   5   4  11    1.61     0.7
   5   4  11   -0.41    0.77
 -10  -4  12    0.22    0.61
  -9  -4  12    0.14    0.61
  -6  -4  12    1.23    0.82
  -5  -4  12   -0.51    0.72
  -4  -4  12   -0.67    0.68
  -3  -4  12    6.93    0.75
  -2  -4  12    2.02    0.71
  -2  -4  12    1.42    1.49
  -1  -4  12    1.39    0.72
  -1  -4  12    1.35    0.74
   0  -4  12    3.27    0.78
   0  -4  12    1.69    0.85
   1  -4  12    1.15    0.65
   1  -4  12    0.62    1.33
   2  -4  12    2.91    0.85
   2  -4  12    2.65     0.6
   2  -4  12    1.56    0.85
   3  -4  12     3.1    1.62
   3  -4  12    2.47     0.6
   4  -4  12    6.52    0.85
   4  -4  12    5.78    0.66
   5  -4  12    6.34    0.77
   5  -4  12    5.47    0.88
 -13  -3  12    4.05    0.73
 -11  -3  12    2.88    0.71
 -10  -3  12    3.55    0.57
  -8  -3  12    9.76     1.2
  -7  -3  12    2.17    1.08
  -6  -3  12    2.36    0.77
  -5  -3  12    5.55    0.75
  -5  -3  12    3.34    0.46
  -4  -3  12    7.04    0.95
  -3  -3  12    2.37    0.71
  -3  -3  12    1.94    0.39
  -3  -3  12    0.99    1.09
  -2  -3  12    3.14    0.55
  -2  -3  12    2.57    0.59
   0  -3  12    3.71    1.15
   0  -3  12    3.57    0.76
   0  -3  12    3.11    0.86
   1  -3  12    3.97    0.72
   2  -3  12     1.4    0.72
   3  -3  12    0.06    0.11
   3  -3  12   -0.51    0.77
   3  -3  12   -1.24    0.65
   4  -3  12   12.24    0.66
   5  -3  12    2.54    0.68
   5  -3  12    2.36    0.81
   6  -3  12   -0.38    1.32
   6  -3  12   -0.47     1.4
   7  -3  12    2.55    0.81
   7  -3  12   -0.59     0.7
   8  -3  12    2.59    0.77
   8  -3  12    1.16    0.84
   9  -3  12    1.66    0.77
   9  -3  12   -0.29    1.21
 -15  -2  12     0.4    1.17
 -14  -2  12   11.29    0.86
 -14  -2  12    9.17    0.69
 -13  -2  12    1.25    0.62
 -13  -2  12   -0.09    0.88
 -12  -2  12    5.65    0.67
 -11  -2  12    0.88    0.57
 -11  -2  12    0.46    1.09
 -10  -2  12    6.28    0.53
 -10  -2  12    6.11    1.15
 -10  -2  12    5.47    0.56
  -9  -2  12    3.53    0.42
  -9  -2  12    3.47    0.47
  -9  -2  12     3.1    1.18
  -8  -2  12   90.36    0.73
  -8  -2  12   87.93    0.64
  -7  -2  12    29.9    0.51
  -7  -2  12   28.46     0.4
  -6  -2  12    7.92    0.71
  -6  -2  12     5.1    0.34
  -5  -2  12   14.56    0.74
  -5  -2  12   12.93     0.4
  -5  -2  12   12.37    0.34
  -4  -2  12    3.29    0.61
  -4  -2  12    2.86     0.3
  -4  -2  12    1.96    0.29
  -3  -2  12   40.29    0.45
  -3  -2  12   39.04    0.37
  -2  -2  12   25.39    0.72
  -2  -2  12   25.17    0.41
  -2  -2  12    23.7    0.33
  -1  -2  12  141.63    0.99
  -1  -2  12  139.42    0.71
  -1  -2  12  137.15    0.67
   0  -2  12    7.19    0.68
   0  -2  12    6.57    0.37
   1  -2  12   32.18    0.69
   1  -2  12   31.39    0.43
   1  -2  12   31.22    0.38
   1  -2  12   30.52    0.62
   2  -2  12    8.66    0.61
   2  -2  12    7.76    0.64
   2  -2  12    7.22     0.4
   2  -2  12    6.69    0.32
   3  -2  12   11.56    0.36
   3  -2  12   10.33    0.66
   3  -2  12   10.24    0.71
   4  -2  12    0.89    1.42
   4  -2  12    0.06     0.6
   4  -2  12    -0.1     0.6
   5  -2  12    2.33     0.7
   5  -2  12    0.94    0.43
   6  -2  12    5.08    0.73
   6  -2  12    4.56    0.72
   7  -2  12    6.15    0.74
   7  -2  12    5.91    0.71
   7  -2  12    5.68    0.53
   8  -2  12    2.82    0.83
   8  -2  12    0.96    1.17
   8  -2  12   -0.69    0.53
   9  -2  12    2.08    0.77
   9  -2  12   -0.61    0.57
  10  -2  12    1.63    0.72
  10  -2  12    0.55    0.74
  11  -2  12    0.26     0.1
 -16  -1  12    13.6    0.92
 -16  -1  12   13.53    0.75
 -15  -1  12   18.42    0.77
 -15  -1  12   17.91    0.79
 -14  -1  12    5.04     0.7
 -13  -1  12    18.8    0.64
 -13  -1  12   17.71    0.74
 -12  -1  12       4    0.58
 -11  -1  12     6.9    0.59
 -11  -1  12    6.55    0.62
 -11  -1  12    5.35    0.59
 -10  -1  12   52.84    0.76
 -10  -1  12   49.92    0.72
  -9  -1  12   69.12     0.7
  -8  -1  12    2.75    0.53
  -8  -1  12    1.85    0.48
  -8  -1  12    1.61    0.75
  -7  -1  12   70.48    0.73
  -7  -1  12   68.67    0.68
  -7  -1  12   67.59    0.65
  -6  -1  12    5.58    0.49
  -6  -1  12    5.12    0.44
  -6  -1  12    4.88    0.41
  -5  -1  12     7.9    0.49
  -5  -1  12    7.89    0.45
  -5  -1  12    7.28    0.44
  -4  -1  12       1    0.48
  -4  -1  12    0.78    0.71
  -4  -1  12   -0.31    0.39
  -3  -1  12   65.63    0.71
  -3  -1  12      65    0.61
  -2  -1  12   61.04    0.57
  -2  -1  12   60.78    0.68
  -1  -1  12    2.29    0.52
  -1  -1  12    1.67    0.34
  -1  -1  12    0.51    0.83
   0  -1  12   67.21    0.77
   0  -1  12   63.26    0.57
   1  -1  12    4.43    0.39
   1  -1  12     3.8    0.79
   1  -1  12     3.4    0.33
   2  -1  12   16.37    0.58
   2  -1  12   16.13     0.4
   2  -1  12   15.73    0.51
   3  -1  12     1.3    0.72
   3  -1  12    0.83    0.24
   3  -1  12   -0.01    0.49
   4  -1  12    1.26     0.5
   4  -1  12    0.61    1.11
   4  -1  12    0.32    0.55
   5  -1  12     3.5     0.6
   5  -1  12    2.65    0.63
   6  -1  12   72.71    0.81
   6  -1  12   69.33    0.79
   6  -1  12   68.28    0.84
   7  -1  12    3.95    0.66
   8  -1  12   24.04    0.75
   8  -1  12   23.89    0.66
   8  -1  12   21.05    0.74
   9  -1  12    9.87     0.7
   9  -1  12    8.74     0.7
   9  -1  12    8.63    0.72
  10  -1  12    3.69    0.76
  10  -1  12    3.33    0.64
  10  -1  12    1.76    0.73
  11  -1  12    0.21     0.6
  11  -1  12    0.08    1.03
  11  -1  12    -1.6    0.63
  12  -1  12    1.36    0.81
  12  -1  12   -1.77    0.87
 -17   0  12       4    2.54
 -16   0  12   17.13     0.8
 -16   0  12   15.19    0.83
 -16   0  12    15.1    0.64
 -15   0  12    1.98    2.07
 -14   0  12   15.89    0.75
 -14   0  12    14.3    0.65
 -13   0  12   -2.21    1.78
 -13   0  12    0.17    1.72
 -12   0  12   10.62    0.68
 -12   0  12    9.62    0.72
 -11   0  12    1.38    1.79
 -10   0  12   18.68    0.55
  -9   0  12   -0.86    1.53
  -9   0  12   -2.34    1.27
  -8   0  12   136.6    1.02
  -8   0  12  136.43    0.89
  -8   0  12  135.71    0.87
  -7   0  12   -2.37    1.13
  -7   0  12   -1.18    1.47
  -6   0  12    8.88    0.45
  -6   0  12    8.27    0.61
  -6   0  12    8.07     0.5
  -5   0  12    0.21    1.13
  -5   0  12     2.7    1.63
  -4   0  12    7.05    0.59
  -4   0  12    6.66     0.4
  -4   0  12     5.5    0.64
  -3   0  12   -0.85    1.11
  -3   0  12    0.91    0.93
  -3   0  12    0.38    1.53
  -2   0  12   53.01    0.64
  -2   0  12      53     0.6
  -2   0  12    52.7    0.54
  -1   0  12     1.1    1.28
   0   0  12   21.25    0.41
   0   0  12   21.21    0.52
   0   0  12   20.84    0.51
   1   0  12   -1.43    1.14
   1   0  12   -1.57    0.85
   2   0  12    0.61    0.07
   2   0  12    0.15    0.81
   3   0  12    1.26    1.38
   4   0  12    4.61    0.49
   4   0  12       4    0.73
   5   0  12    0.39    1.37
   6   0  12    5.33    0.66
   6   0  12    3.54    0.43
   7   0  12   -0.37    1.65
   8   0  12     7.6    0.72
   8   0  12    6.93    0.62
   9   0  12   -0.39    1.57
  10   0  12     1.1     0.7
  10   0  12    0.94    0.71
  11   0  12    0.37    1.81
  12   0  12    7.85    0.83
  12   0  12    6.76    0.84
 -16   1  12   11.43    0.81
 -16   1  12   11.42    0.58
 -15   1  12   17.94    0.78
 -14   1  12     5.7    0.58
 -14   1  12    4.46    0.49
 -13   1  12   16.74    0.55
 -12   1  12    3.62    0.54
 -12   1  12    3.09    0.66
 -12   1  12    1.63    1.53
 -11   1  12    5.76     0.5
 -11   1  12    5.51    0.97
 -11   1  12    5.21    0.36
 -11   1  12    4.81    0.76
 -10   1  12   52.18     0.9
 -10   1  12    51.1    0.65
  -9   1  12   67.72     0.9
  -9   1  12   66.74    0.67
  -9   1  12    66.1    0.68
  -8   1  12    2.31    1.07
  -8   1  12    1.75    0.66
  -8   1  12    1.57    0.79
  -7   1  12   68.53    0.73
  -7   1  12   68.03    0.87
  -7   1  12   66.54    0.68
  -6   1  12    5.21     0.5
  -6   1  12    4.75     0.4
  -5   1  12    9.14    0.67
  -5   1  12    7.29     0.5
  -5   1  12    6.41    0.65
  -5   1  12    6.33    0.83
  -4   1  12    1.25    0.42
  -4   1  12   -0.04    0.75
  -4   1  12   -0.48    0.64
  -3   1  12   65.76     0.7
  -3   1  12   65.32     0.8
  -2   1  12   62.06    0.59
  -2   1  12   61.78    0.68
  -2   1  12   61.08    0.78
  -1   1  12    2.27    0.41
  -1   1  12    1.57    1.22
  -1   1  12    0.68    0.75
   0   1  12   65.12    0.63
   0   1  12   65.12    0.73
   0   1  12   63.16    0.81
   1   1  12    5.29    0.51
   1   1  12    4.19    0.43
   1   1  12     2.6    0.58
   2   1  12   15.76    0.58
   2   1  12   15.43    0.51
   3   1  12    0.97     0.5
   3   1  12    0.65    0.53
   4   1  12   -0.17     0.6
   5   1  12    3.84    0.59
   5   1  12    2.73    0.78
   6   1  12   70.58    0.73
   6   1  12   70.36    0.82
   7   1  12    4.12    0.58
   8   1  12    23.2    0.73
   8   1  12   21.94     0.7
   9   1  12    9.08    0.67
   9   1  12    8.51    0.66
  10   1  12    3.32    0.68
  10   1  12    3.12    0.69
  11   1  12    2.97    0.85
  12   1  12   -0.15    1.36
 -15   2  12    0.61    0.74
 -15   2  12   -0.76    0.64
 -14   2  12   10.26     0.8
 -13   2  12    0.79    0.71
 -13   2  12   -0.02    0.53
 -12   2  12    4.79     0.7
 -12   2  12    4.05    0.52
 -11   2  12    1.56    0.67
 -10   2  12    6.39    0.47
 -10   2  12    5.79    0.97
  -9   2  12    2.66    0.63
  -9   2  12    2.58    0.07
  -8   2  12   88.95    0.76
  -8   2  12    87.6    0.79
  -8   2  12   87.18    0.78
  -7   2  12   30.47    0.54
  -7   2  12   29.81    0.61
  -7   2  12   29.24    0.58
  -7   2  12   27.97    0.85
  -6   2  12    5.93    0.43
  -6   2  12    5.58    0.87
  -6   2  12    5.47    0.73
  -5   2  12   13.46    0.55
  -5   2  12    12.2    0.74
  -4   2  12    4.26    0.59
  -4   2  12    2.32    0.67
  -4   2  12    2.27    0.71
  -3   2  12   40.04    0.87
  -3   2  12    39.9    0.64
  -2   2  12   24.66    0.47
  -2   2  12   23.11    0.58
  -2   2  12   22.88    0.75
  -1   2  12  140.12       1
  -1   2  12  138.21    0.78
  -1   2  12  138.08    1.11
   0   2  12    6.88    0.47
   0   2  12    5.53    0.57
   0   2  12    4.98    0.91
   1   2  12      33    0.58
   1   2  12   31.38    0.66
   1   2  12   30.47    0.79
   2   2  12    8.01    0.73
   2   2  12    6.71    0.58
   2   2  12     6.2     0.9
   3   2  12   12.97    0.79
   3   2  12    12.7    0.57
   3   2  12    10.6    0.62
   4   2  12     1.2    0.57
   4   2  12    0.09    0.82
   5   2  12    1.17    0.53
   5   2  12    0.84    0.62
   6   2  12    5.33    0.64
   6   2  12    3.56    0.53
   7   2  12    7.77    0.69
   7   2  12     5.8    0.69
   8   2  12    0.45    0.59
   9   2  12     0.9    0.48
   9   2  12    0.44    1.14
  10   2  12    3.16     0.7
  10   2  12    0.94    1.41
  11   2  12     1.2    0.72
 -13   3  12    4.48    0.77
 -13   3  12    2.11    0.65
 -12   3  12    1.75    0.57
 -11   3  12    2.82    0.53
 -10   3  12    4.78     0.9
  -9   3  12   14.35    0.54
  -8   3  12   11.48    0.49
  -8   3  12   11.17    0.66
  -7   3  12    4.36    0.57
  -7   3  12    3.21    0.46
  -6   3  12    2.93    0.47
  -6   3  12    1.52    0.56
  -5   3  12    4.69    0.45
  -5   3  12    3.56    0.95
  -5   3  12    2.95    0.92
  -4   3  12    8.21    0.54
  -4   3  12    7.71    1.42
  -3   3  12    2.18    0.55
  -3   3  12    1.57    0.39
  -3   3  12    0.48    0.83
  -2   3  12    3.64    0.55
  -2   3  12    3.34    0.41
  -1   3  12    4.16    0.42
  -1   3  12    3.24    0.54
  -1   3  12    2.66    1.05
   0   3  12    4.98    0.59
   0   3  12    1.85    0.81
   1   3  12    4.56     0.5
   1   3  12    3.62    0.67
   1   3  12    3.23    0.79
   2   3  12    2.24    0.49
   2   3  12    1.55     0.6
   3   3  12    0.37    1.09
   3   3  12    0.04     0.2
   3   3  12   -0.68     0.6
   4   3  12   14.47    0.57
   4   3  12   13.53    0.69
   4   3  12   12.51    0.77
   5   3  12    2.07    0.56
   6   3  12     0.6    1.11
   6   3  12   -0.05    0.48
   7   3  12    0.17    0.09
   7   3  12   -0.49    0.65
   8   3  12    1.84    0.59
   9   3  12     0.9    0.68
  -9   4  12    0.47    0.57
  -8   4  12   -0.76    0.63
  -8   4  12   -2.11       1
  -7   4  12    0.74    0.57
  -6   4  12    2.11    0.62
  -6   4  12    1.53    0.82
  -5   4  12    0.69    0.91
  -5   4  12   -2.16    1.03
  -4   4  12   -0.02    0.59
  -3   4  12    8.03    0.66
  -3   4  12    5.41    1.95
  -2   4  12   -0.05    0.62
  -1   4  12    1.52    0.59
   0   4  12    0.52    0.92
   0   4  12    0.16    0.54
   1   4  12   -0.37    1.78
   1   4  12   -0.69    0.56
   2   4  12    1.57     0.7
   3   4  12    2.81    0.91
   3   4  12    1.04    0.83
   4   4  12    5.13    0.89
   5   4  12    4.95    0.87
  -8  -4  13   -0.73    0.66
  -7  -4  13    6.42     0.7
  -6  -4  13    2.71    0.71
  -5  -4  13   14.72    0.73
  -4  -4  13    1.45    0.83
  -3  -4  13    3.97    1.43
  -2  -4  13    3.19    0.96
  -2  -4  13   -0.93    0.72
  -1  -4  13    2.35    0.98
  -1  -4  13     1.5    0.81
   0  -4  13    0.55    0.25
   1  -4  13    2.73    0.81
   1  -4  13    0.54    0.81
   2  -4  13    2.86    0.86
   3  -4  13   -1.16    1.08
 -13  -3  13    6.53    0.79
 -11  -3  13    2.75    0.69
  -8  -3  13    6.61    1.28
  -7  -3  13   13.56    0.68
  -6  -3  13    1.05    1.27
  -6  -3  13   -0.17    0.63
  -4  -3  13    5.82    0.79
  -4  -3  13    3.29    0.67
  -3  -3  13   -0.28    0.83
  -3  -3  13   -0.42    0.74
  -3  -3  13   -0.54    0.73
  -1  -3  13   11.97    0.77
   0  -3  13   -0.12    0.66
   0  -3  13   -1.91    0.72
   1  -3  13    5.29    0.74
   1  -3  13     4.3    1.49
   2  -3  13   -0.37    0.75
   3  -3  13    4.22    0.68
   4  -3  13    4.74     0.8
   4  -3  13    3.08    0.65
   5  -3  13    5.02    0.78
   5  -3  13    4.45    0.65
   6  -3  13    2.48    0.72
   6  -3  13     0.9    0.27
   7  -3  13   -0.64    0.76
   7  -3  13   -0.77    0.84
   8  -3  13    0.91    0.82
   8  -3  13   -0.82    0.76
 -15  -2  13    2.17    0.72
 -15  -2  13     1.7    1.46
 -14  -2  13    5.17    0.72
 -14  -2  13    4.62    0.67
 -13  -2  13    8.72    0.83
 -13  -2  13    6.28    0.63
 -12  -2  13    1.63    0.77
 -12  -2  13   -0.34    0.55
 -11  -2  13    4.52    0.76
 -11  -2  13    3.95    0.59
 -10  -2  13    0.88    0.55
 -10  -2  13    0.34    0.43
  -9  -2  13   16.16    0.55
  -9  -2  13   15.63    0.69
  -8  -2  13    0.42    0.66
  -8  -2  13   -1.22    0.62
  -7  -2  13    0.71    1.07
  -7  -2  13    0.65    0.49
  -7  -2  13   -0.47    0.45
  -6  -2  13    1.35    1.17
  -6  -2  13    1.22    0.67
  -5  -2  13  101.89    0.71
  -5  -2  13   98.43    0.62
  -4  -2  13   11.11     0.7
  -4  -2  13   10.66    0.45
  -3  -2  13    3.28    0.69
  -3  -2  13    1.51    0.55
  -3  -2  13    1.33    0.24
  -2  -2  13     9.3    0.33
  -1  -2  13    3.81    0.75
  -1  -2  13    2.42    0.41
  -1  -2  13    1.94    0.32
   0  -2  13   20.11    0.34
   1  -2  13   23.03    0.71
   1  -2  13   21.92    0.45
   1  -2  13    21.4    0.36
   2  -2  13    1.94    0.42
   2  -2  13    0.45    0.33
   2  -2  13    0.36    0.64
   2  -2  13    0.03    0.75
   3  -2  13    11.6     0.7
   3  -2  13    11.3    0.79
   3  -2  13   10.83    0.46
   4  -2  13   10.41    0.71
   4  -2  13    9.85    0.47
   4  -2  13    8.82     1.1
   5  -2  13   13.73    0.73
   5  -2  13   12.72     0.5
   5  -2  13   10.36    0.58
   6  -2  13    9.11    0.83
   6  -2  13    6.61    0.77
   6  -2  13    6.35    1.05
   7  -2  13    0.64    0.73
   7  -2  13   -0.26    0.73
   7  -2  13   -1.86    0.74
   8  -2  13    9.86    0.79
   8  -2  13    8.98    0.73
   9  -2  13    4.39    0.63
   9  -2  13    3.56    0.73
  10  -2  13     5.5    0.72
  10  -2  13    4.93    1.38
 -16  -1  13    2.93    0.82
 -14  -1  13    8.13    0.74
 -14  -1  13    6.82    0.63
 -13  -1  13   14.42    0.64
 -13  -1  13   14.37     0.8
 -12  -1  13    0.79    0.67
 -12  -1  13    0.57    1.22
 -11  -1  13   23.03    0.63
 -11  -1  13   21.37    0.66
 -10  -1  13   19.77    0.65
 -10  -1  13   18.75    0.67
  -9  -1  13     0.6    1.04
  -9  -1  13    0.48     0.9
  -8  -1  13   35.71    0.68
  -8  -1  13   34.91    0.66
  -7  -1  13   11.12    0.58
  -7  -1  13   10.71    0.57
  -7  -1  13   10.17    0.53
  -6  -1  13    0.12     0.4
  -6  -1  13    -0.2    0.81
  -6  -1  13   -0.27    0.87
  -5  -1  13    0.09    0.51
  -5  -1  13   -0.74    0.52
  -5  -1  13   -0.78    0.39
  -4  -1  13     1.6    0.65
  -4  -1  13    1.27    0.25
  -4  -1  13    0.04    0.51
  -3  -1  13     5.8    0.56
  -3  -1  13    5.29    0.43
  -3  -1  13    4.32     0.6
  -2  -1  13   33.77    0.53
  -2  -1  13   32.07    0.52
  -1  -1  13   52.65    0.55
  -1  -1  13   52.54    0.73
  -1  -1  13   51.27     0.6
   0  -1  13    2.26    0.41
   0  -1  13    2.18    1.11
   1  -1  13   43.68    0.67
   1  -1  13   42.55    0.68
   1  -1  13   41.88    0.51
   2  -1  13     3.4    0.44
   2  -1  13    2.53    0.48
   3  -1  13    1.42    0.42
   3  -1  13    0.96     0.6
   3  -1  13    0.15    0.58
   4  -1  13   25.13    0.51
   4  -1  13   24.86    0.62
   4  -1  13    23.4    0.64
   5  -1  13    6.06    0.66
   5  -1  13     5.2    0.56
   6  -1  13   18.44    0.63
   6  -1  13   17.21     0.7
   7  -1  13    0.15    0.59
   7  -1  13   -0.61    0.71
   7  -1  13   -0.72    0.57
   8  -1  13   18.48    0.79
   8  -1  13   16.44    0.72
   8  -1  13   15.56    0.72
   9  -1  13    3.35    0.78
  10  -1  13    5.61    1.11
  10  -1  13    5.58    1.16
  11  -1  13    4.33    0.85
  11  -1  13    3.86    0.81
  11  -1  13    2.36    0.58
 -16   0  13   -0.57    1.87
 -15   0  13   19.49    0.79
 -15   0  13   18.32    0.69
 -14   0  13    -2.9    1.87
 -14   0  13    0.23    1.83
 -13   0  13    -0.7    0.53
 -13   0  13   -1.11    0.72
 -12   0  13    -0.8    1.89
 -11   0  13   58.68    0.74
 -11   0  13   57.05     0.5
 -10   0  13   -3.02    1.79
 -10   0  13   -2.48    1.57
  -9   0  13   99.31    1.01
  -9   0  13   99.06    0.85
  -9   0  13    98.8     0.8
  -8   0  13   -3.15    1.71
  -8   0  13   -2.28     1.3
  -7   0  13   20.73    0.51
  -7   0  13   20.43    0.56
  -6   0  13   -1.45    1.73
  -6   0  13   -0.52    1.24
  -5   0  13   21.37    0.69
  -5   0  13   19.96    0.46
  -5   0  13   18.37    0.53
  -4   0  13    0.84    1.57
  -4   0  13    1.72    1.41
  -3   0  13   36.96    0.71
  -3   0  13   36.94    0.61
  -3   0  13   35.62    0.52
  -2   0  13    2.73    1.28
  -1   0  13   32.52    0.62
  -1   0  13   31.46    0.57
   1   0  13   89.79    0.81
   1   0  13   89.66    0.79
   2   0  13    1.37    1.33
   3   0  13    17.9    0.58
   3   0  13   17.01    0.57
   4   0  13   -0.36    1.45
   5   0  13    5.91    0.57
   5   0  13    5.01     0.2
   6   0  13    1.91    1.55
   7   0  13    2.48    0.65
   7   0  13    0.79    0.98
   9   0  13    5.66    0.73
   9   0  13    4.31    1.18
  10   0  13    2.39    1.84
  11   0  13   10.41    0.87
  11   0  13    8.55    1.16
 -16   1  13     0.6    1.01
 -15   1  13    0.56    1.32
 -15   1  13    -0.5    0.64
 -14   1  13    6.44    0.77
 -14   1  13    5.99    0.59
 -14   1  13    4.59    0.61
 -13   1  13   15.74    0.77
 -13   1  13    13.6    0.62
 -12   1  13    0.71    0.55
 -12   1  13   -0.56    0.77
 -11   1  13   22.31     0.9
 -11   1  13   21.98    0.58
 -10   1  13   17.52    0.54
 -10   1  13   16.21    0.78
  -9   1  13    1.55     0.5
  -9   1  13    0.52    1.17
  -9   1  13   -0.09     0.7
  -8   1  13   34.36    0.63
  -8   1  13   34.36    0.89
  -7   1  13      11    0.57
  -7   1  13    9.49    0.45
  -7   1  13    9.17     1.4
  -6   1  13    1.57    0.54
  -6   1  13    1.51    0.43
  -6   1  13   -0.87    0.73
  -5   1  13    0.71    0.76
  -5   1  13    0.23    0.08
  -5   1  13    0.09    0.68
  -4   1  13    2.34    0.41
  -4   1  13    1.37    0.47
  -3   1  13    5.67    0.73
  -3   1  13    4.21    0.36
  -2   1  13   34.01    0.64
  -2   1  13   32.45    0.54
  -2   1  13   32.25    0.73
  -1   1  13   52.63    0.71
  -1   1  13   51.62    0.59
  -1   1  13   50.25    0.86
   0   1  13    2.83    0.56
   0   1  13     1.9    0.59
   0   1  13    1.72    0.47
   1   1  13   41.44    0.69
   2   1  13    3.09    0.59
   3   1  13   -0.47    1.06
   4   1  13   26.69    0.62
   4   1  13   25.65    0.67
   5   1  13    4.49    0.24
   6   1  13   18.59    0.63
   6   1  13   18.39     0.7
   7   1  13    1.62    0.64
   7   1  13   -1.15    0.64
   8   1  13   16.81    0.66
   8   1  13   16.77    0.71
   9   1  13    1.85     0.7
   9   1  13    1.81     0.7
  10   1  13    6.31    0.74
  10   1  13    3.39    0.77
  11   1  13    3.77    0.78
 -15   2  13    1.55    1.08
 -14   2  13    4.72    0.77
 -14   2  13    3.88    0.57
 -13   2  13    8.82    0.76
 -13   2  13    6.83    0.58
 -12   2  13   -0.79    0.48
 -12   2  13   -2.47    0.95
 -11   2  13    2.07     0.4
  -9   2  13   16.86    0.58
  -9   2  13   15.53    0.93
  -8   2  13    0.58    0.85
  -8   2  13    0.03    0.33
  -8   2  13   -0.74    0.81
  -7   2  13   -0.59    0.77
  -7   2  13   -0.66    0.54
  -7   2  13    -1.1    0.47
  -6   2  13    1.45    1.12
  -6   2  13    0.82    0.34
  -6   2  13    0.53    1.34
  -5   2  13  102.37    0.79
  -5   2  13  100.37    0.86
  -5   2  13   97.77    1.04
  -4   2  13   11.78    0.44
  -4   2  13    9.89    0.57
  -3   2  13    0.95    0.79
  -3   2  13   -0.26    0.73
  -2   2  13   10.23    0.84
  -2   2  13   10.06    0.48
  -2   2  13    9.78    0.65
  -1   2  13    2.06    0.48
  -1   2  13    0.98    0.91
  -1   2  13    0.67    0.75
   0   2  13   19.96    0.64
   0   2  13   19.92    0.78
   1   2  13    24.2    0.89
   1   2  13   23.44     0.6
   1   2  13   23.23    0.66
   2   2  13    1.92    0.56
   2   2  13    1.03    0.27
   2   2  13    0.04    0.77
   3   2  13   12.23    0.59
   3   2  13   10.61    0.65
   4   2  13   11.95    0.65
   4   2  13   11.93    0.69
   5   2  13   12.71    0.67
   5   2  13   12.03    0.56
   6   2  13    7.46    0.65
   6   2  13    6.01    0.83
   7   2  13    1.56    0.63
   8   2  13   10.14    0.74
   8   2  13    9.66    0.73
   9   2  13    6.79    0.79
   9   2  13    4.08    1.21
  10   2  13    6.22    0.83
 -13   3  13    3.96    0.58
 -12   3  13   -0.66     0.6
 -11   3  13    1.06    0.58
  -9   3  13    0.88     0.6
  -9   3  13    0.79    0.51
  -8   3  13    7.84    0.52
  -8   3  13    5.24    1.01
  -7   3  13   15.17    0.51
  -7   3  13   14.88    0.59
  -7   3  13   13.48    0.96
  -6   3  13    1.41    0.63
  -6   3  13    1.21    0.91
  -6   3  13    0.56    0.76
  -5   3  13    1.43    0.57
  -5   3  13    1.28    0.47
  -5   3  13   -0.95    0.87
  -4   3  13     4.1    0.73
  -4   3  13    3.48    1.43
  -3   3  13   -0.63    0.55
  -3   3  13   -0.83     0.9
  -2   3  13    1.19    0.66
  -2   3  13    1.11    0.44
  -2   3  13   -0.82    0.81
  -1   3  13   10.61    0.88
  -1   3  13   10.04    0.47
   0   3  13    0.39       1
   1   3  13    6.45    0.53
   1   3  13    4.94    0.64
   2   3  13    1.82    0.64
   2   3  13    0.82    0.77
   3   3  13    5.01    0.55
   3   3  13    3.84    0.74
   3   3  13    3.81    0.79
   4   3  13    4.84    0.69
   4   3  13    4.76    0.58
   4   3  13    3.92    0.78
   5   3  13    5.75     0.7
   5   3  13    4.67    0.57
   6   3  13    3.56    0.64
   7   3  13     1.2    1.16
   7   3  13    0.55     0.9
   8   3  13    1.18    0.68
   8   3  13    1.07    1.25
  -8   4  13   -1.31    0.58
  -7   4  13    5.94    0.68
  -6   4  13    2.21    0.59
  -6   4  13   -0.25    1.01
  -5   4  13   15.77    0.62
  -4   4  13    0.51     0.6
  -3   4  13    5.63    0.68
  -2   4  13   -0.68    0.65
  -1   4  13    0.07    0.92
   0   4  13    0.48    0.36
   0   4  13    -1.8    0.85
   1   4  13    1.97    0.63
   1   4  13   -0.34    0.94
   2   4  13    2.31    0.67
   3   4  13   -0.86    0.64
   3   4  13      -2    0.87
  -6  -4  14    1.49    0.73
  -5  -4  14    1.16    1.16
  -4  -4  14    -0.1    0.72
  -3  -4  14    -1.4    0.73
  -2  -4  14    3.84    0.79
   0  -4  14   13.94    1.13
 -12  -3  14    1.74    0.79
 -11  -3  14    3.32    0.79
 -10  -3  14     0.2    0.65
  -8  -3  14    6.74    0.73
  -6  -3  14    1.32    0.68
  -5  -3  14    5.01    0.68
  -4  -3  14    3.58    0.79
  -3  -3  14    3.11    0.71
  -3  -3  14    0.86    0.72
  -2  -3  14    0.05    0.34
  -1  -3  14     2.5    0.77
   1  -3  14    3.51    0.73
   1  -3  14    1.67    0.46
   2  -3  14    2.85    0.81
   3  -3  14    5.14    0.83
   4  -3  14    2.66    0.77
   5  -3  14    2.88    0.83
   6  -3  14    0.06    0.61
   6  -3  14   -1.55    0.83
   7  -3  14   -0.61    0.85
 -14  -2  14    3.09    0.74
 -14  -2  14    2.46    0.66
 -13  -2  14   10.76    0.64
 -12  -2  14    5.39    0.99
 -11  -2  14    1.88     0.6
 -11  -2  14    0.94    1.18
 -10  -2  14    5.91    0.71
 -10  -2  14    4.06     0.7
  -9  -2  14    3.16    0.97
  -9  -2  14    1.77    0.54
  -8  -2  14    0.26     0.2
  -7  -2  14     1.3    0.76
  -7  -2  14    0.86    0.92
  -6  -2  14    7.28    0.73
  -6  -2  14    6.37    0.51
  -5  -2  14   26.54    0.79
  -5  -2  14   25.36    0.53
  -4  -2  14    1.06    0.11
  -4  -2  14    0.72    0.55
  -3  -2  14   29.02     0.4
  -2  -2  14    3.32    0.72
  -2  -2  14    1.56    0.35
  -2  -2  14    1.45    0.19
  -1  -2  14   12.05    0.48
  -1  -2  14   10.83    0.46
   0  -2  14   31.54    0.51
   1  -2  14   22.03    0.79
   1  -2  14   19.49    0.48
   2  -2  14   20.24    0.75
   2  -2  14   20.01     0.5
   3  -2  14    2.69    0.73
   4  -2  14    2.92    0.37
   5  -2  14    7.44    0.84
   5  -2  14    4.66    0.51
   6  -2  14    2.26    0.55
   6  -2  14    1.65    1.07
   7  -2  14    2.59    0.98
   8  -2  14    3.14    0.88
   8  -2  14    2.01    1.26
   9  -2  14     5.5    0.88
   9  -2  14    1.01    0.76
 -15  -1  14    1.95    0.73
 -14  -1  14    4.87    0.73
 -13  -1  14    1.75    0.69
 -13  -1  14    0.36    0.68
 -12  -1  14   15.39    0.71
 -12  -1  14   14.84    0.73
 -11  -1  14    2.59    0.66
 -11  -1  14    0.77    0.58
 -10  -1  14    0.07    1.05
  -9  -1  14    1.53    0.57
  -8  -1  14   66.88     0.8
  -8  -1  14   66.46    0.72
  -7  -1  14    0.66    1.09
  -7  -1  14   -0.05    0.64
  -6  -1  14    4.83     0.6
  -6  -1  14    3.79    0.59
  -5  -1  14    6.17    0.53
  -5  -1  14    4.75    0.57
  -5  -1  14    3.66     0.8
  -4  -1  14   58.84    0.78
  -4  -1  14   58.04    0.72
  -4  -1  14   57.84    0.64
  -3  -1  14   28.16    0.68
  -3  -1  14   27.62    0.62
  -3  -1  14   27.09    0.48
  -2  -1  14   14.78    0.66
  -2  -1  14   14.75    0.51
  -2  -1  14   12.61    0.51
  -1  -1  14   15.14    0.49
  -1  -1  14   14.64    0.59
   0  -1  14   11.24    0.43
   0  -1  14   10.04    0.62
   1  -1  14    3.98    0.47
   1  -1  14    3.47    0.62
   1  -1  14     3.2    0.57
   2  -1  14     3.8    0.59
   2  -1  14    2.37    0.74
   2  -1  14    2.37    0.54
   3  -1  14    0.21     0.1
   3  -1  14   -0.08    0.86
   4  -1  14   18.77    0.72
   4  -1  14   16.37    0.66
   5  -1  14    3.52    1.23
   5  -1  14     3.3    0.63
   6  -1  14   11.07    0.74
   6  -1  14     9.5    1.27
   7  -1  14    1.01    1.36
   7  -1  14    0.53    0.41
   7  -1  14    -1.3    0.76
   8  -1  14    0.76    0.75
   8  -1  14   -0.78    0.72
   9  -1  14    0.36     1.2
  10  -1  14    1.11    0.81
  10  -1  14   -0.47    0.74
  10  -1  14   -1.08    0.75
 -14   0  14    7.89    0.73
 -14   0  14    6.91    0.79
 -13   0  14   -1.63    1.98
 -12   0  14   -0.22    0.74
 -12   0  14    -1.2    0.71
 -12   0  14   -1.43     0.6
 -11   0  14    3.12    2.03
 -10   0  14    6.01    0.65
 -10   0  14    4.95    0.73
  -8   0  14    4.59    0.49
  -8   0  14    4.07    0.57
  -8   0  14    2.98    1.06
  -7   0  14   -1.93    1.85
  -7   0  14   -0.56    1.59
  -6   0  14    4.37    0.53
  -6   0  14    3.31    0.62
  -5   0  14    3.75    1.79
  -4   0  14  148.82    1.12
  -4   0  14  147.37    0.98
  -4   0  14  145.83    0.87
  -3   0  14     0.8    1.35
  -2   0  14   15.43    0.54
  -2   0  14   13.88    0.57
  -1   0  14    0.46    1.36
   0   0  14    7.53    0.58
   0   0  14    7.48    0.57
   1   0  14    4.89    1.52
   2   0  14   21.73    0.62
   3   0  14   -1.76    1.46
   4   0  14   42.45    0.72
   4   0  14   39.85    0.64
   5   0  14   -1.67    1.49
   6   0  14     3.4    0.73
   6   0  14    1.41    0.64
   7   0  14   -1.48    1.63
   8   0  14    8.65    0.73
   9   0  14   -1.32    1.74
  10   0  14   47.73    0.91
  10   0  14    46.6    0.87
  11   0  14   -2.75    2.13
 -15   1  14    1.72     0.8
 -15   1  14    0.58    0.61
 -14   1  14    4.29    0.55
 -13   1  14    1.43    0.58
 -12   1  14   13.36    0.58
 -11   1  14    2.01    0.81
 -10   1  14    1.42    0.63
 -10   1  14   -0.58    0.47
 -10   1  14   -1.15    0.81
  -9   1  14    1.95    0.86
  -9   1  14    0.25    0.24
  -9   1  14     0.1    0.55
  -8   1  14   65.56    0.72
  -8   1  14   63.31    0.92
  -8   1  14    63.2    0.75
  -7   1  14   -0.07    0.73
  -7   1  14   -0.15    0.63
  -7   1  14   -0.31    1.33
  -6   1  14    4.08    0.45
  -6   1  14    3.79    0.57
  -5   1  14     5.8    0.58
  -5   1  14    5.03    0.74
  -5   1  14    4.52    0.85
  -4   1  14   57.73    0.65
  -4   1  14   55.67     0.7
  -3   1  14   28.49    0.83
  -3   1  14    26.2    0.51
  -3   1  14   25.14    0.62
  -2   1  14   14.31    0.65
  -2   1  14    13.6    0.49
  -1   1  14   15.85    0.77
  -1   1  14   15.07    0.64
   0   1  14   10.93    0.53
   0   1  14   10.88    0.61
   0   1  14   10.84    0.74
   1   1  14    3.07    0.63
   1   1  14     1.9    0.88
   2   1  14    3.22    0.63
   2   1  14    2.51    0.81
   3   1  14    0.78    1.05
   3   1  14   -0.59    0.58
   4   1  14   17.89    0.62
   4   1  14   17.82     0.7
   5   1  14     6.1    0.67
   5   1  14    4.53    1.32
   6   1  14    9.95    0.61
   6   1  14    9.36    1.15
   7   1  14     1.4    0.66
   7   1  14   -0.09    0.68
   8   1  14   -0.08    0.69
   9   1  14    2.53    0.75
   9   1  14    0.65    0.74
  10   1  14   -0.61    0.82
 -14   2  14    2.12    1.34
 -13   2  14   10.34    0.59
 -12   2  14    6.73    0.53
 -11   2  14   -0.39    0.57
 -10   2  14    3.97    1.03
 -10   2  14    2.09    0.88
  -9   2  14    3.63    0.47
  -9   2  14    3.04    0.68
  -9   2  14    1.09    0.85
  -8   2  14    0.67    0.82
  -8   2  14   -0.13    1.01
  -8   2  14   -2.13    0.91
  -7   2  14    0.26    0.43
  -7   2  14   -0.15    1.15
  -6   2  14    6.64     0.6
  -6   2  14    5.65    0.85
  -6   2  14    5.03    0.49
  -5   2  14   25.71    0.55
  -5   2  14   25.45    0.71
  -5   2  14   24.25    0.87
  -4   2  14    3.08     0.9
  -4   2  14    1.56    1.22
  -3   2  14   29.35    0.66
  -3   2  14   28.45    0.85
  -2   2  14       3    0.82
  -2   2  14    2.44    0.61
  -2   2  14     2.3    0.44
  -1   2  14   11.79    0.49
  -1   2  14   10.28    1.09
   0   2  14   32.38    0.88
   0   2  14   30.21    0.68
   1   2  14   21.78    0.74
   1   2  14   19.68    0.64
   1   2  14   18.74     0.8
   2   2  14   20.97     0.7
   2   2  14   20.33    0.89
   3   2  14    2.82    0.55
   3   2  14    1.91    0.67
   4   2  14    1.84    0.66
   5   2  14    3.75    0.64
   6   2  14    1.63    0.93
   6   2  14    0.72    0.72
   7   2  14    1.29    0.93
   7   2  14    1.28    0.81
   8   2  14    2.01    1.19
   9   2  14    3.02    0.72
 -12   3  14   -0.35    0.62
 -11   3  14    1.18    0.68
 -11   3  14     0.8    1.07
 -10   3  14    -0.4       1
 -10   3  14   -1.23    0.62
  -9   3  14    0.37    1.11
  -9   3  14   -0.19    0.67
  -8   3  14     4.9    0.62
  -8   3  14    4.11    0.18
  -7   3  14    2.36    0.68
  -7   3  14    2.01    1.02
  -6   3  14    2.29    0.75
  -6   3  14    1.41    1.17
  -5   3  14    6.93    0.65
  -4   3  14    3.06    0.59
  -4   3  14    2.49    0.45
  -3   3  14    2.13    0.57
  -3   3  14    1.39    0.87
  -2   3  14    0.76    0.61
  -2   3  14   -0.06    0.57
  -1   3  14   -0.28    1.33
  -1   3  14   -0.61    0.58
   0   3  14    1.22     0.5
   0   3  14   -1.47     0.6
   0   3  14   -1.69    0.82
   1   3  14    3.14    0.53
   1   3  14    1.72    0.78
   1   3  14    0.53    0.64
   2   3  14    4.57    0.69
   2   3  14    4.47    0.92
   3   3  14    5.03    0.57
   3   3  14    3.82    0.87
   4   3  14     0.2    0.82
   5   3  14    3.98    0.62
   5   3  14    2.01    1.22
   6   3  14    0.45    0.98
  -6   4  14    3.95    0.71
  -5   4  14     1.9    0.64
  -4   4  14   -0.07    0.59
  -3   4  14   -1.04    0.59
  -2   4  14    4.31     1.1
  -1   4  14    1.72    0.73
   0   4  14   13.56    0.75
   1   4  14    1.49    0.78
  -7  -3  15    3.03    0.79
  -5  -3  15    3.32    0.83
  -4  -3  15    6.27    0.74
  -3  -3  15      13    0.83
  -2  -3  15    3.13    0.83
   0  -3  15    2.88    1.03
   1  -3  15    0.06    1.14
   1  -3  15    -1.1    0.82
   2  -3  15   10.55    0.89
   3  -3  15    0.53    1.06
   3  -3  15    0.35    0.71
   4  -3  15    2.37    0.89
   5  -3  15    1.14    0.89
   5  -3  15   -0.36    0.87
 -13  -2  15     3.6     0.8
 -13  -2  15    1.38    0.66
 -12  -2  15   22.91     0.8
 -12  -2  15   21.22    0.65
 -11  -2  15    5.62    0.62
 -11  -2  15    5.31    0.74
 -10  -2  15    3.36    0.76
 -10  -2  15    1.28     0.6
  -9  -2  15    4.05    0.81
  -9  -2  15    3.66    1.19
  -8  -2  15   15.29    0.79
  -7  -2  15    2.46    0.75
  -7  -2  15     0.8    0.54
  -6  -2  15    6.56    0.78
  -6  -2  15     5.2    0.52
  -5  -2  15    2.18    0.74
  -5  -2  15    0.45    0.91
  -4  -2  15   14.58    0.52
  -4  -2  15   14.35    0.89
  -3  -2  15    1.82    0.79
  -3  -2  15     1.3    0.34
  -2  -2  15   23.99    0.86
  -2  -2  15   22.32    0.52
  -1  -2  15    5.22    0.78
   0  -2  15   12.12    0.79
   0  -2  15    9.46    0.51
   1  -2  15    2.76    0.77
   2  -2  15   10.22    0.51
   3  -2  15     0.7    1.32
   3  -2  15   -0.27    1.56
   3  -2  15   -0.87     0.5
   4  -2  15    0.35    0.85
   5  -2  15   -0.07    0.55
   6  -2  15    6.57    0.82
   7  -2  15    0.64     1.3
   8  -2  15    -0.1     0.9
 -15  -1  15    0.08    0.53
 -14  -1  15    0.11    0.66
 -14  -1  15    -0.6    0.64
 -13  -1  15   18.77    0.74
 -13  -1  15    17.3    0.67
 -12  -1  15    1.57    0.68
 -12  -1  15    0.34    0.92
 -11  -1  15    9.31    0.67
 -10  -1  15    0.74    1.28
 -10  -1  15   -0.38    0.62
  -9  -1  15    0.26    0.77
  -9  -1  15    0.08    0.45
  -8  -1  15    1.72    0.63
  -8  -1  15    0.58    1.06
  -7  -1  15   63.12    0.77
  -7  -1  15   62.35    0.72
  -6  -1  15   13.35     0.6
  -6  -1  15   12.84    0.64
  -5  -1  15   26.71    0.68
  -4  -1  15    1.99    0.64
  -4  -1  15    0.48    0.42
  -3  -1  15    0.24    0.78
  -3  -1  15      -1    0.57
  -2  -1  15   43.94    0.82
  -2  -1  15   42.23     0.7
  -1  -1  15    20.5    0.73
  -1  -1  15   20.19    0.63
   0  -1  15   22.76    0.65
   0  -1  15   22.65    0.72
   1  -1  15   58.23    0.84
   1  -1  15      57    0.75
   2  -1  15   22.45    0.75
   3  -1  15    5.18    0.72
   3  -1  15    2.85    1.21
   4  -1  15    8.99     0.7
   4  -1  15    7.36    0.72
   5  -1  15    0.24    0.47
   5  -1  15   -0.91     0.7
   6  -1  15    0.33    0.62
   6  -1  15   -0.05    1.02
   7  -1  15    3.88    0.77
   7  -1  15    1.29    0.75
   8  -1  15    0.81    0.77
   8  -1  15    0.35    1.18
   9  -1  15    2.41    0.94
   9  -1  15    1.49    1.24
 -15   0  15   14.05    0.88
 -14   0  15    -2.7    1.64
 -14   0  15   -1.61    2.08
 -13   0  15   24.53    0.88
 -13   0  15   23.77    0.68
 -13   0  15   21.83    0.79
 -12   0  15    2.16     1.7
 -12   0  15   -2.13    1.99
 -11   0  15   10.31    0.68
 -11   0  15    9.65    0.81
 -11   0  15    9.01    0.59
 -10   0  15   -2.13    1.53
 -10   0  15   -3.29    1.95
  -9   0  15   52.44    0.89
  -9   0  15   51.87     0.7
  -9   0  15   51.08    0.73
  -8   0  15    2.26    1.88
  -8   0  15     3.6    1.57
  -7   0  15  112.47    1.13
  -7   0  15  109.07    0.91
  -7   0  15  108.89    0.94
  -6   0  15   -0.52    1.79
  -6   0  15    0.67    1.52
  -5   0  15    21.5    0.69
  -5   0  15   20.55     0.6
  -5   0  15   19.08    0.77
  -4   0  15    0.78    1.49
  -3   0  15    0.87     0.7
  -3   0  15    -0.5    0.63
  -2   0  15    0.66     1.5
  -1   0  15   10.47    0.58
  -1   0  15    9.08    0.61
   0   0  15    1.83    1.71
   1   0  15   44.94    0.72
   1   0  15   43.01    0.72
   2   0  15    2.38     1.6
   3   0  15   50.49    0.75
   3   0  15   48.06    0.74
   4   0  15    2.97    1.86
   5   0  15    1.68    0.66
   6   0  15   -0.31    1.93
   7   0  15   25.86    0.79
   8   0  15   -1.56    1.79
   9   0  15   19.48    0.81
   9   0  15   17.75    0.77
  10   0  15   -0.16    2.13
 -14   1  15    1.12    0.77
 -13   1  15   18.45    0.61
 -12   1  15    1.29     0.7
 -12   1  15    0.62    1.05
 -11   1  15   10.41    0.93
 -11   1  15   10.17    0.63
 -10   1  15    0.95    0.49
 -10   1  15   -0.29    1.14
  -9   1  15   -0.09    0.41
  -9   1  15   -0.27    0.87
  -8   1  15    0.82     0.5
  -8   1  15   -0.54    0.68
  -8   1  15    -0.9    0.77
  -7   1  15   64.16    1.06
  -7   1  15   62.07    0.76
  -7   1  15   61.43    0.65
  -6   1  15   14.31    0.58
  -6   1  15   13.37    0.91
  -6   1  15   11.94    0.64
  -5   1  15   27.82    0.62
  -5   1  15   26.49    0.91
  -5   1  15   25.96    0.68
  -4   1  15    2.94    0.55
  -4   1  15    1.81    0.64
  -4   1  15    1.55    0.78
  -3   1  15    1.51    0.48
  -3   1  15   -0.78    0.78
  -2   1  15   41.84    0.62
  -2   1  15   41.77    0.88
  -2   1  15   39.84    0.72
  -1   1  15   22.31    0.63
  -1   1  15   20.29    0.82
  -1   1  15   20.19     0.7
   0   1  15   23.02    0.68
   1   1  15   56.61     0.8
   1   1  15   55.14    0.67
   2   1  15   22.45    0.74
   2   1  15   22.42    0.62
   3   1  15    4.93     0.6
   4   1  15    7.99     0.7
   5   1  15    1.29     0.7
   5   1  15    0.66    1.13
   6   1  15    2.09    0.66
   6   1  15    0.21    0.11
   7   1  15    3.33    0.71
   7   1  15    1.61    0.73
   8   1  15    2.02    0.75
   8   1  15   -0.51    1.42
   9   1  15     3.1    0.79
 -12   2  15   21.27    0.68
 -12   2  15   19.47    0.73
 -11   2  15    5.62    0.72
 -11   2  15    4.83    0.62
 -10   2  15    1.81    0.61
 -10   2  15    0.92    0.85
  -9   2  15    3.15    0.45
  -9   2  15    3.04    0.29
  -9   2  15    1.12    0.88
  -8   2  15   13.89    0.54
  -8   2  15   13.87    0.68
  -8   2  15   12.36    0.92
  -7   2  15    0.66    0.46
  -7   2  15    0.22    0.83
  -7   2  15   -1.27    0.87
  -6   2  15    7.09    0.56
  -6   2  15    6.16    0.66
  -5   2  15    2.29    0.67
  -5   2  15    0.75     0.5
  -4   2  15   16.11    0.52
  -4   2  15   14.67    0.68
  -3   2  15    2.37    0.45
  -3   2  15    0.81    1.44
  -3   2  15     0.5    0.61
  -2   2  15   24.85    0.62
  -2   2  15   24.17    0.73
  -1   2  15    6.81    0.87
  -1   2  15    5.67    0.51
   0   2  15   10.66    0.82
   0   2  15   10.27    0.68
   1   2  15    1.96     0.7
   1   2  15    1.69    0.82
   2   2  15   10.71    0.72
   2   2  15    9.44    0.97
   3   2  15   -0.07    0.99
   4   2  15    2.34    0.62
   4   2  15    2.17    0.72
   5   2  15    1.86     0.7
   5   2  15     1.2    0.73
   6   2  15    6.15    0.77
   6   2  15    5.77    0.71
   7   2  15    2.88    0.69
   7   2  15    0.27    0.75
   8   2  15    1.58    0.73
 -11   3  15    1.56    0.64
 -11   3  15    0.38    0.77
 -10   3  15    0.29    0.51
 -10   3  15    0.22    0.33
  -9   3  15     2.1     0.6
  -9   3  15    0.99    1.23
  -9   3  15   -0.94    1.05
  -8   3  15   12.26    0.55
  -8   3  15   11.79    0.72
  -8   3  15   10.27       1
  -7   3  15    2.65    0.67
  -7   3  15    1.17    0.53
  -6   3  15    2.61    0.52
  -6   3  15    0.92     0.7
  -5   3  15     1.1    0.83
  -4   3  15    6.45    0.49
  -4   3  15    5.06    0.67
  -3   3  15   13.96    0.53
  -3   3  15   12.41    0.69
  -2   3  15    3.66    0.53
  -2   3  15    2.16    0.66
  -1   3  15   14.72    0.71
  -1   3  15   13.09    0.94
   0   3  15     4.1    0.99
   0   3  15    3.93    0.65
   1   3  15    1.16    0.68
   1   3  15    0.01    1.37
   2   3  15   10.03    0.63
   2   3  15    9.17    0.73
   2   3  15    7.67    0.92
   3   3  15    1.87    0.72
   3   3  15    1.53    0.89
   4   3  15     2.5    0.75
   4   3  15    2.14    0.64
   5   3  15    2.47     0.7
   5   3  15    0.34    1.03
  -8  -3  16    6.41     0.9
  -6  -3  16    1.59    0.78
  -5  -3  16     3.4    0.87
  -3  -3  16     2.8    0.77
  -1  -3  16    4.81     0.9
   0  -3  16       1    0.85
   1  -3  16    8.81     0.9
   3  -3  16    2.67    0.83
 -12  -2  16    9.38    0.73
 -11  -2  16    0.63    0.83
 -10  -2  16    1.25    0.76
 -10  -2  16    -0.3    1.09
  -9  -2  16     6.2    0.86
  -9  -2  16    6.16     0.6
  -8  -2  16    7.77    0.77
  -8  -2  16    5.64    0.58
  -7  -2  16   23.28    0.62
  -6  -2  16    6.59    0.77
  -5  -2  16    6.14    0.89
  -5  -2  16    4.65    0.56
  -4  -2  16     2.1    0.82
  -4  -2  16   -1.29     0.5
  -3  -2  16    4.09    0.81
  -2  -2  16   -1.31     0.5
  -1  -2  16    6.64    0.51
   0  -2  16     5.6    0.81
   1  -2  16    6.13    0.82
   4  -2  16    2.54    0.92
   5  -2  16    6.34    0.85
   6  -2  16    3.21    0.88
   7  -2  16     3.7    0.88
 -14  -1  16    5.29    0.73
 -13  -1  16    6.93    0.75
 -13  -1  16    4.79    0.69
 -12  -1  16   -0.55    0.65
 -11  -1  16   11.28    0.72
 -11  -1  16   11.18    0.65
 -10  -1  16    2.87    0.65
 -10  -1  16     1.3    1.09
  -9  -1  16    8.53    0.67
  -8  -1  16   13.88    0.66
  -8  -1  16   13.41    0.69
  -7  -1  16    3.81    0.68
  -7  -1  16    1.99    0.62
  -6  -1  16   56.55    0.82
  -5  -1  16    7.93    0.66
  -5  -1  16    7.61    0.68
  -4  -1  16     4.3    0.58
  -4  -1  16    3.78    1.13
  -3  -1  16   39.31    0.76
  -3  -1  16   38.14    0.77
  -2  -1  16    2.03    0.65
  -1  -1  16    0.66    1.01
  -1  -1  16    0.02    0.84
   0  -1  16   39.72     0.8
   0  -1  16   39.37    0.74
   1  -1  16    7.19    0.79
   1  -1  16     5.5    0.64
   2  -1  16    5.89    0.68
   3  -1  16    4.24    0.74
   4  -1  16    2.57    0.73
   4  -1  16     2.3     0.7
   5  -1  16    7.28    0.77
   5  -1  16    5.89    0.78
   6  -1  16    4.44    0.79
   7  -1  16    2.04     0.8
   7  -1  16    1.64    1.57
 -14   0  16   15.77    0.89
 -14   0  16   15.57    0.82
 -13   0  16   -2.82    1.67
 -13   0  16    0.03    2.14
 -12   0  16    4.71    0.77
 -12   0  16    3.26    0.74
 -12   0  16    2.97    0.66
 -11   0  16   -1.66    1.78
 -10   0  16    1.19    0.83
 -10   0  16    0.34     0.6
 -10   0  16   -1.14    0.62
  -9   0  16   -1.77    1.95
  -9   0  16    1.29     1.8
  -8   0  16   36.28    0.65
  -8   0  16    36.2    0.74
  -8   0  16   35.86    0.86
  -7   0  16    5.24    2.03
  -6   0  16    3.84    0.64
  -6   0  16    2.61    0.76
  -6   0  16    2.59    1.05
  -5   0  16    1.19     1.8
  -4   0  16   32.05    0.69
  -4   0  16   31.42    0.69
  -3   0  16    2.98    1.62
  -2   0  16   13.53    0.69
  -2   0  16   11.02    0.65
  -1   0  16     0.8    1.56
   0   0  16   14.68    0.66
   0   0  16   14.34    0.63
   1   0  16    0.98    1.81
   2   0  16   40.48    0.76
   2   0  16   39.14    0.81
   3   0  16   -0.71    1.61
   4   0  16    8.61    0.69
   4   0  16    8.29    0.68
   5   0  16   -0.03    1.67
   6   0  16    2.01    1.29
   6   0  16   -0.01    0.75
   8   0  16    5.49     0.8
   8   0  16    3.28    0.72
 -14   1  16    3.75    0.66
 -13   1  16    5.56    0.69
 -12   1  16     1.2    0.73
 -12   1  16    0.34    0.41
 -11   1  16   12.78    0.74
 -11   1  16   11.08    0.58
 -11   1  16    9.69     1.4
 -10   1  16    3.88    0.69
 -10   1  16     0.4     0.5
 -10   1  16   -0.57    0.88
  -9   1  16    9.81    0.67
  -9   1  16    9.47     0.6
  -9   1  16    6.94    0.89
  -8   1  16   12.97    0.85
  -7   1  16    4.11    0.58
  -7   1  16    2.97    0.89
  -6   1  16   55.57    0.88
  -6   1  16   53.42    0.99
  -5   1  16    9.46     0.7
  -5   1  16    8.02    0.53
  -4   1  16    5.21    0.54
  -4   1  16    4.33    0.66
  -4   1  16    4.28    0.83
  -3   1  16   38.27    0.64
  -3   1  16   37.47    0.76
  -3   1  16   35.76    0.89
  -2   1  16    2.99    0.53
  -2   1  16    0.98    1.29
  -1   1  16     0.9    1.34
   0   1  16   41.76    0.73
   0   1  16   38.08    0.79
   1   1  16    6.42    0.51
   2   1  16    7.36    0.64
   2   1  16    4.44    0.27
   3   1  16    4.53    0.71
   3   1  16    3.75     0.7
   4   1  16    2.74    0.65
   4   1  16    1.19    0.62
   5   1  16    6.89    0.82
   5   1  16    6.75    0.67
   6   1  16    3.63    1.14
   6   1  16    3.62    0.88
   7   1  16    1.41    1.16
   8   1  16    1.62    0.48
 -12   2  16    8.23    1.23
 -11   2  16    1.08    0.69
 -11   2  16    0.89    1.16
 -10   2  16    1.13     0.7
 -10   2  16    0.31    0.61
  -9   2  16    5.37     0.6
  -8   2  16    5.25    0.51
  -8   2  16    4.99    1.09
  -8   2  16    3.04    0.97
  -7   2  16   22.56     0.6
  -7   2  16    21.3    0.72
  -6   2  16    6.66    0.55
  -6   2  16    6.53    0.65
  -6   2  16       5    1.22
  -5   2  16     4.6    0.53
  -5   2  16    2.73    1.74
  -4   2  16   -0.62    0.65
  -4   2  16   -1.95    0.86
  -3   2  16     2.1     0.5
  -3   2  16    0.57    0.92
  -2   2  16    1.82    0.53
  -2   2  16    0.26    0.24
  -2   2  16   -0.01    1.19
  -1   2  16    7.33    0.88
  -1   2  16    5.75    0.88
   0   2  16    5.13    0.98
   0   2  16    4.49    0.63
   0   2  16    3.74    0.73
   1   2  16    6.95    0.88
   1   2  16    6.34    0.61
   1   2  16    5.28    0.73
   2   2  16    2.82    0.66
   2   2  16    1.26    1.38
   3   2  16    7.88    1.44
   4   2  16    2.17    0.74
   5   2  16    6.08    0.74
   5   2  16    4.32    0.77
   6   2  16    2.22     0.7
  -9   3  16    5.23    0.76
  -9   3  16    4.33    0.87
  -8   3  16     3.8    0.57
  -8   3  16    3.26    0.69
  -7   3  16    9.07    0.58
  -7   3  16    7.81    0.69
  -6   3  16    2.46     0.7
  -6   3  16    0.27    0.36
  -5   3  16    1.45    0.77
  -5   3  16    1.18    0.52
  -4   3  16   13.76    0.56
  -4   3  16   12.43    0.72
  -3   3  16    3.28    0.74
  -2   3  16   11.35    0.72
  -2   3  16    9.75    0.95
  -1   3  16    3.71    0.57
  -1   3  16    2.27    0.69
   0   3  16    3.21    0.92
   0   3  16    3.12    0.78
   1   3  16     9.9    1.01
   1   3  16    8.67    0.65
   1   3  16     8.1    0.84
   2   3  16    2.76    0.87
   2   3  16    0.97    0.77
   3   3  16   -1.16    0.72
  -7  -3  17    4.26    0.95
  -6  -3  17    2.26     0.9
  -5  -3  17    2.59    0.81
  -4  -3  17    4.98    0.94
  -1  -3  17    1.89    0.92
  -1  -3  17   -1.67     0.9
   0  -3  17    4.13    0.85
   1  -3  17    7.11    0.95
 -11  -2  17    3.51    0.82
 -10  -2  17    1.51    1.39
 -10  -2  17    0.35    0.91
  -9  -2  17    2.19    0.65
  -8  -2  17    11.3    0.64
  -8  -2  17   11.24    0.81
  -7  -2  17   10.89    0.83
  -7  -2  17    9.25     0.6
  -6  -2  17   -0.17    0.56
  -5  -2  17    5.08    0.57
  -4  -2  17     3.5    0.85
  -4  -2  17    1.96    0.57
  -3  -2  17   14.89    0.58
  -2  -2  17    3.54    1.05
  -1  -2  17    1.36    1.46
   0  -2  17    5.01    0.92
   1  -2  17    4.27    0.86
   2  -2  17    3.98    0.84
   3  -2  17    1.16    0.88
   4  -2  17    3.56    0.99
 -13  -1  17    0.28    0.84
 -12  -1  17    4.24    0.75
 -12  -1  17    1.89    0.22
 -11  -1  17    7.54    0.72
 -10  -1  17   10.74    0.73
 -10  -1  17   10.51    0.75
  -9  -1  17    2.14    0.71
  -9  -1  17    0.29     0.7
  -8  -1  17       5    0.66
  -7  -1  17    7.62    0.76
  -7  -1  17    4.87    0.64
  -6  -1  17    0.22    0.12
  -6  -1  17    0.21    0.09
  -5  -1  17    4.11    0.73
  -5  -1  17    1.97    0.76
  -4  -1  17   28.96    0.75
  -4  -1  17   27.95    0.79
  -3  -1  17    2.86    0.73
  -2  -1  17   14.47    0.71
  -1  -1  17    2.57    0.76
  -1  -1  17   -0.02    0.64
   1  -1  17    0.74    0.75
   1  -1  17    0.21    0.46
   2  -1  17   12.42     0.8
   2  -1  17    9.94     0.7
   3  -1  17   13.59     0.8
   4  -1  17    8.04    0.91
   5  -1  17    9.68    0.82
   5  -1  17    7.67    0.91
   6  -1  17     1.5    0.94
   7  -1  17    2.98    0.84
 -13   0  17    4.74    0.89
 -13   0  17    3.63    0.44
 -13   0  17    3.63    0.52
 -12   0  17    0.84    2.15
 -12   0  17   -1.01    1.73
 -11   0  17    8.32    0.71
 -11   0  17     7.6    0.85
 -11   0  17    7.32    0.66
 -10   0  17    0.34    1.89
 -10   0  17    0.93    1.88
  -9   0  17   24.71    0.93
  -9   0  17   23.11    0.61
  -9   0  17    21.6    0.71
  -8   0  17   -0.09    1.88
  -8   0  17   -1.57    1.82
  -7   0  17    21.4    0.85
  -7   0  17   20.61    0.58
  -7   0  17   20.34    0.72
  -6   0  17    4.44    1.79
  -5   0  17    5.64     0.6
  -5   0  17    3.34     1.1
  -4   0  17    4.11    1.75
  -3   0  17   10.26     0.7
  -3   0  17    9.31    0.67
  -2   0  17   -1.31    1.65
  -1   0  17    87.6    0.95
  -1   0  17   86.64    0.89
   0   0  17    1.97    1.76
   1   0  17    4.73    0.67
   2   0  17   -0.72    1.72
   3   0  17    3.34     0.7
   3   0  17    2.62     0.7
   4   0  17   -1.05    1.76
   5   0  17    6.38    0.75
   5   0  17    4.97    0.69
   6   0  17    1.29    1.88
   7   0  17    1.47    0.72
 -13   1  17    0.63    1.26
 -12   1  17    3.21    0.72
 -12   1  17     2.7    0.61
 -11   1  17    8.55    0.72
 -11   1  17    7.92       1
 -11   1  17    6.89    0.33
 -10   1  17     8.7    0.59
 -10   1  17    8.41    0.71
  -9   1  17    1.33    0.97
  -9   1  17    0.31    1.67
  -9   1  17    0.23    0.66
  -8   1  17    3.23     0.9
  -8   1  17    2.28    0.57
  -8   1  17    1.23    0.92
  -7   1  17     6.2    0.56
  -7   1  17    6.12    0.68
  -7   1  17    3.96    0.69
  -6   1  17    0.78    0.98
  -6   1  17   -0.08    1.23
  -6   1  17   -0.48    0.65
  -5   1  17    4.07    0.89
  -5   1  17    3.53     0.6
  -5   1  17    1.84    0.52
  -4   1  17   29.04    0.88
  -4   1  17   28.31    0.62
  -4   1  17   27.49    0.93
  -3   1  17       3    0.58
  -3   1  17    1.32     0.7
  -3   1  17    0.55    1.42
  -2   1  17   14.66    0.58
  -2   1  17   13.56    0.71
  -1   1  17    2.11    0.72
  -1   1  17    0.91     0.7
   0   1  17    8.93    0.73
   0   1  17    8.61    0.77
   1   1  17   -0.62    0.58
   2   1  17   11.76    0.68
   2   1  17    9.62    0.73
   3   1  17   15.74    0.78
   4   1  17    6.86    0.71
   5   1  17    8.55    0.79
   5   1  17    8.53    0.69
   6   1  17    0.73    0.47
 -11   2  17    1.59    0.95
 -11   2  17   -0.59    0.97
 -10   2  17    2.82    0.72
 -10   2  17    1.92    0.58
  -9   2  17    2.67    0.62
  -9   2  17    1.72     0.7
  -8   2  17   10.55    0.72
  -8   2  17    9.34    0.53
  -7   2  17    9.57     0.6
  -7   2  17     7.7    1.13
  -7   2  17    6.99    1.58
  -6   2  17     0.7    1.26
  -6   2  17   -0.62    0.65
  -5   2  17    5.87    0.52
  -5   2  17    5.43    0.71
  -4   2  17    0.83    0.41
  -3   2  17   15.95    0.57
  -3   2  17   13.97    0.73
  -3   2  17   12.62    0.53
  -2   2  17    4.43    0.94
  -2   2  17    1.88     0.7
  -1   2  17    2.18    0.71
  -1   2  17    1.64    0.86
   0   2  17    6.49       1
   0   2  17    5.24    0.69
   0   2  17    4.48    0.77
   1   2  17    2.38    0.77
   1   2  17    0.76    0.61
   2   2  17     1.4    0.72
   4   2  17    0.51    1.25
  -7   3  17    1.83    0.58
  -6   3  17    1.67    0.58
  -6   3  17    0.43    1.19
  -5   3  17   -0.38    0.68
  -5   3  17   -0.71    1.05
  -4   3  17    2.49    0.59
  -4   3  17    2.12    0.75
  -3   3  17    2.43    0.74
  -3   3  17    0.27    0.97
  -2   3  17    6.58    0.73
  -2   3  17       4    1.05
  -1   3  17    0.91    0.93
  -1   3  17    0.09    0.49
   0   3  17     1.3    1.46
   0   3  17    0.95    0.73
  -9  -2  18    2.33    0.94
  -6  -2  18    2.19    0.93
  -5  -2  18    3.21    0.84
  -4  -2  18    5.19    0.99
  -3  -2  18    5.03     0.9
  -2  -2  18    4.66    0.86
   0  -2  18   10.59    0.89
   1  -2  18    2.72    0.84
   2  -2  18    3.98     0.9
 -11  -1  18     6.3    0.69
 -11  -1  18    5.59    0.83
 -10  -1  18    2.25    0.73
 -10  -1  18   -0.56    0.74
  -9  -1  18    4.49    0.76
  -9  -1  18     1.4    0.81
  -8  -1  18    6.08    0.75
  -8  -1  18    5.07    0.72
  -7  -1  18    1.42    0.74
  -7  -1  18    0.68    0.72
  -6  -1  18   13.06    0.73
  -5  -1  18     8.2    0.78
  -5  -1  18    6.82    0.72
  -4  -1  18   20.32    0.72
  -3  -1  18    2.61    1.39
  -2  -1  18    4.94    0.83
  -1  -1  18    1.79    0.77
   0  -1  18    1.36    0.88
   1  -1  18   11.94    0.85
   2  -1  18    2.83    0.81
   2  -1  18    1.02    0.85
   3  -1  18   14.24    0.89
   3  -1  18   11.38    0.84
   4  -1  18    1.32    0.79
   4  -1  18    0.62    0.77
 -12   0  18    11.3    0.81
 -12   0  18   11.09    0.74
 -11   0  18    4.52    2.26
 -11   0  18    4.52    1.92
 -10   0  18   24.43    0.91
 -10   0  18   23.21    0.72
 -10   0  18   21.41    0.77
  -9   0  18    1.69    1.95
  -9   0  18    3.71    2.22
  -8   0  18    4.81    0.65
  -8   0  18    1.71    0.67
  -7   0  18   -1.33    1.69
  -6   0  18   25.54     0.7
  -5   0  18    4.93    1.88
  -4   0  18   36.46    0.79
  -4   0  18    36.2    0.72
  -3   0  18    2.71    1.84
  -2   0  18   18.29    0.72
  -2   0  18   15.13    0.73
  -1   0  18     2.8     1.8
   0   0  18   44.17    0.85
   0   0  18   41.14    0.81
   1   0  18    0.21    1.76
   2   0  18   63.26    0.87
   3   0  18    2.71    1.87
   4   0  18   25.21    0.92
   4   0  18   24.97    0.82
   5   0  18    1.34    2.16
 -11   1  18    6.08    0.69
 -10   1  18    1.16    0.64
 -10   1  18   -1.11    0.97
 -10   1  18   -1.11    0.77
  -9   1  18    3.16    0.92
  -9   1  18    2.26    0.56
  -9   1  18    1.67    0.46
  -8   1  18    5.67     0.9
  -8   1  18    4.33    0.98
  -8   1  18    3.34    1.34
  -7   1  18    0.91    0.97
  -7   1  18   -0.59    0.68
  -6   1  18    15.1    0.77
  -6   1  18   13.34    0.57
  -6   1  18   11.16    1.54
  -5   1  18    7.11    0.55
  -5   1  18    7.01    0.75
  -5   1  18    5.11    1.57
  -4   1  18   21.49    0.61
  -4   1  18   20.23    0.74
  -3   1  18    1.83    1.04
  -2   1  18    4.61    0.62
  -1   1  18     1.4    0.62
  -1   1  18   -0.09    0.66
   0   1  18    3.42    0.73
   0   1  18    2.23    0.75
   1   1  18     9.8    0.76
   2   1  18    2.25    0.75
   2   1  18    1.48    0.76
   3   1  18   12.94    0.85
   4   1  18    1.62     1.4
   5   1  18     5.2     0.9
  -9   2  18     1.1    0.58
  -7   2  18   -0.67    0.68
  -7   2  18   -1.61    0.94
  -6   2  18   -1.01    0.67
  -5   2  18       3    0.59
  -5   2  18    2.94    0.98
  -4   2  18     3.3    0.65
  -4   2  18    1.75    0.98
  -4   2  18    1.67    0.73
  -3   2  18     7.2    0.71
  -2   2  18    4.87    0.68
  -2   2  18    2.95    0.92
  -1   2  18    4.12     0.7
  -1   2  18    3.85       1
   0   2  18    9.61    0.78
   1   2  18    1.99    0.64
   2   2  18    3.67    0.69
  -6  -2  19   24.69    0.95
  -5  -2  19     7.1    0.92
  -4  -2  19    9.88    0.94
  -3  -2  19    8.14    0.93
  -2  -2  19   18.11    1.02
  -1  -2  19    7.63    1.07
 -10  -1  19    2.94    0.71
  -9  -1  19    1.85    0.61
  -8  -1  19       3    0.79
  -7  -1  19   17.28    0.82
  -7  -1  19   14.41    0.75
  -5  -1  19    6.13    0.78
  -2  -1  19   12.51    0.85
  -2  -1  19   10.24    0.77
  -1  -1  19    4.33    0.96
   2  -1  19    6.02    0.76
 -10   0  19    4.05    2.03
  -9   0  19     0.2    0.88
  -9   0  19    0.03    0.27
  -8   0  19    2.29    2.13
  -7   0  19   -0.14    0.86
  -7   0  19   -1.25     0.7
  -6   0  19    -2.4    1.76
  -5   0  19   39.75    0.93
  -5   0  19   39.69    0.78
  -3   0  19    5.97    1.19
  -3   0  19    4.74    0.72
  -2   0  19    2.67    1.87
  -1   0  19    1.66    0.73
  -1   0  19     0.8    0.73
   1   0  19    20.2    0.85
   2   0  19    1.87    2.16
   3   0  19    6.68     0.9
   3   0  19    4.47    0.78
 -10   1  19    4.45    0.67
  -9   1  19    3.99    0.62
  -9   1  19    3.48    0.76
  -9   1  19    2.61    0.96
  -8   1  19    2.19    0.64
  -8   1  19    1.16    0.91
  -8   1  19     0.3    0.86
  -7   1  19   17.48    0.65
  -7   1  19   16.65    0.94
  -7   1  19   15.24    0.76
  -6   1  19    5.75    0.66
  -6   1  19    4.45    0.98
  -5   1  19    9.01    1.03
  -5   1  19    7.13    0.62
  -4   1  19    3.12    0.61
  -4   1  19    2.38    0.76
  -3   1  19    3.47    0.69
  -2   1  19    9.39    0.75
  -1   1  19    3.98    0.71
  -1   1  19     1.9    0.78
   0   1  19    4.42    0.72
   0   1  19    3.51    0.83
   1   1  19    1.95    0.79
   2   1  19    8.56    0.89
  -7   2  19     4.2    0.62
  -6   2  19   23.69    0.66
  -5   2  19    6.42    0.66
  -4   2  19   10.07    0.73
  -3   2  19    7.69    0.74
  -2   2  19   16.12     0.8
  -1   2  19    5.23    0.75
   0   2  19   15.27    0.88
  -7  -1  20    1.98    0.78
  -6  -1  20    0.05    0.75
  -5  -1  20    1.31    0.75
  -4  -1  20    0.75     0.9
  -1  -1  20   -0.82    0.73
   0  -1  20   19.36     0.8
  -8   0  20    6.91     0.8
  -7   0  20    2.09    2.21
  -6   0  20     2.6    0.74
  -6   0  20    0.08     0.8
  -4   0  20   11.65    0.85
   0   0  20   -2.35    0.83
   1   0  20   -0.47    2.23
  -7   1  20    3.38    0.64
  -5   1  20    2.47    0.92
  -4   1  20    2.62    0.65
  -4   1  20    1.87     0.8
  -3   1  20     9.2    0.72
  -3   1  20    6.64    0.84
  -2   1  20    1.62    1.57
  -1   1  20   -0.76    0.83
;
_shelx_hkl_checksum     17875
_shelx_res_file
;
    shelx.res created by SHELXL-2014/7
TITL HA31 in P21/n
CELL 0.71073 15.7682 4.7583 17.3161 90 101.572 90
ZERR 4 0.005 0.0015 0.006 0 0.008 0
LATT 1
SYMM 0.5-X,0.5+Y,0.5-Z
SFAC C  H  O N S
UNIT 56 32 4 8 8
L.S. 10
OMIT 2 0 0
OMIT 1 0 1
OMIT 0 0 2
OMIT -1 0 1
MERG 2
PLAN  50
FMAP 2
TEMP 20
BOND
BOND $H
LIST 4
HTAB C10 S2
EQIV $1 -x+1/2,+y+1/2,-z+1/2+1
HTAB C3 N2_$1
EQIV $2 -x,-y+1,-z+2
HTAB C1 S2_$2
CONF
MPLA 5 C1 C2 C3 C4 C5 O1 C9 C10 C11 C12 C13 C14
MPLA 6 C9 C10 C11 C12 C13 C14 C1 C2 C3 C4 C5 O1
ACTA
WGHT    0.008912    4.049868
FVAR       0.27806
S1    5    0.016110    0.117860    0.890155    11.00000    0.05694    0.05896 =
         0.03725   -0.00708    0.01420   -0.00073
S2    5   -0.147173   -0.215203    0.859751    11.00000    0.06440    0.09578 =
         0.06901   -0.02094    0.03604   -0.01665
O1    3    0.152439    0.504335    0.943492    11.00000    0.05836    0.05754 =
         0.04229   -0.00781    0.01317   -0.00148
C14   1    0.021831   -0.414231    0.674879    11.00000    0.05301    0.04702 =
         0.02739    0.00148    0.00305    0.00619
N1    4   -0.019819   -0.232585    0.777650    11.00000    0.04636    0.05201 =
         0.03314    0.00051    0.00992    0.00084
C9    1   -0.045326   -0.424519    0.716579    11.00000    0.05179    0.05178 =
         0.03422    0.00322    0.00320    0.00615
C7    1    0.058677   -0.121774    0.768384    11.00000    0.04762    0.04987 =
         0.03155    0.00577    0.00986    0.00487
C11   1   -0.119191   -0.763385    0.630221    11.00000    0.05773    0.05840 =
         0.04018   -0.00267   -0.00109   -0.00028
AFIX  43
H11   2   -0.166114   -0.882527    0.613880    11.00000   -1.20000
AFIX   0
N2    4    0.086860   -0.226405    0.708743    11.00000    0.04971    0.05214 =
         0.02711    0.00378    0.00789    0.00281
C8    1   -0.055178   -0.129412    0.839460    11.00000    0.05162    0.05584 =
         0.03465   -0.00145    0.01323    0.00253
C13   1    0.016980   -0.579205    0.608191    11.00000    0.05958    0.05569 =
         0.03005    0.00356    0.00822    0.00895
AFIX  43
H13   2    0.059513   -0.571778    0.578005    11.00000   -1.20000
AFIX   0
C6    1    0.092305    0.082192    0.827953    11.00000    0.04922    0.04918 =
         0.03163   -0.00330    0.01032    0.00327
C5    1    0.166685    0.216529    0.834855    11.00000    0.05410    0.03970 =
         0.03890    0.00628    0.01569    0.00166
AFIX  43
H5    2    0.199550    0.171341    0.797607    11.00000   -1.20000
AFIX   0
C3    1    0.278910    0.558888    0.907363    11.00000    0.05457    0.05264 =
         0.03995   -0.00204    0.01017   -0.00327
AFIX  43
H3    2    0.324032    0.541133    0.880388    11.00000   -1.20000
AFIX   0
C10   1   -0.115975   -0.595983    0.696416    11.00000    0.05681    0.05770 =
         0.03340    0.00105    0.00205    0.00363
AFIX  43
H10   2   -0.159534   -0.600161    0.725516    11.00000   -1.20000
AFIX   0
C4    1    0.203386    0.422197    0.891985    11.00000    0.05537    0.04604 =
         0.03773    0.00226    0.01059    0.00205
C1    1    0.200521    0.695086    0.991400    11.00000    0.06853    0.05540 =
         0.04070   -0.00960    0.00968    0.00288
AFIX  43
H1    2    0.182209    0.786746    1.032588    11.00000   -1.20000
AFIX   0
C2    1    0.276959    0.734881    0.972264    11.00000    0.06066    0.05734 =
         0.04138   -0.00633    0.00414   -0.00552
AFIX  43
H2    2    0.320593    0.855194    0.996855    11.00000   -1.20000
AFIX   0
C12   1   -0.053433   -0.754420    0.588550    11.00000    0.07158    0.05901 =
         0.03698   -0.00777   -0.00032    0.01254
AFIX  43
H12   2   -0.056801   -0.872168    0.545173    11.00000   -1.20000
AFIX   0
HKLF 4
REM  HA31 in P21/n
REM R1 =  0.0515 for    1835 Fo > 4sig(Fo)  and  0.0707 for all    2281 data
REM    172 parameters refined using      0 restraints
END
WGHT      0.0000      0.6723
REM Highest difference peak  0.166,  deepest hole -0.174,  1-sigma level  0.041
Q1    1   0.0224  0.5118  0.8785  11.00000  0.05    0.17
Q2    1   0.0737 -0.1944  0.5951  11.00000  0.05    0.15
Q3    1   0.1023 -0.2836  0.7608  11.00000  0.05    0.15
Q4    1   0.0528 -0.1290  0.8053  11.00000  0.05    0.15
Q5    1  -0.0371 -0.4223  0.8598  11.00000  0.05    0.14
Q6    1  -0.0184 -0.0398  0.8740  11.00000  0.05    0.14
Q7    1  -0.0031 -0.7025  0.5239  11.00000  0.05    0.14
Q8    1  -0.1449 -0.4908  0.6623  11.00000  0.05    0.14
Q9    1  -0.2352 -0.6664  0.7434  11.00000  0.05    0.13
Q10   1   0.0206  0.3597  0.9202  11.00000  0.05    0.13
Q11   1   0.1907  0.3984  0.8466  11.00000  0.05    0.13
Q12   1  -0.1641 -0.5454  0.7854  11.00000  0.05    0.13
Q13   1   0.1194 -0.1855  0.8214  11.00000  0.05    0.13
Q14   1  -0.1664 -0.4186  0.8793  11.00000  0.05    0.12
Q15   1  -0.0158 -0.8371  0.5586  11.00000  0.05    0.12
Q16   1   0.2623  0.4523  0.8171  11.00000  0.05    0.12
Q17   1   0.0035 -0.0815  0.8965  11.00000  0.05    0.12
Q18   1  -0.2395 -0.3297  0.7176  11.00000  0.05    0.12
Q19   1   0.0386 -0.8106  0.5787  11.00000  0.05    0.12
Q20   1   0.1967  0.2095  1.0238  11.00000  0.05    0.12
Q21   1   0.0580 -0.3411  0.8396  11.00000  0.05    0.12
Q22   1   0.0430 -0.4077  0.5715  11.00000  0.05    0.12
Q23   1   0.0836  0.3733  0.9142  11.00000  0.05    0.12
Q24   1  -0.0566 -0.3837  0.7806  11.00000  0.05    0.12
Q25   1   0.2239  0.5791  1.0182  11.00000  0.05    0.12
Q26   1   0.0965 -0.4584  0.6822  11.00000  0.05    0.12
Q27   1   0.3450  0.8004  0.8997  11.00000  0.05    0.12
Q28   1   0.1749 -0.2356  0.7663  11.00000  0.05    0.12
Q29   1  -0.0408 -0.9096  0.4981  11.00000  0.05    0.12
Q30   1  -0.1257 -0.7200  0.8143  11.00000  0.05    0.12
Q31   1   0.2405  0.8058  1.0230  11.00000  0.05    0.12
Q32   1   0.1775  0.0080  0.8607  11.00000  0.05    0.12
Q33   1   0.2939  0.9674  0.9944  11.00000  0.05    0.12
Q34   1   0.2551  0.2894  0.9182  11.00000  0.05    0.12
Q35   1  -0.1379 -0.4571  0.5961  11.00000  0.05    0.12
Q36   1   0.0949  0.4242  0.9572  11.00000  0.05    0.12
Q37   1   0.2534  0.7019  1.1385  11.00000  0.05    0.11
Q38   1   0.1973  0.2394  0.8896  11.00000  0.05    0.11
Q39   1   0.0336 -0.0358  0.9075  11.00000  0.05    0.11
Q40   1  -0.0739 -0.5791  0.8054  11.00000  0.05    0.11
Q41   1   0.0368 -0.8740  0.5215  11.00000  0.05    0.11
Q42   1   0.1396  0.3488  0.7136  11.00000  0.05    0.11
Q43   1   0.3157  1.1096  1.0552  11.00000  0.05    0.11
Q44   1   0.1013 -0.0465  0.6798  11.00000  0.05    0.11
Q45   1  -0.1415 -0.0186  0.8263  11.00000  0.05    0.11
Q46   1  -0.0385 -1.0741  0.6394  11.00000  0.05    0.11
Q47   1  -0.1741 -0.3630  0.8372  11.00000  0.05    0.11
Q48   1  -0.0603 -0.8604  0.7207  11.00000  0.05    0.11
Q49   1  -0.2418 -0.6485  0.6774  11.00000  0.05    0.11
Q50   1   0.0296 -0.7226  0.6395  11.00000  0.05    0.11
;
_shelx_res_checksum     60745
