# Supplementary material for: Mol­ecular and crystal structure, Hirshfeld analysis and DFT investigation of 5-(furan-2-yl­methyl­idene)thia­zolo[3,4-a]benzimidazole-2-thione
Source: Acta Crystallogr E Crystallogr Commun. 2020 Nov 13;76(Pt 12):1832–6. doi: 10.1107/S2056989020015017 (PMC7784651; doi:10.1107/S2056989020015017)
Supplement: Supplementary file 2 [file e-76-01832-Isup2.hkl]

#
# h,k,l, Fc-squared, Fo-squared, sigma(Fo-squared), status flag
#
data_I
_shelx_title ' HA31 in P21/n'
_shelx_refln_list_code          4
_shelx_F_calc_maximum      113.57
_exptl_crystal_F_000       584.00
_reflns_d_resolution_high  0.8300

loop_
 _space_group_symop_operation_xyz
 'x, y, z'
 '-x+1/2, y+1/2, -z+1/2'
 '-x, -y, -z'
 'x-1/2, -y-1/2, z-1/2'

_cell_length_a    15.7682
_cell_length_b     4.7583
_cell_length_c    17.3161
_cell_angle_alpha  90.000
_cell_angle_beta  101.572
_cell_angle_gamma  90.000

_shelx_F_squared_multiplier     1.000

loop_
 _refln_index_h
 _refln_index_k
 _refln_index_l
 _refln_F_squared_calc
 _refln_F_squared_meas
 _refln_F_squared_sigma
 _refln_observed_status
   4   0   0        320.89        320.39         3.12 o
   6   0   0       4170.34       4127.87         7.21 o
   8   0   0        128.89        129.01         3.21 o
  10   0   0         64.25         68.08         1.65 o
  12   0   0          5.49         12.45         4.76 o
  14   0   0        200.56        212.73         9.75 o
  16   0   0        123.23        134.59         5.74 o
  18   0   0          0.05         -6.96         6.96 o
   1   1   0        206.95        207.26         1.80 o
   2   1   0        757.09        724.36         1.89 o
   3   1   0        826.99        835.63         1.62 o
   4   1   0       1725.63       1741.16         2.33 o
   5   1   0         16.30         14.75         1.10 o
   6   1   0        457.99        470.90         2.43 o
   7   1   0        215.97        220.08         1.61 o
   8   1   0       2344.85       2326.20         5.15 o
   9   1   0         27.99         25.13         1.41 o
  10   1   0        555.63        555.50         3.26 o
  11   1   0         47.02         32.18         2.47 o
  12   1   0         17.23         24.90         2.91 o
  13   1   0        141.89        157.39         4.36 o
  14   1   0        484.24        466.10         5.03 o
  15   1   0          0.90         -0.83         4.29 o
  16   1   0        103.57        120.49         7.54 o
  17   1   0          5.48         12.34         5.80 o
  18   1   0          0.04          6.99        10.73 o
   0   2   0       2049.26       2040.97         4.09 o
   1   2   0       1004.38        980.75         2.16 o
   2   2   0         26.06         26.56         1.15 o
   3   2   0        119.52        120.58         1.42 o
   4   2   0        428.07        425.25         1.56 o
   5   2   0         27.48         25.22         1.04 o
   6   2   0          6.78          3.50         1.47 o
   7   2   0         93.09         89.12         2.37 o
   8   2   0          4.93          8.69         1.82 o
   9   2   0        456.97        463.69         2.45 o
  10   2   0         43.50         53.13         2.43 o
  11   2   0        176.48        180.26         3.26 o
  12   2   0          0.90          4.17         3.94 o
  13   2   0        214.10        208.04         4.73 o
  14   2   0         16.34         10.62         4.83 o
  15   2   0        172.25        162.67         5.06 o
  16   2   0          0.00         -5.19         5.19 o
  17   2   0          5.83          5.84         5.19 o
   1   3   0       1707.49       1656.69         2.84 o
   2   3   0         43.26         39.94         1.60 o
   3   3   0          0.95          1.22         1.41 o
   4   3   0        510.65        501.87         3.28 o
   5   3   0         36.17         26.01         1.38 o
   6   3   0        625.44        604.94         3.43 o
   7   3   0        308.64        308.43         1.51 o
   8   3   0        181.54        180.37         2.67 o
   9   3   0        110.72        111.87         2.20 o
  10   3   0          3.16         10.30         3.13 o
  11   3   0          4.05         -3.27         5.75 o
  12   3   0        123.25        135.06         4.07 o
  13   3   0         87.14         87.55         5.19 o
  14   3   0          0.06         -2.61         5.28 o
  15   3   0          1.28         -6.26         6.26 o
   0   4   0          0.37          7.95         2.30 o
   1   4   0         52.97         53.21         2.90 o
   2   4   0        477.15        478.17         3.72 o
   3   4   0         36.97         42.32         2.40 o
   4   4   0        393.66        389.02         3.57 o
   5   4   0         26.26         23.04         2.77 o
   6   4   0          3.72          2.51         3.12 o
   7   4   0        204.22        198.48         3.54 o
   8   4   0          0.01          3.79         4.10 o
   9   4   0          6.04          4.42         7.52 o
  10   4   0         46.65         32.70         6.34 o
  11   4   0          9.68         -4.62         6.65 o
  13   4   0         14.80         23.67         9.05 o
   1   5   0          0.65         13.84         4.42 o
   2   5   0          3.46         25.81         6.08 o
   3   5   0         37.91         49.06         8.67 o
   4   5   0         41.18         56.93         6.19 o
   5   5   0          1.17         23.63        11.25 o
   6   5   0         13.40         38.31         6.68 o
   7   5   0          3.55         13.32        10.22 o
   8   5   0          2.89          8.28        19.40 o
 -17   0   1        217.84        235.03         7.80 o
 -15   0   1         74.92         90.79         5.21 o
 -13   0   1        150.40        156.11         4.62 o
 -11   0   1         10.33         17.60         4.13 o
  -9   0   1        188.83        188.31         1.94 o
  -7   0   1       1800.09       1788.61         4.22 o
  -5   0   1        112.26        117.97         2.31 o
  -3   0   1        387.48        466.82         9.29 o
   3   0   1       5427.66       5449.59        10.12 o
   5   0   1       5671.76       5687.32        10.45 o
   7   0   1       3036.80       3043.93         5.95 o
   9   0   1       2056.48       2056.49         7.28 o
  11   0   1        363.10        385.67         4.86 o
  13   0   1        980.78       1021.16         8.13 o
  15   0   1        416.16        430.39         8.07 o
  17   0   1         23.44         43.72         9.18 o
 -18   1   1          7.42         26.02         9.79 o
 -17   1   1        121.82        121.42         4.68 o
 -16   1   1         26.97         50.73         5.38 o
 -15   1   1          8.43         18.44         4.61 o
 -14   1   1         38.06         37.27         2.29 o
 -13   1   1         12.12         16.15         2.66 o
 -12   1   1          1.65          5.35         2.63 o
 -11   1   1        103.54         98.55         1.76 o
 -10   1   1          7.42          5.15         2.15 o
  -9   1   1       2353.38       2364.46         4.17 o
  -8   1   1        865.17        876.94         3.04 o
  -7   1   1        164.10        164.71         1.89 o
  -6   1   1         52.95         51.33         1.23 o
  -5   1   1          0.50         -0.16         1.34 o
  -4   1   1          0.15         -0.48         1.13 o
  -3   1   1       3756.51       3759.29         3.82 o
  -2   1   1       5073.32       5028.53         5.55 o
  -1   1   1         22.00         18.82         1.40 o
   0   1   1        440.97        449.07         1.06 o
   1   1   1       2437.77       2465.50         3.28 o
   2   1   1      12899.01      12878.70        13.55 o
   3   1   1       8494.36       8518.09         8.86 o
   4   1   1       3268.80       3250.41         3.90 o
   5   1   1        899.60        893.97         1.92 o
   6   1   1        168.69        174.10         1.49 o
   7   1   1        206.36        211.54         2.24 o
   8   1   1          2.97          3.11         1.49 o
   9   1   1         10.49          5.49         1.82 o
  10   1   1         89.17         89.89         2.15 o
  11   1   1        188.34        194.15         2.44 o
  12   1   1        123.60        107.64         3.08 o
  13   1   1        169.15        154.54         3.50 o
  14   1   1         19.45          5.07         4.96 o
  15   1   1         48.36         35.22         3.44 o
  16   1   1          3.01          1.64         4.38 o
  17   1   1         10.37         -2.79         4.71 o
  18   1   1          0.05         51.60        12.03 o
 -17   2   1          3.93          8.91         9.37 o
 -16   2   1          0.77         15.32         4.43 o
 -15   2   1         98.26        123.18         5.28 o
 -14   2   1         24.74         18.17        10.41 o
 -13   2   1          5.92         15.61         3.55 o
 -12   2   1        157.44        147.42         5.71 o
 -11   2   1         44.88         39.72         3.17 o
 -10   2   1        237.10        236.11         3.57 o
  -9   2   1        496.12        515.71         3.35 o
  -8   2   1       1249.42       1227.51         2.91 o
  -7   2   1        450.88        454.99         3.01 o
  -6   2   1        496.27        484.26         1.63 o
  -5   2   1         29.88         27.25         1.32 o
  -4   2   1       2133.39       2111.23         3.27 o
  -3   2   1         46.69         36.47         1.59 o
  -2   2   1       1424.90       1384.41         3.28 o
  -1   2   1        359.79        349.02         2.79 o
   0   2   1          2.78         -0.91         2.20 o
   1   2   1        636.13        621.78         2.66 o
   2   2   1         60.01         60.38         1.45 o
   3   2   1        139.36        142.48         1.40 o
   4   2   1        114.28        112.07         1.36 o
   5   2   1        476.75        475.88         3.62 o
   6   2   1         15.37         16.42         1.30 o
   7   2   1          0.08          1.42         1.34 o
   8   2   1        120.91        124.40         1.58 o
   9   2   1        625.41        618.72         3.15 o
  10   2   1         57.18         58.67         3.07 o
  11   2   1         38.66         51.78         3.02 o
  12   2   1         11.13         20.80         4.61 o
  13   2   1          8.88          0.33         3.94 o
  14   2   1        156.42        149.12         4.32 o
  15   2   1         43.11         48.16         5.05 o
  16   2   1         96.93        122.66         7.47 o
  17   2   1         34.23         38.99        15.07 o
 -15   3   1         11.00          0.45         5.97 o
 -14   3   1          0.20         -5.00         5.00 o
 -13   3   1        154.07        177.88         4.83 o
 -12   3   1          0.38          4.52         4.57 o
 -11   3   1        445.99        460.52         5.53 o
 -10   3   1         78.93         81.62         3.85 o
  -9   3   1        243.63        244.79         2.09 o
  -8   3   1         54.44         60.41         1.77 o
  -7   3   1        252.58        253.88         2.68 o
  -6   3   1        241.11        226.97         2.44 o
  -5   3   1        284.53        267.65         2.06 o
  -4   3   1         34.85         34.41         2.56 o
  -3   3   1        217.64        228.11         2.67 o
  -2   3   1         28.53         26.47         1.64 o
  -1   3   1        273.29        272.69         3.26 o
   0   3   1        657.00        615.96         2.65 o
   1   3   1        404.35        374.81         2.07 o
   2   3   1         77.62         78.52         1.34 o
   3   3   1         33.07         29.78         1.30 o
   4   3   1          4.68          3.08         1.45 o
   5   3   1         70.83         70.92         2.35 o
   6   3   1        414.98        391.11         3.30 o
   7   3   1         71.94         60.34         2.46 o
   8   3   1         38.98         32.34         4.28 o
   9   3   1        620.67        612.16         6.62 o
  10   3   1         43.82         41.42         5.24 o
  11   3   1          3.04          1.15         3.18 o
  12   3   1        111.09        107.25         6.17 o
  13   3   1          1.06         -4.34         4.34 o
  14   3   1         24.00         25.39         9.25 o
  15   3   1          4.60         -4.56         9.89 o
 -13   4   1         12.31         -5.47         5.47 o
 -12   4   1         17.40          1.64         5.50 o
 -11   4   1         40.97         39.47         9.57 o
 -10   4   1          5.63          1.70         5.26 o
  -9   4   1         10.73          8.94         0.64 o
  -8   4   1         10.72         22.15         5.11 o
  -7   4   1        195.11        190.40         4.42 o
  -6   4   1          7.19         13.59         3.04 o
  -5   4   1          2.84          2.84         2.04 o
  -4   4   1        176.06        173.73         2.10 o
  -3   4   1         94.15         89.87         3.29 o
  -2   4   1          0.00          6.55         1.89 o
  -1   4   1         70.45         72.50         2.67 o
   0   4   1        122.34        103.24         3.75 o
   1   4   1         92.43        102.90         3.13 o
   2   4   1        290.47        286.61         2.68 o
   3   4   1        421.36        400.81         3.75 o
   4   4   1         77.76         59.93         3.15 o
   5   4   1        142.40        125.73         3.21 o
   6   4   1          1.91         15.46         8.25 o
   7   4   1          0.33         -5.02         7.44 o
   8   4   1          1.49          2.95         5.16 o
   9   4   1        256.05        267.33         4.09 o
  10   4   1         11.17         38.02         8.02 o
  11   4   1         78.78         95.04         5.25 o
  -8   5   1          0.36         -0.91         8.54 o
  -7   5   1         47.86         57.30        11.12 o
  -6   5   1         14.75         26.64         9.70 o
  -5   5   1         40.93         69.32        15.20 o
  -4   5   1          0.93         36.99        10.35 o
  -3   5   1          4.55         25.98         6.34 o
  -2   5   1          9.79         14.81        12.80 o
  -1   5   1          2.36         12.88        12.80 o
   0   5   1        116.73         80.19         8.28 o
   1   5   1          6.33         15.15         5.80 o
   3   5   1         86.87        111.29        10.54 o
   4   5   1         72.16        114.07        10.73 o
   5   5   1          4.53         39.56        13.71 o
   6   5   1          0.15         39.37         6.79 o
   7   5   1         20.09         43.02        10.54 o
   8   5   1         25.51         53.49         9.70 o
 -18   0   2         20.29         17.52         7.88 o
 -16   0   2          7.26          6.52         5.19 o
 -14   0   2        110.08        106.27         6.67 o
 -12   0   2       1159.45       1152.22         5.09 o
 -10   0   2         26.81         31.90         1.75 o
  -8   0   2         37.50         40.53         2.35 o
  -6   0   2        219.27        218.77         2.50 o
  -4   0   2        244.84        243.33         2.86 o
   2   0   2       5944.77       6097.21        45.49 o
   4   0   2       1734.23       1740.07         4.18 o
   6   0   2        613.90        624.79         3.98 o
   8   0   2          0.36         -0.91         2.91 o
  10   0   2         43.82         40.93         3.65 o
  12   0   2        428.15        384.26         7.24 o
  14   0   2         23.07         22.69         7.50 o
  16   0   2          9.64          0.11         6.24 o
 -18   1   2          0.02         -4.88         4.88 o
 -17   1   2         67.78         54.74         4.43 o
 -16   1   2          9.92         28.39         3.95 o
 -15   1   2        108.68        107.47         5.28 o
 -14   1   2         55.49         59.33         2.62 o
 -13   1   2        994.91        971.35         4.04 o
 -12   1   2        157.77        166.87         2.29 o
 -11   1   2        496.31        493.24         1.98 o
 -10   1   2       1288.37       1292.07         2.95 o
  -9   1   2          2.91          1.72         1.45 o
  -8   1   2       1190.81       1210.95         2.73 o
  -7   1   2         58.39         60.56         1.73 o
  -6   1   2         47.98         54.66         1.66 o
  -5   1   2        620.29        632.91         1.97 o
  -4   1   2       4136.42       4119.75         4.53 o
  -3   1   2          0.27         -1.48         1.48 o
  -2   1   2        215.99        212.09         1.11 o
  -1   1   2       1468.49       1447.43         3.95 o
   0   1   2       2361.50       2332.41         3.56 o
   1   1   2       2744.44       2739.09         5.25 o
   2   1   2        486.36        484.96         2.06 o
   3   1   2       3201.38       3183.32         3.98 o
   4   1   2       1072.18       1063.22         1.85 o
   5   1   2       1302.78       1312.94         2.11 o
   6   1   2        234.49        242.14         1.66 o
   7   1   2        178.85        190.63         1.58 o
   8   1   2        253.40        257.29         3.63 o
   9   1   2        650.58        657.31         2.94 o
  10   1   2        744.58        743.88         5.05 o
  11   1   2        176.44        182.88         4.11 o
  12   1   2        294.53        279.92         6.91 o
  13   1   2        219.75        209.71         3.86 o
  14   1   2        108.12         93.22         5.67 o
  15   1   2         24.18         20.91         5.09 o
  16   1   2          3.42         13.56         4.71 o
  17   1   2        115.98        127.66        10.39 o
 -17   2   2          0.00         -0.72         7.27 o
 -16   2   2        167.88        174.18         5.09 o
 -15   2   2         10.71         17.44         5.25 o
 -14   2   2          7.27          8.32         5.09 o
 -13   2   2         22.38         24.92         6.78 o
 -12   2   2        432.21        438.53         7.14 o
 -11   2   2        368.46        361.12         2.87 o
 -10   2   2         10.34         10.71         2.27 o
  -9   2   2        379.68        367.66         2.18 o
  -8   2   2          1.16          3.31         1.21 o
  -7   2   2        945.40        920.25         2.99 o
  -6   2   2       1333.71       1315.80         2.56 o
  -5   2   2        566.41        553.98         2.43 o
  -4   2   2         13.86         12.33         1.42 o
  -3   2   2        913.14        876.96         2.38 o
  -2   2   2        214.61        207.24         1.30 o
  -1   2   2        335.67        321.61         3.57 o
   0   2   2        258.26        245.04         1.53 o
   1   2   2        549.93        527.99         2.71 o
   2   2   2       1267.80       1272.94         3.48 o
   3   2   2       1622.35       1572.23         3.43 o
   4   2   2        643.55        659.93         2.54 o
   5   2   2        126.57        128.37         1.82 o
   6   2   2          1.08          1.22         1.51 o
   7   2   2        303.63        303.68         1.86 o
   8   2   2        221.89        225.40         1.90 o
   9   2   2        537.21        536.16         2.69 o
  10   2   2         16.11         16.71         2.11 o
  11   2   2        389.05        401.38         2.72 o
  12   2   2          2.60          7.16         4.49 o
  13   2   2         44.33         43.64         4.89 o
  14   2   2         45.66         33.73         3.73 o
  15   2   2          0.97          3.75         3.31 o
  16   2   2         13.85         31.38         6.02 o
 -16   3   2          3.41         -5.72         5.72 o
 -15   3   2         11.97         34.77         6.18 o
 -14   3   2         14.43         33.92         5.21 o
 -13   3   2         14.12          7.73         6.50 o
 -12   3   2          1.06         12.31         4.67 o
 -11   3   2         73.21         90.54         3.86 o
 -10   3   2        102.52        105.33         1.74 o
  -9   3   2          0.81         -0.08         1.47 o
  -8   3   2        725.61        713.37         2.89 o
  -7   3   2         18.33         16.58         2.47 o
  -6   3   2        456.23        457.61         3.66 o
  -5   3   2         34.24         30.29         2.48 o
  -4   3   2          2.49          0.08         1.64 o
  -3   3   2          1.22          1.51         1.35 o
  -2   3   2        592.41        568.96         2.40 o
  -1   3   2        121.19        122.03         1.76 o
   0   3   2       1201.72       1191.38         4.13 o
   1   3   2         18.41         20.21         2.09 o
   2   3   2        150.63        146.42         1.39 o
   3   3   2         14.63         13.10         1.85 o
   4   3   2        116.98        112.57         1.76 o
   5   3   2          2.19          1.90         2.17 o
   6   3   2         66.07         73.35         2.60 o
   7   3   2        204.64        192.85         2.25 o
   8   3   2          0.28          1.08         2.79 o
   9   3   2         40.43         51.77         3.31 o
  10   3   2         20.92         13.83         3.08 o
  11   3   2         32.15         43.45         4.84 o
  12   3   2         83.36        105.36         5.90 o
  13   3   2         34.77         38.80         8.02 o
  14   3   2          7.18         -5.26         5.26 o
  15   3   2          0.93         17.20         8.67 o
 -13   4   2          2.05         23.90        17.14 o
 -12   4   2          0.77         -9.38        10.78 o
 -11   4   2         15.13         26.79         4.51 o
 -10   4   2          4.24          6.40         5.54 o
  -9   4   2         29.08         32.64         5.07 o
  -8   4   2         13.90         12.64         3.89 o
  -7   4   2        239.75        234.14         6.01 o
  -6   4   2          7.04          8.57         2.17 o
  -5   4   2         65.48         59.67         3.00 o
  -4   4   2          1.27          2.03         2.32 o
  -3   4   2          3.81         -2.63         2.63 o
  -2   4   2          3.14          6.78         3.22 o
  -1   4   2         14.12         17.31         1.70 o
   0   4   2         53.66         54.15         5.69 o
   1   4   2         80.53         78.25         3.96 o
   2   4   2         38.09         30.20         3.85 o
   3   4   2          4.22         10.90         2.44 o
   4   4   2         20.15         15.66         4.95 o
   5   4   2         52.97         37.71         5.42 o
   6   4   2         46.25         51.69         4.23 o
   7   4   2         18.86         33.04         5.20 o
   8   4   2         17.91         12.78         6.98 o
   9   4   2         30.18         40.17         4.22 o
  10   4   2        180.64        187.37         6.66 o
  11   4   2         27.18         35.29         7.04 o
  12   4   2         89.36        119.12         9.05 o
  -8   5   2        147.89        158.57        11.64 o
  -7   5   2          1.23         25.90         6.14 o
  -6   5   2         18.87         27.19         7.89 o
  -5   5   2          2.85          1.23         3.92 o
  -4   5   2         52.25         66.04        13.90 o
  -3   5   2         53.05         60.70         8.54 o
  -2   5   2         12.19         29.60         9.83 o
  -1   5   2         33.27         42.18         5.74 o
   0   5   2         35.76         14.87         8.54 o
   1   5   2         53.33         58.70         7.18 o
   2   5   2          5.17         20.37         9.51 o
   3   5   2          8.77         27.81         8.02 o
   4   5   2          0.11         34.26        13.71 o
   5   5   2         27.15         55.79         6.86 o
   6   5   2          5.20         65.82        18.11 o
   7   5   2         71.22         90.66         9.44 o
 -17   0   3          1.04         -6.73         6.73 o
 -15   0   3        283.20        273.49         4.08 o
 -13   0   3       1652.91       1683.15         6.08 o
 -11   0   3       1004.91        991.63         4.74 o
  -9   0   3        159.32        153.31         2.32 o
  -7   0   3       3097.22       3066.90         5.45 o
  -5   0   3       2680.48       2724.25         4.55 o
  -3   0   3       4324.31       4352.82        10.05 o
  -1   0   3       4793.65       5443.20        39.39 o
   1   0   3         38.92         44.83         2.79 o
   3   0   3       1271.71       1274.06         5.23 o
   5   0   3          0.41         -3.98         3.98 o
   7   0   3        503.01        523.46         3.83 o
   9   0   3       1616.37       1637.15         9.14 o
  13   0   3          0.77         -5.89         7.63 o
  15   0   3        203.14        190.81        13.84 o
  17   0   3         35.94         38.45         9.51 o
 -18   1   3         44.19         44.75         5.63 o
 -17   1   3          0.74         -2.51         5.77 o
 -16   1   3          0.09         15.87         4.92 o
 -15   1   3        252.24        260.49         4.53 o
 -14   1   3        111.07         97.77         3.63 o
 -13   1   3         28.13         30.08         3.16 o
 -12   1   3        263.97        255.13         1.95 o
 -11   1   3          6.48         11.47         2.95 o
 -10   1   3        105.84        101.51         1.65 o
  -9   1   3          2.99          0.56         2.14 o
  -8   1   3          0.08         -0.43         1.69 o
  -7   1   3        994.08       1008.28         3.15 o
  -6   1   3        717.58        712.40         2.63 o
  -5   1   3       3406.07       3373.17         4.14 o
  -4   1   3          1.48         -0.65         1.02 o
  -3   1   3        867.90        847.16         1.95 o
  -2   1   3         30.64         26.93         1.75 o
  -1   1   3        464.09        474.31         4.64 o
   0   1   3      11593.70      11596.15        18.72 o
   2   1   3      10395.45      10541.17        12.18 o
   3   1   3       9937.53       9888.45        10.81 o
   4   1   3         14.88         16.97         1.84 o
   5   1   3        129.96        127.94         1.80 o
   6   1   3         67.49         64.70         1.46 o
   7   1   3          2.83          6.28         1.40 o
   8   1   3        188.86        196.85         2.08 o
   9   1   3        602.28        598.80         3.53 o
  10   1   3        304.82        316.13         3.15 o
  11   1   3         95.20         98.71         2.56 o
  12   1   3         65.12         56.21         3.34 o
  13   1   3          5.14          4.08         4.85 o
  14   1   3         97.99         88.68         6.46 o
  15   1   3         86.14         74.61         5.56 o
  16   1   3         38.89         32.97         7.99 o
  17   1   3          7.78         -2.35         5.63 o
 -17   2   3          0.17          7.11         4.64 o
 -16   2   3          0.23          7.61         5.87 o
 -15   2   3         39.30         31.46         2.74 o
 -14   2   3         71.30         76.28         5.68 o
 -13   2   3        363.30        356.21         4.88 o
 -12   2   3         44.45         50.43         3.48 o
 -11   2   3         77.75         72.24         2.08 o
 -10   2   3         85.79         80.77         2.57 o
  -9   2   3        374.75        364.37         2.78 o
  -8   2   3         13.78         10.74         2.04 o
  -7   2   3        884.92        882.99         4.44 o
  -6   2   3          1.64          2.00         1.16 o
  -5   2   3       1273.48       1250.75         3.36 o
  -4   2   3          4.84          5.69         2.30 o
  -3   2   3       2033.77       2027.32         3.06 o
  -2   2   3          8.46          8.44         1.47 o
  -1   2   3        497.97        511.32         1.76 o
   0   2   3       1067.46       1062.56         2.07 o
   1   2   3       4343.12       4274.73         6.65 o
   2   2   3       1690.91       1692.68         3.57 o
   3   2   3        127.67        140.02         1.70 o
   4   2   3        783.44        785.32         4.20 o
   5   2   3        103.91        104.15         1.10 o
   6   2   3         43.08         37.60         2.38 o
   7   2   3        948.76        942.18         3.33 o
   8   2   3        626.49        620.90         2.99 o
   9   2   3         23.05         23.38         2.37 o
  10   2   3         15.45         28.99         4.30 o
  11   2   3        323.22        324.43         3.74 o
  12   2   3          3.94          2.92         2.06 o
  13   2   3          4.39          5.52         4.27 o
  14   2   3        115.44        102.24         5.22 o
  15   2   3          1.94          1.28         4.19 o
  16   2   3          6.21          3.58         6.74 o
 -16   3   3          6.77         -8.57         8.57 o
 -15   3   3         24.33         32.50         5.39 o
 -14   3   3         66.06         68.66         3.75 o
 -13   3   3         15.05         22.82         4.53 o
 -12   3   3         42.04         42.79         5.67 o
 -11   3   3        151.91        153.25         5.88 o
 -10   3   3         23.44         18.38         3.03 o
  -9   3   3         42.68         41.13         3.32 o
  -8   3   3         99.14        102.25         1.63 o
  -7   3   3         74.78         69.61         2.00 o
  -6   3   3        208.17        190.93         2.54 o
  -5   3   3        206.33        209.29         1.65 o
  -4   3   3         34.11         31.69         2.28 o
  -3   3   3         33.53         33.71         2.09 o
  -2   3   3          0.23         -0.94         1.11 o
  -1   3   3       1060.80       1014.91         6.22 o
   0   3   3        685.08        685.13         5.09 o
   1   3   3          3.68          3.95         2.28 o
   2   3   3          7.72          8.19         1.82 o
   3   3   3        152.29        151.64         1.93 o
   4   3   3         41.52         39.50         1.49 o
   5   3   3       1210.95       1194.00         3.62 o
   6   3   3         71.32         75.53         2.06 o
   7   3   3         24.80         24.51         2.18 o
   8   3   3        151.17        145.37         2.11 o
   9   3   3          0.91          8.57         3.62 o
  10   3   3         74.14         81.96         3.08 o
  11   3   3         28.65         40.82         3.73 o
  12   3   3         37.02         38.50         4.69 o
  13   3   3         63.69         92.06         5.69 o
  14   3   3          8.30         45.14         6.06 o
 -13   4   3         10.92         17.48         6.22 o
 -12   4   3          1.53         -2.37         5.29 o
 -11   4   3        133.96        133.74         6.40 o
 -10   4   3          2.99         -3.13         4.64 o
  -9   4   3         16.91         13.62         2.35 o
  -8   4   3         99.92         92.98         3.18 o
  -7   4   3         20.51         19.79         4.86 o
  -6   4   3          6.72          8.59         2.82 o
  -5   4   3          0.02          0.99         2.44 o
  -4   4   3         98.46         86.66         1.84 o
  -3   4   3        223.25        212.32         1.93 o
  -2   4   3          7.42          8.71         2.34 o
  -1   4   3         77.01         76.11         3.94 o
   0   4   3         18.81         14.38         5.14 o
   1   4   3         27.90         23.27         3.19 o
   2   4   3        222.32        209.96         3.32 o
   3   4   3          0.94          5.07         2.79 o
   4   4   3          5.63          4.00         2.64 o
   5   4   3         33.74         33.75         4.37 o
   6   4   3         20.43         18.99         4.64 o
   7   4   3         30.23         19.76         3.96 o
   8   4   3          2.42         33.70         8.67 o
   9   4   3         20.95         11.11         8.32 o
  10   4   3         14.68         45.01         8.41 o
  11   4   3          9.89         28.84         8.28 o
  12   4   3         11.30         38.67         8.67 o
  -8   5   3         38.99         35.07         5.24 o
  -7   5   3          4.61         26.99         5.46 o
  -6   5   3         66.53         75.29        12.42 o
  -5   5   3         20.17         21.52         6.26 o
  -4   5   3          5.35         31.40        11.51 o
  -3   5   3          7.13         10.07         6.18 o
  -2   5   3        240.55        231.97         4.89 o
  -1   5   3          3.69         11.38         5.22 o
   0   5   3          8.70          5.90        11.36 o
   1   5   3         58.27         62.87         5.84 o
   2   5   3        135.67        141.50        13.26 o
   3   5   3          0.01         52.68        14.87 o
   4   5   3         20.68        108.64        11.25 o
   5   5   3          1.26         62.86        10.48 o
   6   5   3          7.76         90.02        11.25 o
   7   5   3         74.48        124.38        13.84 o
 -18   0   4          9.44         -3.72        13.32 o
 -16   0   4        127.29        139.67         9.44 o
 -14   0   4        465.08        470.21         3.37 o
 -12   0   4         26.70         31.38         2.09 o
 -10   0   4          8.10          5.09         3.17 o
  -8   0   4       7599.99       7705.50        13.77 o
  -6   0   4       5233.86       5238.17         8.76 o
  -4   0   4        178.29        192.89         2.66 o
  -2   0   4       2821.07       2861.65         6.69 o
   0   0   4      11100.11      11242.32        17.39 o
   2   0   4        146.17        156.46         3.07 o
   4   0   4        444.87        474.59         3.49 o
   6   0   4       1583.28       1567.92         7.11 o
   8   0   4         15.16         19.69         3.14 o
  10   0   4         11.91         11.32         5.08 o
  12   0   4          8.09         13.26         8.60 o
  14   0   4          0.41         -7.44         7.44 o
  16   0   4        203.71        220.23        21.92 o
 -18   1   4          4.09          1.93         4.45 o
 -17   1   4          3.53          5.26         6.70 o
 -16   1   4         72.29         63.44         4.55 o
 -15   1   4        126.12        122.44         3.21 o
 -14   1   4         29.74         44.25         2.84 o
 -13   1   4         39.61         37.99         3.00 o
 -12   1   4          1.43          3.21         2.32 o
 -11   1   4         31.67         26.30         1.35 o
 -10   1   4          8.14          6.89         1.85 o
  -9   1   4        102.50        102.19         2.02 o
  -8   1   4         12.15         10.46         1.73 o
  -7   1   4        411.37        406.76         2.82 o
  -6   1   4        572.09        584.48         2.82 o
  -5   1   4        873.99        862.90         3.13 o
  -4   1   4        262.35        262.72         1.22 o
  -3   1   4        362.90        378.01         2.17 o
  -2   1   4       1957.92       1966.86         3.43 o
  -1   1   4         51.13         50.70         2.28 o
   0   1   4        386.51        396.29         1.44 o
   1   1   4       3312.79       3319.17         4.92 o
   2   1   4       3941.71       3980.79         5.50 o
   3   1   4        504.19        512.14         2.61 o
   4   1   4        350.10        369.92         2.88 o
   5   1   4         30.00         33.72         2.07 o
   6   1   4        632.29        644.79         2.27 o
   7   1   4        124.59        124.36         1.55 o
   8   1   4       1068.67       1057.09         3.71 o
   9   1   4         21.45         24.24         2.74 o
  10   1   4         57.21         63.23         2.04 o
  11   1   4         31.83         32.49         5.69 o
  12   1   4         51.44         61.31         4.51 o
  13   1   4         11.42         -1.55         4.73 o
  14   1   4         72.30         80.70         4.80 o
  15   1   4          8.97          3.50         4.41 o
  16   1   4        192.48        183.08         6.44 o
  17   1   4          2.85         28.71        11.12 o
 -17   2   4          0.06          7.90         6.16 o
 -16   2   4         21.83         21.66         4.47 o
 -15   2   4         26.69         21.90         6.76 o
 -14   2   4          2.07         -1.25         2.28 o
 -13   2   4         39.90         46.02         3.65 o
 -12   2   4          0.40          2.86         2.51 o
 -11   2   4          4.72          1.92         2.50 o
 -10   2   4        736.24        731.53         3.11 o
  -9   2   4       1046.02       1035.67         4.18 o
  -8   2   4          6.93          4.46         1.38 o
  -7   2   4         12.64         10.18         1.08 o
  -6   2   4        332.42        330.71         1.71 o
  -5   2   4         20.05         17.11         1.12 o
  -4   2   4        212.07        218.09         1.51 o
  -3   2   4         70.38         64.76         2.07 o
  -2   2   4        121.37        130.85         1.18 o
  -1   2   4        277.75        271.60         1.70 o
   0   2   4          6.97          6.90         1.52 o
   1   2   4       1173.36       1157.22         2.76 o
   2   2   4         83.36         88.57         1.72 o
   3   2   4       4459.94       4500.46         8.36 o
   4   2   4       5950.79       5883.66         9.61 o
   5   2   4       1516.44       1507.72         3.00 o
   6   2   4          6.41          3.73         2.08 o
   7   2   4        886.79        869.02         3.99 o
   8   2   4        210.60        206.80         1.41 o
   9   2   4         34.03         27.49         2.26 o
  10   2   4        512.25        498.87         4.78 o
  11   2   4         78.99         82.96         2.62 o
  12   2   4          7.10         11.77         3.45 o
  13   2   4         33.19         42.54         5.19 o
  14   2   4          2.91          7.47         4.99 o
  15   2   4         41.42         52.06         7.80 o
  16   2   4          4.36         -6.33         6.33 o
 -16   3   4          3.57          8.17         7.74 o
 -15   3   4         38.12         34.79         4.42 o
 -14   3   4         11.37         17.31         3.87 o
 -13   3   4          6.33         14.09         5.58 o
 -12   3   4        126.22        135.38         3.43 o
 -11   3   4          0.29          4.66         3.83 o
 -10   3   4        210.50        199.43         2.13 o
  -9   3   4         54.12         55.38         3.12 o
  -8   3   4         12.86         15.35         4.46 o
  -7   3   4        258.77        255.17         2.14 o
  -6   3   4        931.61        935.62         4.24 o
  -5   3   4         51.44         45.47         1.73 o
  -4   3   4        440.89        431.63         3.37 o
  -3   3   4         50.31         61.49         3.06 o
  -2   3   4         87.91         86.09         1.78 o
  -1   3   4        710.76        690.21         4.46 o
   0   3   4         36.82         36.30         2.33 o
   1   3   4         13.37         10.74         2.97 o
   2   3   4          0.02         -0.64         1.36 o
   3   3   4        108.50        116.10         2.12 o
   4   3   4         76.77         79.55         1.47 o
   5   3   4        234.51        228.06         1.72 o
   6   3   4        257.27        248.21         2.84 o
   7   3   4        101.51         98.09         2.26 o
   8   3   4         79.16         72.52         4.50 o
   9   3   4         25.93         23.54         4.64 o
  10   3   4        219.11        223.74         5.37 o
  11   3   4         13.80         13.47         4.05 o
  12   3   4         80.70         74.44         4.62 o
  13   3   4          0.46         23.99         4.97 o
  14   3   4         11.21         34.23         5.74 o
 -13   4   4          0.22          3.47        16.37 o
 -12   4   4         46.60         48.81         6.23 o
 -11   4   4         14.31         20.15         6.01 o
 -10   4   4        183.46        185.65         3.52 o
  -9   4   4          8.87          8.10         5.23 o
  -8   4   4         44.73         39.91         3.96 o
  -7   4   4         15.81         14.11         4.64 o
  -6   4   4        213.59        210.48         3.81 o
  -5   4   4         34.40         40.13         2.68 o
  -4   4   4        319.36        304.95         5.04 o
  -3   4   4        110.18        113.45         3.04 o
  -2   4   4         10.26          6.69         2.71 o
  -1   4   4         20.56         10.93         3.51 o
   0   4   4         89.49         81.74         7.96 o
   1   4   4          8.36         17.85         4.37 o
   2   4   4        402.91        395.21         3.69 o
   3   4   4         59.57         66.82         3.97 o
   4   4   4        601.35        572.89         5.68 o
   5   4   4        153.10        159.70         3.63 o
   6   4   4          0.13          4.45         6.24 o
   7   4   4          2.38          2.38         1.75 o
   8   4   4         13.16         17.13         5.62 o
   9   4   4         26.48         57.30         8.15 o
  10   4   4         48.45         94.29         9.57 o
  11   4   4         18.27         55.10         8.41 o
  12   4   4          6.55         49.66         9.70 o
  -8   5   4         46.14         23.67        10.99 o
  -7   5   4         21.50         29.25        12.87 o
  -6   5   4         47.50         57.10         7.02 o
  -5   5   4          7.68         22.80         7.11 o
  -4   5   4         25.63         30.68         7.31 o
  -3   5   4         97.20         96.27         4.71 o
  -2   5   4          4.58         23.02         7.53 o
  -1   5   4         23.87         10.40        10.15 o
   0   5   4        111.07        124.28         9.51 o
   1   5   4          0.10         15.09         9.57 o
   2   5   4         14.04         16.17        12.80 o
   3   5   4        107.13        103.86         8.54 o
   4   5   4         67.55         97.52         9.05 o
   5   5   4         12.08         62.18        17.01 o
   6   5   4          2.74         94.93        11.90 o
   7   5   4          3.30         93.38        11.77 o
 -17   0   5        152.71        167.49         6.55 o
 -15   0   5         10.69         11.94         5.14 o
 -13   0   5        726.76        729.32         5.38 o
 -11   0   5        769.23        750.89         6.30 o
  -9   0   5       1020.64       1055.19         4.27 o
  -7   0   5        199.52        188.86         1.97 o
  -5   0   5       2392.00       2431.94         6.40 o
  -3   0   5        581.35        609.81         3.25 o
  -1   0   5       8195.87       8162.92        15.42 o
   1   0   5        954.20        969.73         3.80 o
   3   0   5          2.23          3.80         1.55 o
   5   0   5       1893.64       1899.50         4.96 o
   7   0   5       1746.53       1763.52         5.20 o
   9   0   5         48.40         42.46         5.88 o
  11   0   5        627.57        636.11         8.62 o
  13   0   5        606.77        577.80         7.70 o
  15   0   5          0.10          0.39         3.62 o
  17   0   5          0.88         -2.59        15.13 o
 -18   1   5         16.06         13.31        10.73 o
 -17   1   5         71.80         84.89         4.65 o
 -16   1   5          2.18          6.44         3.02 o
 -15   1   5         16.98         16.69         4.02 o
 -14   1   5         44.02         53.67         3.35 o
 -13   1   5        572.74        568.96         3.53 o
 -12   1   5         40.38         37.15         2.60 o
 -11   1   5        888.98        881.79         6.18 o
 -10   1   5        133.00        143.73         1.71 o
  -9   1   5        721.13        724.77         2.17 o
  -8   1   5        461.14        472.49         2.12 o
  -7   1   5        162.97        163.77         1.77 o
  -6   1   5       2636.44       2660.96         4.50 o
  -5   1   5         29.30         31.30         1.77 o
  -4   1   5       2281.83       2259.19         3.80 o
  -3   1   5        202.56        207.89         1.62 o
  -2   1   5        966.05        968.67         2.68 o
  -1   1   5       1117.83       1135.98         2.13 o
   0   1   5       1184.79       1213.67         2.59 o
   1   1   5         48.32         56.76         1.38 o
   2   1   5       1365.05       1361.88         2.65 o
   3   1   5       1398.63       1390.11         2.55 o
   4   1   5        102.04        102.04         2.35 o
   5   1   5         10.72         18.31         1.68 o
   6   1   5          8.50          8.68         2.38 o
   7   1   5        420.48        428.33         2.05 o
   8   1   5        217.15        215.30         2.66 o
   9   1   5          0.07          4.16         2.13 o
  10   1   5         20.83         18.04         2.27 o
  11   1   5        127.47        134.16         2.71 o
  12   1   5        206.72        203.95         3.22 o
  13   1   5          5.16          6.02         4.68 o
  14   1   5         57.40         55.13         7.55 o
  15   1   5          0.07         -4.90         4.90 o
  16   1   5          8.52          2.77         4.91 o
 -17   2   5          3.48         -0.58         5.35 o
 -16   2   5         62.21         63.45         4.61 o
 -15   2   5          3.13          5.20         5.05 o
 -14   2   5         53.26         60.70         4.08 o
 -13   2   5         19.50         21.92         4.76 o
 -12   2   5        342.07        338.02         4.56 o
 -11   2   5         11.49          9.08         2.24 o
 -10   2   5       1005.98       1024.17         7.86 o
  -9   2   5         95.79         95.07         1.88 o
  -8   2   5       1172.90       1162.50         3.73 o
  -7   2   5        489.14        505.47         2.95 o
  -6   2   5         16.19         15.61         1.67 o
  -5   2   5        408.60        423.19         2.74 o
  -4   2   5       1070.54       1059.53         3.15 o
  -3   2   5          4.09          3.24         1.60 o
  -2   2   5        373.96        378.42         2.05 o
  -1   2   5          0.74          1.81         1.37 o
   0   2   5         23.75         23.19         2.42 o
   1   2   5        857.59        872.86         3.15 o
   2   2   5        341.74        340.38         3.05 o
   3   2   5        253.97        255.35         2.89 o
   4   2   5        162.90        161.99         2.07 o
   5   2   5        165.25        171.84         2.10 o
   6   2   5          5.11          5.20         2.27 o
   7   2   5         35.27         34.50         1.98 o
   8   2   5        300.91        303.00         1.83 o
   9   2   5         10.49          8.22         2.20 o
  10   2   5         42.57         39.10         4.99 o
  11   2   5          6.27          2.95         4.51 o
  12   2   5         32.24         28.06         4.79 o
  13   2   5        223.35        208.68         3.47 o
  14   2   5        101.78         93.49         4.74 o
  15   2   5         10.53         -0.62         6.48 o
 -16   3   5          7.67          9.44        12.55 o
 -15   3   5         41.49         58.43         6.70 o
 -14   3   5          9.11         14.43         3.59 o
 -13   3   5        185.79        188.66         3.61 o
 -12   3   5        116.30        113.15         4.55 o
 -11   3   5         12.95         11.69         4.56 o
 -10   3   5         12.01         11.71         2.18 o
  -9   3   5          2.24          1.61         1.13 o
  -8   3   5        166.35        167.81         3.09 o
  -7   3   5        270.21        274.99         2.55 o
  -6   3   5          0.23          3.89         3.46 o
  -5   3   5         48.28         52.48         1.95 o
  -4   3   5         75.56         69.44         1.62 o
  -3   3   5         15.40         15.49         2.17 o
  -2   3   5        396.05        388.70         3.50 o
  -1   3   5         18.42         26.88         2.19 o
   0   3   5        224.88        213.74         2.41 o
   1   3   5        265.68        276.81         1.90 o
   2   3   5        236.85        240.83         2.01 o
   3   3   5         54.73         51.30         2.37 o
   4   3   5        144.79        148.43         3.00 o
   5   3   5        116.83        111.70         2.12 o
   6   3   5        123.79        132.55         2.72 o
   7   3   5        203.66        183.37         2.07 o
   8   3   5          4.22          4.39         3.59 o
   9   3   5          0.28          5.06         4.24 o
  10   3   5         94.54        104.62         6.05 o
  11   3   5         29.33         64.71         5.53 o
  12   3   5         99.94        105.62         4.58 o
  13   3   5          5.40         16.86         4.47 o
  14   3   5         14.69         29.63        16.23 o
 -13   4   5         30.54         12.82         7.00 o
 -12   4   5         79.31         83.55         5.66 o
 -11   4   5          5.16          2.13         7.52 o
 -10   4   5          0.02          0.73         7.95 o
  -9   4   5          0.04         -1.80         7.04 o
  -8   4   5         66.39         64.31         3.28 o
  -7   4   5        223.84        229.28         3.70 o
  -6   4   5          0.62         25.33         3.66 o
  -5   4   5        540.19        545.33         4.07 o
  -4   4   5          0.04         13.34         3.83 o
  -3   4   5        187.20        190.68         4.78 o
  -2   4   5          0.71          3.44         6.24 o
  -1   4   5         26.12         20.66         1.48 o
   0   4   5          7.65         12.23         3.79 o
   1   4   5        449.76        435.70         5.18 o
   2   4   5          6.59         20.50         3.68 o
   3   4   5        145.57        145.23         4.33 o
   4   4   5         42.90         42.39         4.84 o
   5   4   5         23.57         24.45         4.88 o
   6   4   5          3.79         -1.68         6.54 o
   7   4   5         20.24         43.44         7.76 o
   8   4   5         27.52         34.66         6.47 o
   9   4   5         99.96         96.22         7.50 o
  11   4   5         23.85         10.22        17.72 o
  -8   5   5         91.25         87.05        13.97 o
  -7   5   5          4.64         -9.05        10.86 o
  -6   5   5        183.33        136.45        11.51 o
  -5   5   5         23.31         21.79        10.03 o
  -4   5   5         31.06         38.42         6.29 o
  -3   5   5          8.82         34.31         6.14 o
  -2   5   5         66.14         58.96         7.68 o
  -1   5   5          1.08          6.60        14.10 o
   0   5   5          8.49         -6.00         6.00 o
   1   5   5          2.22          5.43         6.43 o
   2   5   5         25.81         61.44        12.29 o
   3   5   5          0.01         27.16         8.54 o
   4   5   5         27.05        106.57        11.25 o
   6   5   5          9.64         16.30        11.38 o
 -18   0   6        114.17        103.74         7.18 o
 -16   0   6          9.55         24.24         6.16 o
 -14   0   6        127.63        123.00         3.02 o
 -12   0   6       1973.45       1964.77         8.68 o
 -10   0   6        126.76        135.63         3.61 o
  -8   0   6       1138.43       1136.56         4.08 o
  -6   0   6       1212.30       1237.56         3.69 o
  -4   0   6       1203.26       1226.95         4.22 o
  -2   0   6       6248.27       6244.18        12.31 o
   0   0   6          1.86          8.35         2.23 o
   2   0   6         69.79         78.64         2.20 o
   4   0   6       4713.80       4643.35         9.21 o
   6   0   6       1023.71        995.49         4.91 o
   8   0   6        247.82        249.02         2.70 o
  10   0   6        189.82        184.15         7.49 o
  12   0   6        449.21        433.08         4.02 o
  14   0   6        196.89        179.11         6.38 o
  16   0   6         82.72         89.09         7.16 o
 -18   1   6         99.70         82.38         5.25 o
 -17   1   6          0.36         14.39         4.87 o
 -16   1   6        146.99        153.88         5.12 o
 -15   1   6         15.44          7.21         4.37 o
 -14   1   6          8.95         11.87         4.25 o
 -13   1   6        248.40        252.81         3.70 o
 -12   1   6        640.74        636.23         5.00 o
 -11   1   6        117.58        115.81         2.81 o
 -10   1   6       2124.54       2126.60         4.97 o
  -9   1   6         48.11         43.30         1.75 o
  -8   1   6         58.36         61.14         1.61 o
  -7   1   6        129.34        125.72         2.05 o
  -6   1   6        705.77        719.92         3.38 o
  -5   1   6        557.92        583.10         2.32 o
  -4   1   6       4403.83       4369.26         5.88 o
  -3   1   6          0.17          2.44         1.27 o
  -2   1   6        383.05        397.17         2.00 o
  -1   1   6         66.77         67.05         1.74 o
   0   1   6        116.86        119.17         1.43 o
   1   1   6         69.52         60.86         1.80 o
   2   1   6       1508.82       1538.34         5.19 o
   3   1   6       2322.13       2314.99         3.61 o
   4   1   6       3295.19       3303.82         8.36 o
   5   1   6        287.24        293.83         2.14 o
   6   1   6          1.29          1.47         1.44 o
   7   1   6        122.84        127.30         2.70 o
   8   1   6         60.60         52.01         4.42 o
   9   1   6       1073.96       1069.60         3.74 o
  10   1   6         21.03         18.71         3.18 o
  11   1   6         73.91         75.81         3.82 o
  12   1   6        400.59        399.75         3.62 o
  13   1   6         51.48         53.18         3.59 o
  14   1   6         16.83         13.23         4.63 o
  15   1   6         15.83         20.75         5.83 o
  16   1   6         25.38         29.35        15.71 o
 -17   2   6         31.24         29.42         4.22 o
 -16   2   6         80.39         77.28         4.73 o
 -15   2   6         14.73          7.08         5.12 o
 -14   2   6        182.57        173.07         4.41 o
 -13   2   6         52.21         58.19         3.38 o
 -12   2   6         68.52         62.14         3.37 o
 -11   2   6        147.44        140.77         2.52 o
 -10   2   6         12.63          9.36         3.21 o
  -9   2   6        155.46        149.75         2.71 o
  -8   2   6         62.66         57.39         2.12 o
  -7   2   6         41.79         38.76         2.24 o
  -6   2   6        878.26        861.44         2.09 o
  -5   2   6        532.81        530.96         2.22 o
  -4   2   6        104.64        104.77         2.10 o
  -3   2   6       1209.01       1175.14         3.93 o
  -2   2   6        270.00        255.81         2.45 o
  -1   2   6          1.87          3.56         2.03 o
   0   2   6        955.85        946.80         4.01 o
   1   2   6       2293.48       2282.71         4.97 o
   2   2   6       2741.53       2723.01         6.28 o
   3   2   6       5236.51       5217.76        10.14 o
   4   2   6        643.11        636.20         4.09 o
   5   2   6        701.77        707.82         2.63 o
   6   2   6         58.69         57.99         1.72 o
   7   2   6        304.16        285.91         3.02 o
   8   2   6         33.32         25.74         2.74 o
   9   2   6         12.50         20.93         3.04 o
  10   2   6         61.71         63.39         3.30 o
  11   2   6          9.81         36.16         3.64 o
  12   2   6         20.01         22.15         5.06 o
  13   2   6          9.26         11.85         6.14 o
  14   2   6          0.40         -3.20         3.20 o
  15   2   6          9.24          1.27         6.20 o
 -15   3   6          0.82          4.12         5.60 o
 -14   3   6        133.56        144.64         4.64 o
 -13   3   6        108.47        128.60         6.60 o
 -12   3   6          6.18          4.91         2.91 o
 -11   3   6        122.44        125.95         5.96 o
 -10   3   6        229.20        224.51         3.51 o
  -9   3   6         51.57         42.19         2.35 o
  -8   3   6        440.80        431.22         2.44 o
  -7   3   6          2.42          1.60         2.75 o
  -6   3   6        211.84        200.84         2.28 o
  -5   3   6         79.32         70.59         2.10 o
  -4   3   6        848.54        853.87         3.43 o
  -3   3   6        104.80        111.69         2.45 o
  -2   3   6        165.91        157.58         2.19 o
  -1   3   6         81.69         86.80         1.68 o
   0   3   6        436.78        447.05         2.29 o
   1   3   6          1.33          6.59         1.69 o
   2   3   6         28.78         29.95         1.80 o
   3   3   6         53.10         59.70         2.05 o
   4   3   6        189.08        200.17         3.57 o
   5   3   6        214.27        209.02         2.31 o
   6   3   6         69.49         70.03         2.40 o
   7   3   6          4.09          2.68         1.85 o
   8   3   6          8.82          8.74         2.52 o
   9   3   6          4.61         12.03         4.25 o
  10   3   6         60.53         63.78         6.13 o
  11   3   6        171.60        175.32         7.26 o
  12   3   6          0.82         27.51         5.51 o
  13   3   6          7.39         43.78         7.05 o
 -13   4   6          1.50         -2.42         4.50 o
 -12   4   6          1.96         -0.21        10.77 o
 -11   4   6         37.52         51.49         5.02 o
 -10   4   6          0.80         10.87         5.02 o
  -9   4   6         19.91         22.44         3.60 o
  -8   4   6         70.70         69.69         7.31 o
  -7   4   6         57.85         66.35         5.08 o
  -6   4   6         53.14         53.41         5.97 o
  -5   4   6         61.04         59.76         4.72 o
  -4   4   6        173.05        171.99         3.38 o
  -3   4   6         11.75         13.76         2.69 o
  -2   4   6          0.08         21.89         6.65 o
  -1   4   6        260.61        254.58         4.17 o
   0   4   6          7.13          3.92         6.41 o
   1   4   6          0.77          4.70         5.55 o
   2   4   6         12.62         19.36         4.95 o
   3   4   6        111.60        114.94         4.62 o
   4   4   6         12.98         11.62         7.20 o
   5   4   6         26.64         25.71         4.50 o
   6   4   6         23.31         20.58         4.35 o
   7   4   6          2.17         22.58         8.58 o
   8   4   6        148.82        168.57         8.79 o
   9   4   6         18.48         10.96        10.09 o
  10   4   6         17.14         44.36         8.79 o
  11   4   6         13.39         54.97         9.31 o
  -8   5   6          8.35         26.51         6.98 o
  -7   5   6         30.56         23.80         5.69 o
  -6   5   6          7.78         -2.24        13.13 o
  -5   5   6         12.27         13.29        19.98 o
  -4   5   6          4.64          5.37        11.45 o
  -3   5   6          3.45         -9.94        10.73 o
  -2   5   6         52.07         67.64         8.28 o
  -1   5   6         53.99         46.58        14.94 o
   0   5   6         51.41         62.21         8.28 o
   1   5   6          3.24          4.79         9.57 o
   2   5   6         42.29         42.81         8.92 o
   3   5   6          1.15         -3.23        10.35 o
   5   5   6          6.33         36.60         9.70 o
 -17   0   7          2.29         -8.10         8.10 o
 -15   0   7         16.13          6.39         7.31 o
 -13   0   7        122.88        126.06         5.60 o
 -11   0   7        161.36        151.08         3.78 o
  -9   0   7         30.33         25.89         1.95 o
  -7   0   7        102.68         99.68         2.57 o
  -5   0   7        641.16        647.00         4.51 o
  -3   0   7       1403.67       1436.40         3.69 o
  -1   0   7        799.27        826.89         7.44 o
   1   0   7       3296.28       3255.51         6.34 o
   3   0   7        415.53        430.01         4.50 o
   5   0   7       1414.90       1385.90         4.39 o
   7   0   7        624.79        627.59         5.14 o
   9   0   7        274.51        280.86         3.58 o
  11   0   7        390.42        383.36         6.49 o
  13   0   7          2.35         -7.66         7.66 o
  15   0   7          2.09         -2.95         7.11 o
 -18   1   7         15.97         15.71         7.42 o
 -17   1   7          4.57          4.51         4.24 o
 -16   1   7          7.98         -1.82         7.15 o
 -15   1   7          4.71         17.39         7.49 o
 -14   1   7        228.87        227.03         4.02 o
 -13   1   7         84.21         85.70         5.80 o
 -12   1   7         58.46         65.46         2.89 o
 -11   1   7        645.29        643.22         4.07 o
 -10   1   7         40.50         34.01         2.00 o
  -9   1   7        295.33        296.41         1.82 o
  -8   1   7       1299.78       1332.35         3.17 o
  -7   1   7          3.45          2.25         1.70 o
  -6   1   7       1233.56       1241.05         2.90 o
  -5   1   7       3683.53       3661.17         6.10 o
  -4   1   7          0.01         -0.90         1.33 o
  -3   1   7        681.98        675.79         2.85 o
  -2   1   7         53.79         45.39         1.65 o
  -1   1   7        187.58        199.49         2.64 o
   0   1   7        118.70        119.65         1.57 o
   1   1   7       1771.95       1759.57         3.48 o
   2   1   7        279.65        276.09         2.84 o
   3   1   7       1927.53       1968.00         4.99 o
   4   1   7        228.79        245.74         2.11 o
   5   1   7         70.82         80.69         1.73 o
   6   1   7         50.01         46.36         2.47 o
   7   1   7        112.86        119.03         2.77 o
   8   1   7        286.57        285.17         2.47 o
   9   1   7        553.99        545.14         4.28 o
  10   1   7        134.06        126.89         2.64 o
  11   1   7         44.00         44.87         3.25 o
  12   1   7         83.99         93.54         5.27 o
  13   1   7         84.26         90.50         4.93 o
  14   1   7          1.13         -4.55         4.55 o
  15   1   7          2.89         -0.27         6.65 o
 -17   2   7         57.55         72.93         4.94 o
 -16   2   7          3.72         27.97         7.26 o
 -15   2   7          2.33         -4.47         5.19 o
 -14   2   7          2.13          5.48         5.07 o
 -13   2   7        294.84        305.90         5.08 o
 -12   2   7         56.92         45.19         1.94 o
 -11   2   7        123.28        114.61         2.72 o
 -10   2   7          0.72          0.26         1.18 o
  -9   2   7        463.98        473.12         3.64 o
  -8   2   7        168.47        154.89         2.12 o
  -7   2   7         88.89         89.78         1.45 o
  -6   2   7        169.16        160.70         1.39 o
  -5   2   7        251.84        256.89         2.49 o
  -4   2   7        357.85        342.34         2.05 o
  -3   2   7        857.69        855.63         3.17 o
  -2   2   7         35.85         42.07         1.92 o
  -1   2   7         93.47        100.54         1.87 o
   0   2   7         41.96         34.97         2.18 o
   1   2   7       1393.31       1364.00         3.57 o
   2   2   7       1129.40       1118.95         4.42 o
   3   2   7       1018.93       1034.63         5.51 o
   4   2   7          4.43          6.65         1.51 o
   5   2   7         13.39         13.45         2.36 o
   6   2   7         38.95         38.86         2.02 o
   7   2   7        102.98        102.93         4.32 o
   8   2   7        199.84        204.36         3.69 o
   9   2   7        175.94        173.61         2.14 o
  10   2   7          0.09         -4.78         4.88 o
  11   2   7         44.50         46.40         3.16 o
  12   2   7          7.53          7.43         7.37 o
  13   2   7         30.10         33.83         5.94 o
  14   2   7          0.44         -1.22         6.65 o
 -15   3   7          0.90         -0.75        13.06 o
 -14   3   7          0.59         13.02         7.30 o
 -13   3   7         10.21          8.57         6.62 o
 -12   3   7        116.95        115.87         3.64 o
 -11   3   7         13.72         11.06         2.54 o
 -10   3   7          0.15          1.61         2.36 o
  -9   3   7        329.03        308.69         3.34 o
  -8   3   7         27.38         33.08         4.59 o
  -7   3   7         20.79         16.59         3.42 o
  -6   3   7        161.82        152.91         3.05 o
  -5   3   7         41.28         36.37         3.11 o
  -4   3   7         73.14         75.99         1.85 o
  -3   3   7         52.87         61.01         1.83 o
  -2   3   7         15.05         19.27         2.70 o
  -1   3   7        373.85        360.25         4.15 o
   0   3   7          0.03         -1.51         4.32 o
   1   3   7        375.37        382.52         2.47 o
   2   3   7         52.59         49.71         1.79 o
   3   3   7        332.72        325.94         3.14 o
   4   3   7        234.25        246.02         4.28 o
   5   3   7       4071.99       4022.59        13.89 o
   6   3   7         73.42         85.20         2.89 o
   7   3   7        418.79        400.97         6.85 o
   8   3   7         22.46         20.96         6.35 o
   9   3   7          8.65         18.79         3.76 o
  10   3   7         44.01         37.46         6.79 o
  11   3   7          0.45         11.20         6.24 o
  12   3   7          0.05         -5.90         5.90 o
  13   3   7         20.40         53.16         9.31 o
 -12   4   7         12.19          5.32         6.36 o
 -11   4   7         12.07         13.31         7.31 o
 -10   4   7         15.02         20.12         5.11 o
  -9   4   7        189.07        189.58         4.61 o
  -8   4   7        113.96        112.90         4.55 o
  -7   4   7        207.18        209.47         4.15 o
  -6   4   7          6.23         10.44         7.77 o
  -5   4   7         91.15         87.56         4.66 o
  -4   4   7         31.26         40.81         6.20 o
  -3   4   7        151.04        148.61         5.52 o
  -2   4   7          0.63          4.65         6.98 o
  -1   4   7        242.52        238.93         7.42 o
   0   4   7          3.54         -2.95         9.43 o
   1   4   7        114.93        116.67         5.28 o
   2   4   7        125.03        141.73         5.02 o
   3   4   7         18.42         20.14         5.96 o
   4   4   7         17.77         31.71         5.09 o
   5   4   7          1.98         -1.90         5.94 o
   6   4   7          0.00          5.21         9.76 o
   7   4   7          7.51          1.44         8.77 o
   8   4   7         58.63         83.99        14.29 o
   9   4   7          4.15         53.70         8.79 o
  10   4   7          3.41         -6.08         6.08 o
  -7   5   7          3.83          8.54        13.19 o
  -6   5   7         21.35        -11.12        11.90 o
  -5   5   7         25.59         16.62         8.36 o
  -4   5   7        125.17        114.43        10.09 o
  -3   5   7          1.70         22.89         8.54 o
  -2   5   7          0.04         16.04         8.54 o
  -1   5   7         15.01         30.78         8.67 o
   0   5   7         24.40         47.21         9.05 o
   1   5   7          0.35          6.60        15.78 o
   2   5   7          0.29          1.29         6.21 o
   3   5   7         11.44         23.67         8.92 o
 -18   0   8         26.14         42.56        20.18 o
 -16   0   8         43.59         34.21         9.48 o
 -14   0   8          3.48         17.72         8.54 o
 -12   0   8        557.24        539.32         7.81 o
 -10   0   8        355.54        377.17         4.55 o
  -8   0   8       2594.43       2622.38         6.20 o
  -6   0   8       3816.93       3798.28        11.84 o
  -4   0   8       2045.94       2048.65         5.95 o
  -2   0   8        654.72        668.06         2.67 o
   0   0   8       1084.22       1108.02         4.41 o
   2   0   8        224.34        249.42         3.36 o
   4   0   8        124.35        117.17         2.28 o
   6   0   8          8.47          9.26         5.32 o
   8   0   8        141.67        147.49         6.94 o
  10   0   8         21.79         30.00         5.35 o
  12   0   8         12.29          9.07         4.68 o
  14   0   8        209.88        202.39         6.88 o
 -18   1   8         22.61         34.24         6.99 o
 -17   1   8         42.87         48.94         4.67 o
 -16   1   8        274.79        290.82         6.04 o
 -15   1   8         10.26          8.68         2.57 o
 -14   1   8          3.33          8.19         5.77 o
 -13   1   8         84.89         79.43         3.65 o
 -12   1   8          0.52         -4.58         4.58 o
 -11   1   8        118.43        117.17         2.61 o
 -10   1   8        354.44        353.65         2.91 o
  -9   1   8        183.13        185.34         2.03 o
  -8   1   8        313.82        316.27         2.00 o
  -7   1   8       2268.99       2285.54         5.08 o
  -6   1   8          1.69         -1.26         2.11 o
  -5   1   8         22.16         21.53         2.20 o
  -4   1   8        237.82        244.86         1.57 o
  -3   1   8        314.57        319.25         2.59 o
  -2   1   8        831.46        852.02         2.99 o
  -1   1   8        407.74        407.60         2.60 o
   0   1   8        452.60        448.80         2.40 o
   1   1   8       1325.62       1332.53         4.43 o
   2   1   8          0.73          0.51         1.72 o
   3   1   8          9.65          9.94         2.07 o
   4   1   8          0.63         -1.11         1.62 o
   5   1   8         44.41         45.24         2.07 o
   6   1   8          0.56         -1.88         2.61 o
   7   1   8         89.15         88.19         3.20 o
   8   1   8        382.40        392.86         4.17 o
   9   1   8        113.77        107.63         3.20 o
  10   1   8        134.42        137.77         3.43 o
  11   1   8          0.01          7.25         3.88 o
  12   1   8          1.19         -3.74         3.74 o
  13   1   8          0.02         21.44         5.53 o
  14   1   8        181.48        173.57         7.54 o
  15   1   8          8.30         -2.08         8.69 o
 -17   2   8         25.89         37.14         6.00 o
 -16   2   8          8.62         11.77         6.86 o
 -15   2   8         57.16         78.05         5.30 o
 -14   2   8         34.86         31.17         3.52 o
 -13   2   8          0.12          1.91         4.48 o
 -12   2   8        524.69        518.84         8.46 o
 -11   2   8          0.71         13.33         2.42 o
 -10   2   8         54.73         49.11         2.93 o
  -9   2   8         13.59         12.99         2.15 o
  -8   2   8        190.60        190.12         2.01 o
  -7   2   8        359.59        380.43         3.42 o
  -6   2   8         53.97         51.29         1.51 o
  -5   2   8         89.91         90.71         2.15 o
  -4   2   8       1264.56       1297.58         2.77 o
  -3   2   8        764.96        738.69         2.88 o
  -2   2   8         24.55         29.11         3.38 o
  -1   2   8        804.02        793.58         2.85 o
   0   2   8        907.93        916.59         4.52 o
   1   2   8        204.74        185.69         2.02 o
   2   2   8         78.07         86.23         2.03 o
   3   2   8         62.33         63.87         1.71 o
   4   2   8         63.43         69.53         2.15 o
   5   2   8         66.88         60.62         3.65 o
   6   2   8        163.64        153.44         2.32 o
   7   2   8        792.77        790.75         3.63 o
   8   2   8        152.37        153.17         2.95 o
   9   2   8        109.50        111.61         2.72 o
  10   2   8         50.00         38.87         4.99 o
  11   2   8         16.61          6.72         6.63 o
  12   2   8         67.71         73.08         5.39 o
  13   2   8         31.20         36.21         5.87 o
  14   2   8          7.71         -2.68        10.99 o
 -15   3   8          7.41          8.93        19.79 o
 -14   3   8         55.05         65.96         6.62 o
 -13   3   8         19.19         21.84         4.83 o
 -12   3   8        290.22        276.00         5.90 o
 -11   3   8          2.47         -3.66         4.78 o
 -10   3   8        212.90        215.89         4.43 o
  -9   3   8         89.55         85.11         5.03 o
  -8   3   8         98.69         79.19         4.51 o
  -7   3   8        166.70        161.97         2.86 o
  -6   3   8         42.70         37.95         2.12 o
  -5   3   8         82.02         74.41         2.99 o
  -4   3   8        400.07        393.75         3.95 o
  -3   3   8        281.29        261.69         2.35 o
  -2   3   8        333.35        335.92         2.43 o
  -1   3   8        234.72        217.73         3.17 o
   0   3   8          1.31          5.35         2.37 o
   1   3   8          0.04         -2.06         2.06 o
   2   3   8        269.28        283.50         3.62 o
   3   3   8        146.74        138.33         2.18 o
   4   3   8        131.77        127.23         2.53 o
   5   3   8         12.54         26.80         3.97 o
   6   3   8        356.64        355.06         4.30 o
   7   3   8          1.30         16.53         4.37 o
   8   3   8          0.96          0.26         5.25 o
   9   3   8          3.78         15.08         5.07 o
  10   3   8         46.86         42.34         4.81 o
  11   3   8          0.35          1.49         7.17 o
  12   3   8         66.64         70.91         6.65 o
 -12   4   8        130.92        111.00         9.07 o
 -11   4   8         71.51         69.45         9.18 o
 -10   4   8         10.94         31.25         8.15 o
  -9   4   8          0.01         10.22         4.82 o
  -8   4   8         32.02         49.87         7.52 o
  -7   4   8         94.53         85.40        18.49 o
  -6   4   8        224.43        221.53        15.71 o
  -5   4   8         30.03         26.63         9.96 o
  -4   4   8        317.80        334.05         5.68 o
  -3   4   8        122.39        127.74         4.99 o
  -2   4   8        251.29        233.56         6.87 o
  -1   4   8         53.29         46.67         5.53 o
   0   4   8         31.05         27.44         5.61 o
   1   4   8         66.54         84.17         7.77 o
   2   4   8          3.91         -7.21         7.21 o
   3   4   8         41.31         41.63         7.28 o
   4   4   8          8.25          0.90         8.18 o
   5   4   8         13.59         25.15         4.87 o
   6   4   8          1.06         -0.35         4.89 o
   7   4   8         54.20         42.89         7.63 o
   8   4   8         82.70         71.70         6.00 o
   9   4   8          1.15          7.20        12.61 o
  -7   5   8         11.12         24.70         8.54 o
  -5   5   8         47.96         53.42         8.28 o
  -4   5   8          9.22         21.60         8.28 o
  -3   5   8         76.03         89.89         8.79 o
  -2   5   8         44.69         63.63         9.18 o
  -1   5   8          0.05         43.97         9.57 o
   0   5   8         24.48         32.98         9.05 o
   1   5   8         36.56         49.54         9.05 o
   3   5   8          3.68        160.76        12.29 o
 -17   0   9          0.00          3.58         5.00 o
 -15   0   9        896.83        891.69         6.68 o
 -13   0   9         77.73         67.12         6.46 o
 -11   0   9          0.00         -2.16         6.05 o
  -9   0   9       2400.93       2419.15         7.68 o
  -7   0   9        111.37        107.66         2.44 o
  -5   0   9        608.48        631.22         5.19 o
  -3   0   9       5479.82       5441.04         9.84 o
  -1   0   9        590.28        614.80         3.57 o
   1   0   9        349.58        363.14         3.04 o
   3   0   9       1230.83       1228.26         5.14 o
   5   0   9       3874.29       3796.36        11.05 o
   7   0   9        135.61        140.34         7.05 o
   9   0   9        140.52        126.21         3.94 o
  11   0   9         51.64         48.37         6.19 o
  13   0   9         59.36         84.07         9.31 o
  15   0   9          2.59         -9.70         9.70 o
 -18   1   9          3.04          5.56        13.71 o
 -17   1   9        223.43        228.07         5.03 o
 -16   1   9          0.10         10.16         6.36 o
 -15   1   9         14.69         14.05         9.04 o
 -14   1   9          9.70          6.93         3.25 o
 -13   1   9         24.63         21.99         4.57 o
 -12   1   9          7.86          7.12         2.19 o
 -11   1   9       1226.47       1229.95         7.94 o
 -10   1   9         14.22         19.12         2.26 o
  -9   1   9        841.82        843.24         4.72 o
  -8   1   9        178.30        169.05         2.01 o
  -7   1   9        522.18        524.44         3.08 o
  -6   1   9        578.08        584.42         2.56 o
  -5   1   9         19.44         22.78         1.50 o
  -4   1   9        138.50        129.16         1.62 o
  -3   1   9        472.60        478.54         2.34 o
  -2   1   9       2591.73       2575.45         5.07 o
  -1   1   9        674.31        684.66         3.12 o
   0   1   9        303.69        311.36         2.09 o
   1   1   9         73.41         61.82         1.86 o
   2   1   9        287.18        296.49         2.22 o
   3   1   9         15.31         16.10         1.93 o
   4   1   9        224.60        232.40         2.20 o
   5   1   9         32.31         28.20         2.60 o
   6   1   9        571.27        565.58         4.27 o
   7   1   9         19.26         28.47         3.66 o
   8   1   9        222.71        226.88         2.89 o
   9   1   9         11.60         29.25         5.28 o
  10   1   9        100.32        107.71         6.58 o
  11   1   9         22.76         17.93         4.94 o
  12   1   9          9.67         11.61         4.43 o
  13   1   9         54.80         45.06         5.22 o
  14   1   9          0.11         -3.60         4.53 o
 -17   2   9          0.51         14.24         5.71 o
 -16   2   9        192.93        193.40         4.53 o
 -15   2   9          9.05         19.02         5.90 o
 -14   2   9         73.11         66.35         5.34 o
 -13   2   9          1.69          3.09         4.98 o
 -12   2   9        393.19        387.28         7.41 o
 -11   2   9        182.23        195.10         5.94 o
 -10   2   9       1196.31       1173.54         4.34 o
  -9   2   9        142.79        139.79         2.61 o
  -8   2   9        630.92        615.43         4.17 o
  -7   2   9          0.05          1.05         1.33 o
  -6   2   9         82.14         71.45         2.19 o
  -5   2   9        374.53        369.09         3.27 o
  -4   2   9         59.65         47.14         2.04 o
  -3   2   9        573.29        562.35         2.93 o
  -2   2   9        142.58        143.18         2.01 o
  -1   2   9        161.26        169.20         2.44 o
   0   2   9        122.70        123.59         2.62 o
   1   2   9          2.94          5.76         1.93 o
   2   2   9         10.49          8.20         1.73 o
   3   2   9        236.26        227.25         2.26 o
   4   2   9        217.01        222.79         2.22 o
   5   2   9        792.72        814.65         5.15 o
   6   2   9        229.77        223.31         3.01 o
   7   2   9        137.38        130.53         3.70 o
   8   2   9        150.85        146.39         6.28 o
   9   2   9         13.44         11.31         4.38 o
  10   2   9         72.45         67.30         3.90 o
  11   2   9          1.14         -2.33         5.82 o
  12   2   9        253.74        239.05         6.64 o
  13   2   9          0.36         -3.90         5.26 o
 -15   3   9         22.58         36.93         9.19 o
 -14   3   9          1.67         -2.97         9.14 o
 -13   3   9         12.59         36.68         9.74 o
 -12   3   9          3.07         -2.70         5.43 o
 -11   3   9          5.41         12.56         5.05 o
 -10   3   9         64.27         59.12         5.76 o
  -9   3   9        206.83        203.31         4.38 o
  -8   3   9        197.61        207.74         4.46 o
  -7   3   9        285.05        269.65         4.64 o
  -6   3   9         35.65         34.58         3.22 o
  -5   3   9        143.90        139.95         2.99 o
  -4   3   9        210.72        211.09         2.91 o
  -3   3   9        400.90        399.39         5.07 o
  -2   3   9        585.43        566.08         3.19 o
  -1   3   9         26.76         28.13         3.19 o
   0   3   9         28.42         25.13         2.30 o
   1   3   9          0.61         -1.83         2.52 o
   2   3   9         30.03         29.98         2.87 o
   3   3   9        392.60        382.31         3.61 o
   4   3   9        348.63        344.21         5.17 o
   5   3   9        274.30        260.46         3.87 o
   6   3   9         42.90         51.57         5.55 o
   7   3   9         31.07         29.58         3.58 o
   8   3   9         12.57         21.81         4.34 o
   9   3   9         84.84         71.97         4.26 o
  10   3   9         43.28         35.60         7.73 o
  11   3   9         12.56          6.37         4.31 o
  12   3   9          0.04         -4.66        13.45 o
 -12   4   9          0.88         40.22        10.22 o
 -11   4   9         12.93         25.47         7.19 o
 -10   4   9          6.30         13.69        10.49 o
  -9   4   9          1.62         -1.49        16.29 o
  -8   4   9        214.46        204.52         6.54 o
  -7   4   9        124.54        132.60        16.17 o
  -6   4   9         12.89         14.23        12.35 o
  -5   4   9        230.54        215.79        10.44 o
  -4   4   9         16.41         -3.16         7.78 o
  -3   4   9         19.64          5.14         5.61 o
  -2   4   9          9.03         18.28         8.28 o
  -1   4   9         77.66         83.26         4.25 o
   0   4   9         11.04          5.64         6.47 o
   1   4   9        175.98        173.52         6.09 o
   2   4   9          1.22         -4.30         5.36 o
   3   4   9         54.99         50.82         3.64 o
   4   4   9         90.73         78.94         6.93 o
   5   4   9          2.75         11.64        10.41 o
   6   4   9          2.58          1.87         6.11 o
   7   4   9          0.21          4.91         6.92 o
   8   4   9        106.31        101.92         8.79 o
   9   4   9          1.60         36.21         9.70 o
  -5   5   9          5.47         12.55         8.28 o
  -4   5   9         26.24         27.25        24.51 o
  -3   5   9          0.68         -1.29         9.44 o
  -2   5   9          9.80         60.27         9.70 o
  -1   5   9          4.32         34.66         9.57 o
   0   5   9         35.46         30.78        12.16 o
   1   5   9          0.32         15.52        14.10 o
 -16   0  10         36.07         30.52         8.15 o
 -14   0  10         44.15         60.03         5.96 o
 -12   0  10        301.14        283.69         4.77 o
 -10   0  10       1344.62       1309.46         4.98 o
  -8   0  10         26.30         27.93         5.58 o
  -6   0  10       1615.43       1615.40         7.59 o
  -4   0  10       1439.62       1429.91         4.06 o
  -2   0  10       2234.40       2152.72         4.64 o
   0   0  10        997.19        991.30        10.29 o
   2   0  10        210.07        198.93         2.43 o
   4   0  10       3313.76       3324.07         8.63 o
   6   0  10        278.65        271.72         4.98 o
   8   0  10         82.82         67.50         6.66 o
  10   0  10       1052.06       1014.09        21.15 o
  12   0  10          0.36         -6.30         6.30 o
  14   0  10         98.89         69.84         9.44 o
 -17   1  10         21.44         30.70         5.11 o
 -16   1  10         30.90         22.22         6.28 o
 -15   1  10         14.42          6.11         6.17 o
 -14   1  10          4.68         -3.20         4.97 o
 -13   1  10        134.38        136.88         3.20 o
 -12   1  10        408.04        417.33         4.67 o
 -11   1  10         17.48         18.67         2.59 o
 -10   1  10        532.67        531.58         2.98 o
  -9   1  10          2.67          3.67         4.61 o
  -8   1  10        126.90        113.65         2.65 o
  -7   1  10        113.05        103.96         3.45 o
  -6   1  10         28.81         24.70         2.27 o
  -5   1  10        120.29        117.41         2.01 o
  -4   1  10        530.55        523.32         2.36 o
  -3   1  10         54.81         49.87         1.67 o
  -2   1  10        222.11        235.22         2.08 o
  -1   1  10          0.71          1.68         2.17 o
   0   1  10        713.42        740.92         3.23 o
   1   1  10          7.64          6.99         1.94 o
   2   1  10       1486.37       1449.95         3.92 o
   3   1  10         32.17         36.12         3.70 o
   4   1  10         21.28         30.64         2.71 o
   5   1  10        104.45         87.38         4.46 o
   6   1  10        395.16        402.92         3.10 o
   7   1  10        134.72        138.43         3.59 o
   8   1  10        108.17         94.46         6.32 o
   9   1  10         99.71        104.70         4.75 o
  10   1  10         82.19         82.27         5.37 o
  11   1  10          1.01         -0.26         4.63 o
  12   1  10         50.54         51.39         4.83 o
  13   1  10         24.89         10.04         5.65 o
  14   1  10          8.35          6.12        10.35 o
 -16   2  10         22.18         34.11         8.40 o
 -15   2  10          9.43         26.23         5.53 o
 -14   2  10          7.33          8.34         8.94 o
 -13   2  10         66.90         63.68         6.43 o
 -12   2  10          6.80         35.66         9.83 o
 -11   2  10        445.85        453.26         7.65 o
 -10   2  10        115.70        114.08         4.57 o
  -9   2  10        284.01        261.65         2.71 o
  -8   2  10          3.32          8.09         3.56 o
  -7   2  10        108.61        103.02         2.26 o
  -6   2  10          2.71          4.60         2.71 o
  -5   2  10        773.84        734.91         3.01 o
  -4   2  10          1.43         15.35         3.28 o
  -3   2  10        329.12        318.45         4.34 o
  -2   2  10        371.75        377.93         4.24 o
  -1   2  10         10.25         10.24         2.52 o
   0   2  10         76.63         78.47         2.43 o
   1   2  10         49.08         50.70         2.17 o
   2   2  10         33.54         29.36         3.35 o
   3   2  10        352.36        369.74         2.46 o
   4   2  10         10.28         21.27         3.57 o
   5   2  10         73.92         83.26         3.27 o
   6   2  10        405.05        421.67         5.56 o
   7   2  10        134.34        136.40         5.81 o
   8   2  10        176.22        171.41         3.92 o
   9   2  10          7.91          9.22         3.00 o
  10   2  10          4.35         10.13         5.54 o
  11   2  10         35.61         40.76         5.47 o
  12   2  10         45.62         44.31         7.15 o
  13   2  10          3.20        -14.81        14.81 o
 -14   3  10        124.68        130.26         7.71 o
 -13   3  10          9.84         28.57         6.45 o
 -12   3  10         30.41         25.98         7.16 o
 -11   3  10         21.40         12.92         6.31 o
 -10   3  10          8.69         16.64         7.14 o
  -9   3  10         70.73         66.32         4.09 o
  -8   3  10        305.79        281.86         5.41 o
  -7   3  10         16.50         23.70         4.85 o
  -6   3  10        962.80        939.88         5.60 o
  -5   3  10         72.46         76.27         2.20 o
  -4   3  10          4.92          4.99         2.63 o
  -3   3  10        225.66        221.75         3.17 o
  -2   3  10         52.04         46.40         3.03 o
  -1   3  10          8.80          9.35         3.24 o
   0   3  10        343.76        351.86         3.23 o
   1   3  10         67.85         64.51         2.80 o
   2   3  10        394.93        386.95         4.64 o
   3   3  10        515.42        524.95         5.34 o
   4   3  10          9.80         18.77         3.89 o
   5   3  10         64.61         68.20         4.97 o
   6   3  10         20.22         17.64         7.94 o
   7   3  10          0.07         -5.82         5.82 o
   8   3  10          0.34         -0.43         9.56 o
   9   3  10         58.60         50.32         7.05 o
  10   3  10         24.32         16.37         4.16 o
  11   3  10         32.82         44.43         9.35 o
 -11   4  10         44.91         72.69         9.05 o
 -10   4  10          3.94          6.57         6.18 o
  -9   4  10         24.01          5.14         7.05 o
  -8   4  10          0.57         -8.28         8.28 o
  -7   4  10         27.46         14.73         9.48 o
  -6   4  10         11.91         26.03         6.81 o
  -5   4  10          3.67         -4.75         4.75 o
  -4   4  10         11.67          6.41         5.38 o
  -3   4  10         23.88         13.18         9.60 o
  -2   4  10         85.16         91.39         7.15 o
  -1   4  10         13.56         20.35         6.65 o
   0   4  10        119.60        113.66         7.89 o
   1   4  10          4.35          7.90         5.31 o
   2   4  10         94.89         93.01         6.37 o
   3   4  10          1.85          7.77         4.93 o
   4   4  10         40.92         35.48         4.40 o
   5   4  10         89.55        102.17         8.92 o
   6   4  10        455.17        421.92         7.08 o
   7   4  10         76.73         73.55         7.63 o
   8   4  10        275.50        299.41        12.80 o
  -3   5  10          1.24          2.85         9.18 o
  -2   5  10         16.12         21.34         9.31 o
  -1   5  10          4.86          6.34         8.92 o
 -17   0  11         13.02         38.45         8.99 o
 -15   0  11        363.87        356.10         6.70 o
 -13   0  11        386.29        376.32         7.85 o
 -11   0  11         44.13         40.74         2.11 o
  -9   0  11        136.84        145.25         6.92 o
  -7   0  11       1882.82       1849.22        10.09 o
  -5   0  11       1397.55       1389.69         5.05 o
  -3   0  11        146.81        148.03         3.88 o
  -1   0  11       1045.42       1042.66         4.52 o
   1   0  11        156.25        151.68         4.72 o
   3   0  11         33.37         26.78         4.16 o
   5   0  11        287.80        284.55         7.89 o
   7   0  11         11.09          7.66         8.99 o
   9   0  11         57.55         53.27         6.12 o
  11   0  11        333.99        319.31         5.00 o
  13   0  11         11.06          3.33         9.12 o
 -17   1  11          2.11          9.26         6.48 o
 -16   1  11         13.14         22.79         4.98 o
 -15   1  11         53.15         55.54         5.42 o
 -14   1  11        106.11         95.25        10.47 o
 -13   1  11         33.27         52.95         3.91 o
 -12   1  11         65.89         55.32         3.58 o
 -11   1  11         65.12         56.49         4.08 o
 -10   1  11         21.48         30.64         3.23 o
  -9   1  11          9.14          5.00         3.12 o
  -8   1  11         67.72         63.25         4.90 o
  -7   1  11        339.38        337.04         3.92 o
  -6   1  11         54.68         53.30         3.38 o
  -5   1  11       2418.96       2401.45        10.29 o
  -4   1  11        291.38        302.29         2.91 o
  -3   1  11        229.64        221.23         3.88 o
  -2   1  11          0.04         -2.62         2.62 o
  -1   1  11          9.32          9.30         2.27 o
   0   1  11         48.78         51.91         2.06 o
   1   1  11        859.41        867.47         4.33 o
   2   1  11        686.08        674.79         7.75 o
   3   1  11         60.50         58.20         2.78 o
   4   1  11         15.08         17.70         2.95 o
   5   1  11         16.50         26.39         3.85 o
   6   1  11         95.38        105.11         3.44 o
   7   1  11         21.84         29.65         8.21 o
   8   1  11        537.53        534.92         5.32 o
   9   1  11        197.17        192.55         4.59 o
  10   1  11        138.51        140.38         5.23 o
  11   1  11          5.76          3.45         7.28 o
  12   1  11         32.18         12.06         5.22 o
  13   1  11          0.05         13.59         7.64 o
 -16   2  11          4.14         10.67        10.23 o
 -15   2  11         40.34         43.67         5.56 o
 -14   2  11          6.29         19.69         6.33 o
 -13   2  11          0.05         -4.67         4.67 o
 -12   2  11         15.14         10.86         3.87 o
 -11   2  11        128.41        117.23         4.04 o
 -10   2  11        233.23        228.30         3.19 o
  -9   2  11        157.29        164.47         5.92 o
  -8   2  11          2.64          1.83         3.86 o
  -7   2  11         13.45          8.37         2.93 o
  -6   2  11        288.22        285.17         2.94 o
  -5   2  11          2.30          0.30         2.44 o
  -4   2  11        610.56        617.65         6.55 o
  -3   2  11        275.53        277.52         2.64 o
  -2   2  11        263.26        264.21         3.68 o
  -1   2  11        381.32        380.47         2.75 o
   0   2  11        228.50        231.37         3.82 o
   1   2  11          0.29         -2.31         2.31 o
   2   2  11        301.59        314.57         3.95 o
   3   2  11         12.10         10.28         2.73 o
   4   2  11        111.08         97.68         4.27 o
   5   2  11          9.64          9.16         4.07 o
   6   2  11         34.63         35.45         2.82 o
   7   2  11         91.53         89.19         6.27 o
   8   2  11          4.06          6.55         3.47 o
   9   2  11         14.09         32.14         5.78 o
  10   2  11          0.69         -5.44         5.44 o
  11   2  11          1.85         11.59         4.39 o
  12   2  11          0.39        -16.10        16.10 o
 -14   3  11         57.12         52.90        16.43 o
 -13   3  11          7.31         17.13         7.81 o
 -12   3  11         19.58         15.54         6.13 o
 -11   3  11        169.24        148.72         6.49 o
 -10   3  11          0.11         10.22         5.53 o
  -9   3  11        198.72        202.32         7.09 o
  -8   3  11          0.61         18.43         5.90 o
  -7   3  11        149.79        139.94         4.09 o
  -6   3  11        114.82        108.12         2.81 o
  -5   3  11        174.22        154.58         4.48 o
  -4   3  11         12.97         21.74         4.19 o
  -3   3  11        771.34        741.90         3.54 o
  -2   3  11          1.70         11.07         3.07 o
  -1   3  11       1121.26       1096.26         6.74 o
   0   3  11         53.67         54.23         3.13 o
   1   3  11        172.03        168.60         2.89 o
   2   3  11         12.38         11.43         5.57 o
   3   3  11         53.41         58.97         3.54 o
   4   3  11         89.28         99.66         4.16 o
   5   3  11        148.63        160.73         4.24 o
   6   3  11          0.94          6.39         4.84 o
   7   3  11         15.50         22.43         6.08 o
   8   3  11          7.72          6.71         7.92 o
   9   3  11          6.50          6.13         4.85 o
  10   3  11         51.99         67.96         8.09 o
 -11   4  11         18.68         13.45         7.63 o
 -10   4  11         15.19          0.91         7.24 o
  -9   4  11        105.60        101.90        19.08 o
  -8   4  11          5.80          9.61        11.70 o
  -7   4  11         24.44         25.18         6.73 o
  -6   4  11         71.22         54.06        10.03 o
  -5   4  11         15.24          7.50        11.90 o
  -4   4  11         18.44         18.98         5.88 o
  -3   4  11          4.29         -5.50         5.50 o
  -2   4  11         14.30         20.40         4.89 o
  -1   4  11          9.82         13.54         6.52 o
   0   4  11         46.96         49.44         5.28 o
   1   4  11         32.14         32.61         5.20 o
   2   4  11          1.79         -4.36         4.36 o
   3   4  11          4.59          3.38         3.14 o
   4   4  11         10.21         22.56         6.37 o
   5   4  11          4.47          6.27         7.64 o
   6   4  11         22.34         46.18         7.37 o
 -16   0  12        213.94        203.80         7.92 o
 -14   0  12        180.72        194.30        10.28 o
 -12   0  12        131.24        131.57         6.47 o
 -10   0  12        216.09        241.60         7.11 o
  -8   0  12       1759.12       1761.66         6.87 o
  -6   0  12         95.54        109.63         3.79 o
  -4   0  12         90.10         84.82         5.04 o
  -2   0  12        685.45        683.98         4.40 o
   0   0  12        281.31        273.20         3.52 o
   2   0  12         10.86          7.72         2.97 o
   4   0  12         58.89         57.41         5.26 o
   6   0  12         51.67         54.81        11.58 o
   8   0  12         95.43         93.52         6.08 o
  10   0  12          1.13         13.20         6.45 o
  12   0  12         99.24         95.09         7.64 o
 -16   1  12        156.32        159.85         7.99 o
 -15   1  12        213.00        234.06         5.82 o
 -14   1  12         73.03         65.30         4.27 o
 -13   1  12        221.18        228.70         6.36 o
 -12   1  12         36.45         45.60         5.41 o
 -11   1  12         80.01         74.32         3.08 o
 -10   1  12        666.86        664.89         7.47 o
  -9   1  12        892.17        871.35         7.47 o
  -8   1  12         31.56         26.92         3.40 o
  -7   1  12        892.20        883.07         5.32 o
  -6   1  12         60.97         65.68         2.56 o
  -5   1  12        102.59         98.42         3.94 o
  -4   1  12          5.76          5.20         3.72 o
  -3   1  12        846.94        845.86         4.50 o
  -2   1  12        802.97        793.89         3.75 o
  -1   1  12         16.46         22.98         3.55 o
   0   1  12        815.22        836.35         8.23 o
   1   1  12         52.68         53.09         3.96 o
   2   1  12        205.96        205.70         2.90 o
   3   1  12         11.56          9.54         2.32 o
   4   1  12          1.21          6.82         3.92 o
   5   1  12         41.76         43.09         4.13 o
   6   1  12        930.22        909.39         7.41 o
   7   1  12         39.75         52.35         5.63 o
   8   1  12        321.08        296.29         6.77 o
   9   1  12        128.52        116.23         3.98 o
  10   1  12         42.23         40.83         4.03 o
  11   1  12          5.69          4.53         9.30 o
  12   1  12          6.66         -1.93         9.54 o
 -15   2  12          0.24         -0.07         5.79 o
 -14   2  12        103.40        131.35         6.78 o
 -13   2  12          1.67          6.40         4.21 o
 -12   2  12         43.78         61.86         4.90 o
 -11   2  12          2.44         13.34         5.22 o
 -10   2  12         93.64         78.82         3.57 o
  -9   2  12         40.70         34.16         2.92 o
  -8   2  12       1138.95       1143.78         6.51 o
  -7   2  12        396.76        379.51         4.35 o
  -6   2  12         93.86         75.20         4.55 o
  -5   2  12        171.32        166.80         4.50 o
  -4   2  12         40.82         36.16         3.72 o
  -3   2  12        519.77        512.78         3.54 o
  -2   2  12        309.79        313.35         5.33 o
  -1   2  12       1849.35       1795.67         7.45 o
   0   2  12         76.02         84.10         4.69 o
   1   2  12        426.09        407.01         3.48 o
   2   2  12         90.44         93.58         3.65 o
   3   2  12        144.10        149.01         5.84 o
   4   2  12          5.83          5.12         3.97 o
   5   2  12          0.62         16.48         3.60 o
   6   2  12         49.36         59.65         4.27 o
   7   2  12         60.06         81.32         4.00 o
   8   2  12          9.79          9.21         7.50 o
   9   2  12         15.37          8.37         5.88 o
  10   2  12         27.02         24.18         7.05 o
  11   2  12          4.88          4.85         6.08 o
 -13   3  12         29.81         48.25         8.20 o
 -12   3  12         39.05         22.63         7.37 o
 -11   3  12         20.31         36.75         5.49 o
 -10   3  12         73.57         51.49         7.95 o
  -9   3  12        186.40        185.60         6.98 o
  -8   3  12        150.03        145.32         5.44 o
  -7   3  12         45.39         46.69         7.90 o
  -6   3  12          5.45         32.27         4.71 o
  -5   3  12         58.06         55.29         6.03 o
  -4   3  12        120.32        102.60         5.76 o
  -3   3  12         15.51         22.60         3.33 o
  -2   3  12         36.01         42.12         3.29 o
  -1   3  12         43.49         48.81         6.20 o
   0   3  12         55.32         51.25         5.99 o
   1   3  12         32.20         52.70         4.14 o
   2   3  12          5.63         24.11         4.34 o
   3   3  12          0.44         -1.74         2.80 o
   4   3  12        155.32        173.31         6.07 o
   5   3  12          6.79         29.77         4.93 o
   6   3  12          0.94         -0.54         5.18 o
   7   3  12          3.10          3.03         7.33 o
   8   3  12          0.00         24.63         5.29 o
   9   3  12          1.09         11.65         6.08 o
 -10   4  12         28.90          2.85         7.89 o
  -9   4  12         19.79          4.02         5.39 o
  -8   4  12          0.23         -8.73         8.73 o
  -7   4  12          1.00          9.57         7.37 o
  -6   4  12         22.03         21.90         5.48 o
  -5   4  12          6.67         -7.66         8.94 o
  -4   4  12         14.64         -4.16         5.76 o
  -3   4  12        105.94         96.81         9.68 o
  -2   4  12         13.22         13.02         7.57 o
  -1   4  12          0.96         18.46         5.02 o
   0   4  12         21.55         19.07         7.99 o
   1   4  12          2.51          2.22         5.28 o
   2   4  12          4.04         29.27         4.70 o
   3   4  12         38.96         29.60         5.36 o
   4   4  12         60.22         75.87         5.82 o
   5   4  12         75.91         73.89         6.24 o
 -15   0  13        241.91        243.72         7.57 o
 -13   0  13          2.89         -5.52         5.52 o
 -11   0  13        758.40        744.59        10.54 o
  -9   0  13       1298.70       1280.67         6.53 o
  -7   0  13        273.12        266.37         4.88 o
  -5   0  13        268.51        255.58         9.75 o
  -3   0  13        490.37        470.44         5.81 o
  -1   0  13        390.44        413.28         6.85 o
   1   0  13       1154.90       1160.44         7.31 o
   3   0  13        228.19        225.80         5.76 o
   5   0  13         72.28         66.27         5.82 o
   7   0  13         17.14         24.58        10.93 o
   9   0  13         79.61         69.26         8.73 o
  11   0  13        138.51        127.04        12.03 o
 -16   1  13          3.92         25.68        15.07 o
 -15   1  13          2.36         -1.99         7.45 o
 -14   1  13         76.46         83.48         5.67 o
 -13   1  13        166.28        187.03         4.49 o
 -12   1  13          0.44          5.26         4.60 o
 -11   1  13        297.85        286.87         4.31 o
 -10   1  13        233.33        235.58         8.94 o
  -9   1  13          1.96          9.32         4.33 o
  -8   1  13        451.31        451.07         4.51 o
  -7   1  13        141.07        134.34         3.86 o
  -6   1  13          3.27          6.65         5.14 o
  -5   1  13          5.14          0.41         2.48 o
  -4   1  13         22.00         18.91         3.52 o
  -3   1  13         65.83         64.21         4.22 o
  -2   1  13        429.20        425.75         5.08 o
  -1   1  13        677.32        671.72         4.51 o
   0   1  13         28.77         28.81         3.11 o
   1   1  13        554.91        547.53         5.43 o
   2   1  13         25.59         39.72         3.68 o
   3   1  13          0.72          9.63         5.04 o
   4   1  13        334.34        325.83         5.36 o
   5   1  13         64.55         62.08         6.01 o
   6   1  13        236.21        235.53         4.28 o
   7   1  13          0.68         -1.84         5.31 o
   8   1  13        225.54        217.32         4.30 o
   9   1  13         13.23         31.36         6.45 o
  10   1  13         83.62         70.19         6.08 o
  11   1  13         47.27         45.66         4.74 o
 -15   2  13         20.34         24.21         7.17 o
 -14   2  13         46.93         58.93         4.33 o
 -13   2  13         80.68         97.55         8.27 o
 -12   2  13          4.27         -5.68         8.49 o
 -11   2  13         37.19         43.09         9.35 o
 -10   2  13          4.25          7.46         4.38 o
  -9   2  13        214.11        209.54         4.19 o
  -8   2  13          1.21         -2.22         4.09 o
  -7   2  13          6.34         -3.41         3.41 o
  -6   2  13         14.23         13.21         3.59 o
  -5   2  13       1307.47       1296.67        10.57 o
  -4   2  13        137.49        142.13         4.37 o
  -3   2  13         17.99         19.12         5.49 o
  -2   2  13        136.46        124.76         3.11 o
  -1   2  13         21.99         27.94         4.72 o
   0   2  13        281.79        259.41         3.62 o
   1   2  13        274.23        289.12         5.66 o
   2   2  13         17.35         13.12         3.79 o
   3   2  13        156.79        146.01         3.51 o
   4   2  13        136.21        139.27         7.20 o
   5   2  13        164.04        159.06         5.78 o
   6   2  13         92.25         94.95         6.39 o
   7   2  13          0.08          1.10         8.06 o
   8   2  13        122.91        125.05         4.83 o
   9   2  13         74.63         64.89         8.95 o
  10   2  13         72.43         74.06         6.54 o
 -13   3  13         47.17         66.86        16.62 o
 -12   3  13          3.54         -7.76         7.76 o
 -11   3  13          1.22         25.24        10.93 o
  -9   3  13          2.72         10.75         5.03 o
  -8   3  13        120.05         95.19        10.21 o
  -7   3  13        208.00        188.68         5.62 o
  -6   3  13         10.72          9.86         4.41 o
  -5   3  13          0.48         10.64         8.65 o
  -4   3  13         58.05         57.33         7.12 o
  -3   3  13          1.40         -4.15         4.15 o
  -2   3  13          3.51          8.53         7.50 o
  -1   3  13        124.95        137.48         5.94 o
   0   3  13          0.04         -8.10         8.55 o
   1   3  13         62.35         74.07         6.30 o
   2   3  13         14.16         10.53         6.69 o
   3   3  13         37.33         57.22         4.34 o
   4   3  13         33.43         56.73         3.96 o
   5   3  13         58.24         64.22         4.28 o
   6   3  13         11.00         27.01         9.30 o
   7   3  13         12.28         -0.33         5.90 o
   8   3  13          1.56          7.06         5.39 o
  -8   4  13          0.08         -5.63         5.63 o
  -7   4  13         79.37         79.96         6.31 o
  -6   4  13         23.68         24.52         9.98 o
  -5   4  13        217.70        198.50         6.79 o
  -4   4  13         24.35         11.70         6.29 o
  -3   4  13         79.39         69.66        10.73 o
  -2   4  13          2.23          4.26        15.64 o
  -1   4  13          9.85         16.74         7.58 o
   0   4  13          9.08          2.30         8.08 o
   1   4  13         23.85         17.80         8.40 o
   2   4  13         16.74         32.93         6.84 o
   3   4  13          2.26         -6.02         6.02 o
 -14   0  14         90.58         96.62         6.93 o
 -12   0  14          0.01         -5.04         5.04 o
 -10   0  14         51.13         72.31         6.85 o
  -8   0  14         47.82         55.21         5.51 o
  -6   0  14         76.05         51.63         6.85 o
  -4   0  14       1957.35       1902.54         9.93 o
  -2   0  14        194.86        190.61        10.02 o
   0   0  14         83.52         97.06         5.26 o
   2   0  14        277.43        281.05         8.02 o
   4   0  14        566.49        530.77        16.81 o
   6   0  14         36.96         33.07        12.87 o
   8   0  14         77.40        111.87         9.44 o
  10   0  14        613.63        609.77         8.13 o
 -15   1  14          7.65         17.53         5.29 o
 -14   1  14         54.47         58.42         5.68 o
 -13   1  14          7.38         15.40         4.97 o
 -12   1  14        184.37        186.40         7.49 o
 -11   1  14          2.67         23.41         6.16 o
 -10   1  14          9.20         -0.73         6.01 o
  -9   1  14          4.45          8.97         5.84 o
  -8   1  14        856.23        843.66         9.26 o
  -7   1  14          3.01         -0.08         4.50 o
  -6   1  14         46.09         53.58         3.50 o
  -5   1  14         66.11         69.06         4.52 o
  -4   1  14        760.60        745.00         5.14 o
  -3   1  14        360.43        348.79         5.87 o
  -2   1  14        172.00        180.48         4.75 o
  -1   1  14        183.18        195.46         3.87 o
   0   1  14        146.02        140.80         3.22 o
   1   1  14         32.88         44.36         3.51 o
   2   1  14         32.23         39.09         3.71 o
   3   1  14          4.36          1.62         3.10 o
   4   1  14        215.16        229.09         5.01 o
   5   1  14         59.79         62.74         8.31 o
   6   1  14        132.66        132.10         5.33 o
   7   1  14          8.85          4.00         5.20 o
   8   1  14          1.77         -0.58         5.37 o
   9   1  14          0.01         17.45         8.75 o
  10   1  14          5.76         -3.65         5.05 o
 -14   2  14         27.18         34.49         5.98 o
 -13   2  14        151.20        136.28         5.61 o
 -12   2  14         94.50         83.81         8.67 o
 -11   2  14          7.80         10.08         7.41 o
 -10   2  14         68.57         59.48         9.31 o
  -9   2  14         44.61         37.70         5.24 o
  -8   2  14          3.33         -0.55         5.96 o
  -7   2  14          6.01          7.21         4.29 o
  -6   2  14         73.82         79.92         4.44 o
  -5   2  14        312.68        330.10         3.77 o
  -4   2  14         17.14         14.63         5.34 o
  -3   2  14        397.40        375.32         4.10 o
  -2   2  14         23.25         24.56         4.10 o
  -1   2  14        158.84        148.59         5.10 o
   0   2  14        428.44        404.99         7.31 o
   1   2  14        250.13        261.24         7.89 o
   2   2  14        271.70        262.84         4.29 o
   3   2  14         14.04         33.23         4.75 o
   4   2  14         43.61         35.31         6.98 o
   5   2  14         97.26         67.48        12.95 o
   6   2  14         20.92         21.79         4.80 o
   7   2  14         20.79         21.79         6.70 o
   8   2  14         39.13         32.61         7.98 o
   9   2  14         26.84         46.48        15.44 o
 -12   3  14         17.76          7.36        13.52 o
 -11   3  14          6.80         25.91        10.19 o
 -10   3  14          1.36         -5.29         5.29 o
  -9   3  14          0.58          0.27         7.42 o
  -8   3  14         60.52         56.84         9.56 o
  -7   3  14         22.98         28.87         7.32 o
  -6   3  14         34.00         21.97         5.98 o
  -5   3  14        109.36         79.75        12.42 o
  -4   3  14         22.87         37.64         4.22 o
  -3   3  14         42.21         26.41         5.58 o
  -2   3  14          0.04          2.63         3.41 o
  -1   3  14          0.68          7.50        12.10 o
   0   3  14          0.49         -5.48        12.06 o
   1   3  14         26.24         30.45         6.58 o
   2   3  14         62.68         53.72         6.21 o
   3   3  14         45.04         62.61         5.35 o
   4   3  14          0.23         20.11        15.91 o
   5   3  14         30.23         44.29         7.66 o
   6   3  14          2.39         -4.38         7.31 o
   7   3  14          5.43         -7.89        10.99 o
  -6   4  14         36.66         40.14        15.91 o
  -5   4  14         17.27         21.17         7.25 o
  -4   4  14         10.09         -1.08         5.90 o
  -3   4  14          0.00         -5.93         5.93 o
  -2   4  14         73.81         51.89         8.30 o
  -1   4  14          3.87         22.25         9.44 o
   0   4  14        199.07        176.91         8.08 o
   1   4  14          1.57         19.27        10.09 o
 -15   0  15        220.59        181.72        11.38 o
 -13   0  15        300.09        302.63         9.36 o
 -11   0  15        120.54        124.43         5.05 o
  -9   0  15        679.41        669.03         5.68 o
  -7   0  15       1441.55       1421.11        13.38 o
  -5   0  15        273.81        265.36         7.48 o
  -3   0  15         13.00          1.93         8.86 o
  -1   0  15        127.33        127.51         8.99 o
   1   0  15        578.62        569.03        12.48 o
   3   0  15        645.89        637.48        15.71 o
   5   0  15          1.87         21.73         8.54 o
   7   0  15        326.99        334.46        10.22 o
   9   0  15        273.07        240.71        11.19 o
 -15   1  15          0.13          1.03         6.85 o
 -14   1  15         14.54          2.02         5.38 o
 -13   1  15        241.52        235.10         5.31 o
 -12   1  15          2.25         13.39         5.16 o
 -11   1  15        131.13        128.22         5.32 o
 -10   1  15          2.60          4.02         4.53 o
  -9   1  15          0.12         -0.03         3.47 o
  -8   1  15          0.52          5.23         5.37 o
  -7   1  15        815.63        806.92         4.94 o
  -6   1  15        165.39        171.34         3.88 o
  -5   1  15        337.31        347.30         4.53 o
  -4   1  15         11.52         23.99         3.81 o
  -3   1  15          0.47          1.69         6.59 o
  -2   1  15        546.42        541.58         5.94 o
  -1   1  15        267.24        269.12         4.61 o
   0   1  15        307.65        295.08         5.09 o
   1   1  15        775.92        731.93         6.57 o
   2   1  15        281.08        290.20         5.19 o
   3   1  15         53.46         62.45         7.41 o
   4   1  15         93.90        105.83         5.56 o
   5   1  15          2.48          3.61         4.89 o
   6   1  15          3.17          5.58         4.60 o
   7   1  15         37.28         35.99         8.05 o
   8   1  15          0.01         11.38         5.98 o
   9   1  15         15.27         32.64         7.03 o
 -13   2  15          1.05         33.73        14.36 o
 -12   2  15        286.68        274.36         6.54 o
 -11   2  15         67.80         69.18         4.32 o
 -10   2  15         12.60         25.58         6.17 o
  -9   2  15         49.11         39.93         4.67 o
  -8   2  15        183.13        180.90         5.87 o
  -7   2  15          0.08          8.76         5.60 o
  -6   2  15         62.23         81.00         4.27 o
  -5   2  15          0.14         18.58         6.10 o
  -4   2  15        188.70        195.68         5.17 o
  -3   2  15         19.93         20.47         4.09 o
  -2   2  15        311.92        306.02         6.29 o
  -1   2  15         47.85         75.43         5.34 o
   0   2  15        149.31        134.57         5.69 o
   1   2  15         10.91         28.16         5.66 o
   2   2  15        143.26        132.61         4.95 o
   3   2  15          4.04         -4.26         5.28 o
   4   2  15         16.07         23.02         7.26 o
   5   2  15          0.01         11.69         6.79 o
   6   2  15         75.70         79.44         5.70 o
   7   2  15         17.90         20.91        10.93 o
   8   2  15          1.31         10.70        10.86 o
 -11   3  15          8.82         13.25         7.63 o
 -10   3  15          3.38          3.20         3.58 o
  -9   3  15          6.83         13.92         9.53 o
  -8   3  15        177.73        153.09         6.21 o
  -7   3  15          3.97         29.13         6.88 o
  -6   3  15         11.34         27.04        10.93 o
  -5   3  15         12.61         30.63        14.36 o
  -4   3  15         58.81         78.80         4.78 o
  -3   3  15        149.74        172.55         5.77 o
  -2   3  15         14.02         41.68         4.86 o
  -1   3  15        185.15        183.29        10.54 o
   0   3  15         54.81         48.98         6.22 o
   1   3  15          5.58          1.28         5.81 o
   2   3  15        109.71        123.89         6.98 o
   3   3  15          3.56         14.12         5.25 o
   4   3  15          8.91         30.03         5.52 o
   5   3  15          7.79         14.05         6.78 o
 -14   0  16        216.50        202.57         7.80 o
 -12   0  16         48.08         48.12         6.71 o
 -10   0  16          7.21          0.47         8.03 o
  -8   0  16        473.47        467.57         5.49 o
  -6   0  16         30.66         42.62         5.90 o
  -4   0  16        416.38        410.49         6.31 o
  -2   0  16        145.04        159.45        16.23 o
   0   0  16        202.30        187.59         5.89 o
   2   0  16        509.50        515.58         8.67 o
   4   0  16        119.01        109.30         6.26 o
   6   0  16         26.11          9.48        13.06 o
   8   0  16         65.03         58.87        14.29 o
 -14   1  16         44.08         59.17         9.96 o
 -13   1  16         54.94         75.38         7.34 o
 -12   1  16          3.77          3.94         5.44 o
 -11   1  16        160.24        148.01         5.02 o
 -10   1  16         26.23         26.32         9.90 o
  -9   1  16        122.07        116.93         7.11 o
  -8   1  16        200.91        174.61         5.38 o
  -7   1  16         41.30         45.36         5.53 o
  -6   1  16        717.25        716.58        10.05 o
  -5   1  16         96.64        106.77         4.50 o
  -4   1  16         48.93         59.49         3.91 o
  -3   1  16        498.55        491.01         5.85 o
  -2   1  16         21.10         31.91         7.46 o
  -1   1  16          4.88          5.96         7.52 o
   0   1  16        512.50        515.36         8.00 o
   1   1  16        108.43         82.13         5.37 o
   2   1  16         63.32         67.44        10.96 o
   3   1  16         37.05         54.23         5.35 o
   4   1  16         22.19         28.99         4.34 o
   5   1  16         90.12         87.20         4.87 o
   6   1  16         52.01         52.02         6.76 o
   7   1  16         19.24         22.63         7.85 o
   8   1  16         25.17         20.95         6.21 o
 -12   2  16        122.64        117.80         8.12 o
 -11   2  16          6.65         11.37         6.24 o
 -10   2  16          3.74          8.52         4.79 o
  -9   2  16         66.14         76.01         4.92 o
  -8   2  16         74.81         74.95         8.06 o
  -7   2  16        295.55        291.14         6.19 o
  -6   2  16         83.75         84.05         4.56 o
  -5   2  16         51.78         62.50         7.14 o
  -4   2  16          0.08         -7.08         9.08 o
  -3   2  16         32.41         32.52        11.99 o
  -2   2  16          5.16          3.37         6.35 o
  -1   2  16         91.36         85.86         5.10 o
   0   2  16         34.09         61.14         4.90 o
   1   2  16         58.90         80.00         4.77 o
   2   2  16         30.00         31.40        10.09 o
   3   2  16        123.87        101.92        18.62 o
   4   2  16          1.66         30.20         7.46 o
   5   2  16         52.76         73.62         7.34 o
   6   2  16          1.49         34.83         7.09 o
   7   2  16         96.90         47.85        11.38 o
  -9   3  16         64.48         63.14         7.40 o
  -8   3  16         32.93         57.44        11.56 o
  -7   3  16         98.39        111.14         8.15 o
  -6   3  16          3.26         15.58         7.85 o
  -5   3  16          2.23         25.33         8.32 o
  -4   3  16        159.35        171.89         8.60 o
  -3   3  16         19.43         39.69         6.90 o
  -2   3  16        151.56        139.96        10.35 o
  -1   3  16         24.39         47.79         7.79 o
   0   3  16         36.78         32.93         8.49 o
   1   3  16         88.42        113.83         5.28 o
   2   3  16         14.05         23.74        11.58 o
   3   3  16          5.78          8.87        24.77 o
 -13   0  17         59.27         49.20         4.06 o
 -11   0  17        101.47        100.41         5.43 o
  -9   0  17        320.28        297.05         9.91 o
  -7   0  17        273.22        267.83         5.16 o
  -5   0  17         57.00         68.49        14.87 o
  -3   0  17        118.42        126.58         6.26 o
  -1   0  17       1142.53       1126.40         8.40 o
   1   0  17         46.90         61.18         8.67 o
   3   0  17         32.73         39.10         6.40 o
   5   0  17         78.02         73.78         9.12 o
   7   0  17         49.51         19.01         9.31 o
 -13   1  17          1.64          5.43         9.04 o
 -12   1  17         30.81         31.29         6.39 o
 -11   1  17        108.96         94.80         4.59 o
 -10   1  17        114.68        123.78         7.73 o
  -9   1  17         13.16         11.55         4.65 o
  -8   1  17         47.61         45.36         9.85 o
  -7   1  17         63.73         76.92         6.68 o
  -6   1  17          4.26          2.36         2.05 o
  -5   1  17         29.82         41.63         6.05 o
  -4   1  17        363.81        367.16         4.45 o
  -3   1  17          3.18         30.59         7.45 o
  -2   1  17        195.37        185.04         4.91 o
  -1   1  17         17.52         17.67         7.08 o
   0   1  17         74.56        113.57         6.85 o
   1   1  17          2.46          0.93         4.57 o
   2   1  17        142.72        142.34         8.62 o
   3   1  17        152.30        191.04        13.90 o
   4   1  17         56.73         95.08         7.63 o
   5   1  17        127.88        112.40         5.11 o
   6   1  17         12.09         12.76         5.44 o
   7   1  17         20.52         38.54        10.86 o
 -11   2  17         20.97         24.26        13.37 o
 -10   2  17         18.27         23.92         5.38 o
  -9   2  17         27.88         29.36         4.89 o
  -8   2  17        132.08        135.43         5.24 o
  -7   2  17        113.12        122.79         7.78 o
  -6   2  17         16.21         -2.20         5.20 o
  -5   2  17         62.77         71.33         4.37 o
  -4   2  17         10.03         24.78         8.27 o
  -3   2  17        196.59        186.76         7.93 o
  -2   2  17         51.36         43.04         8.42 o
  -1   2  17         14.16         23.52         6.63 o
   0   2  17         24.18         68.19         5.29 o
   1   2  17          4.06         33.37        11.31 o
   2   2  17         33.88         37.30        16.68 o
   3   2  17         18.27         15.00        11.38 o
   4   2  17          0.02         30.35        19.72 o
  -7   3  17          0.04         38.27        15.71 o
  -6   3  17          1.25         20.24         5.90 o
  -5   3  17         12.25          7.52        12.99 o
  -4   3  17          0.02         41.88        11.00 o
  -3   3  17         15.82         19.95        13.97 o
  -2   3  17         84.21         77.52        16.68 o
  -1   3  17          0.46          3.31         8.18 o
   0   3  17         28.98         32.86        13.48 o
   1   3  17         60.63         91.96        12.29 o
 -12   0  18        143.34        144.68         7.07 o
 -10   0  18        283.41        296.79        10.01 o
  -8   0  18         55.88         50.89        20.05 o
  -6   0  18        318.67        330.32         9.05 o
  -4   0  18        495.69        469.73         6.88 o
  -2   0  18        225.33        218.33        20.43 o
   0   0  18        560.37        551.43        19.59 o
   2   0  18        878.30        818.17        11.25 o
   4   0  18        313.38        324.33         7.92 o
 -11   1  18         64.31         78.23         5.44 o
 -10   1  18          0.43          3.18         8.32 o
  -9   1  18         26.96         34.71         6.47 o
  -8   1  18         64.78         68.55         5.57 o
  -7   1  18          0.70          7.24         4.90 o
  -6   1  18        175.34        176.28         8.96 o
  -5   1  18         91.62         93.05         4.83 o
  -4   1  18        290.64        269.02         5.30 o
  -3   1  18         27.41         27.99        10.77 o
  -2   1  18         28.41         61.22         6.42 o
  -1   1  18          0.33         12.99         6.94 o
   0   1  18         23.36         33.21         7.31 o
   1   1  18        110.49        140.41        13.84 o
   2   1  18         12.71         25.10         5.11 o
   3   1  18        129.50        166.91         8.82 o
   4   1  18         32.13         14.33         6.64 o
   5   1  18          0.05         67.25        11.64 o
  -9   2  18          4.39         20.30         7.95 o
  -7   2  18         11.53         -7.13         7.13 o
  -6   2  18          4.67          4.27        20.69 o
  -5   2  18         29.08         39.42         5.60 o
  -4   2  18          3.43         41.77         9.46 o
  -3   2  18         12.98         84.62        14.03 o
  -2   2  18         23.95         57.88         6.42 o
  -1   2  18         13.42         52.19         7.42 o
   0   2  18        123.88        130.10         7.59 o
   1   2  18          0.04         29.91         6.58 o
   2   2  18         10.96         49.03         7.08 o
  -9   0  19          0.01          0.90         3.34 o
  -7   0  19          1.32         -7.18         7.18 o
  -5   0  19        527.56        513.65         7.73 o
  -3   0  19         87.46         66.33         7.97 o
  -1   0  19          4.48         15.91         6.68 o
   1   0  19        295.02        261.26        10.99 o
   3   0  19         64.37         72.93        14.29 o
 -10   1  19         35.18         50.32         9.76 o
  -9   1  19         28.75         42.09         5.62 o
  -8   1  19          8.81         23.67         6.96 o
  -7   1  19        201.90        211.21         7.02 o
  -6   1  19         35.69         70.00         8.41 o
  -5   1  19         63.38         94.27         9.26 o
  -4   1  19         22.68         37.20         6.15 o
  -3   1  19         21.90         44.88         8.92 o
  -2   1  19        131.91        138.77        11.00 o
  -1   1  19          2.84         46.48         8.59 o
   0   1  19         17.64         52.76         7.03 o
   1   1  19         14.88         25.22        10.22 o
   2   1  19        107.91         94.58        16.43 o
  -7   2  19         41.63         54.32         8.02 o
  -6   2  19        300.20        310.72         7.01 o
  -5   2  19         35.15         86.22         6.94 o
  -4   2  19         78.94        129.33         7.46 o
  -3   2  19         34.93        101.79         7.49 o
  -2   2  19        146.88        219.01        12.87 o
  -1   2  19         19.16         80.60        15.52 o
   0   2  19        109.40        197.49        11.38 o
  -8   0  20         72.43         89.37        10.35 o
  -6   0  20          3.72         19.24        16.30 o
  -4   0  20        164.50        150.68        10.99 o
   0   0  20          0.08        -10.73        10.73 o
  -7   1  20         11.07         37.96         9.05 o
  -6   1  20         13.23          0.65         9.70 o
  -5   1  20         24.92         23.68         7.52 o
  -4   1  20         10.43         25.08         5.91 o
  -3   1  20         56.76        107.52        16.55 o
  -2   1  20         17.60         20.95        20.31 o
  -1   1  20          1.77         -7.09         7.09 o
   0   1  20        287.53        250.39        10.35 o
                                                
