# Supplementary material for: Mol­ecular and crystal structure, Hirshfeld analysis and DFT investigation of 5-(furan-2-yl­methyl­idene)thia­zolo[3,4-a]benzimidazole-2-thione
Source: Acta Crystallogr E Crystallogr Commun. 2020 Nov 13;76(Pt 12):1832–6. doi: 10.1107/S2056989020015017 (PMC7784651; doi:10.1107/S2056989020015017)
Supplement: Supplementary file 3 [file e-76-01832-Isup3.mol]

@<TRIPOS>MOLECULE
shelx
    27    30     1     0     0
SMALL
NO_CHARGES
****
Generated from the CSD

@<TRIPOS>ATOM
     1 S1      -2.8388   0.5601  15.1015   S.3       1 RES1   0.0000
     2 S2      -5.3083  -1.0240  14.5860   S.2       1 RES1   0.0000
     3 O1      -0.8709   2.4006  16.0120   O.3       1 RES1   0.0000
     4 C14     -2.0048  -1.9723  11.4388   C.2       1 RES1   0.0000
     5 N1      -3.0176  -1.1068  13.1895   N.am      1 RES1   0.0000
     6 C9      -3.2093  -2.0237  12.1462   C.2       1 RES1   0.0000
     7 C7      -1.7475  -0.5805  13.0318   C.2       1 RES1   0.0000
     8 C11     -4.0649  -3.6353  10.6805   C.2       1 RES1   0.0000
     9 H11     -4.7463  -4.2054  10.4040   H         1 RES1   0.0000
    10 N2      -1.0967  -1.0782  12.0173   N.2       1 RES1   0.0000
    11 C8      -3.7915  -0.6157  14.2430   C.3       1 RES1   0.0000
    12 C13     -1.8504  -2.7579  10.3073   C.2       1 RES1   0.0000
    13 H13     -1.0753  -2.7217   9.7950   H         1 RES1   0.0000
    14 C6      -1.4211   0.3902  14.0479   C.3       1 RES1   0.0000
    15 C5      -0.2701   1.0330  14.1717   C.2       1 RES1   0.0000
    16 H5       0.3782   0.8194  13.5390   H         1 RES1   0.0000
    17 C3       1.2509   2.6599  15.4067   C.2       1 RES1   0.0000
    18 H3       2.0570   2.5733  14.9504   H         1 RES1   0.0000
    19 C10     -4.2507  -2.8379  11.8036   C.2       1 RES1   0.0000
    20 H10     -5.0402  -2.8574  12.2938   H         1 RES1   0.0000
    21 C4       0.1142   2.0113  15.1438   C.2       1 RES1   0.0000
    22 C1      -0.2745   3.3080  16.8266   C.2       1 RES1   0.0000
    23 H1      -0.7049   3.7438  17.5272   H         1 RES1   0.0000
    24 C2       0.9965   3.4964  16.5026   C.2       1 RES1   0.0000
    25 H2       1.6005   4.0693  16.9182   H         1 RES1   0.0000
    26 C12     -2.8876  -3.5901   9.9748   C.2       1 RES1   0.0000
    27 H12     -2.7905  -4.1492   9.2386   H         1 RES1   0.0000
@<TRIPOS>BOND
     1     1    11    1
     2     1    14    1
     3     2    11    1
     4     3    21    1
     5     3    22    1
     6     4     6   un
     7     4    10   un
     8     4    12   un
     9     5     6   un
    10     5     7   un
    11     5    11    1
    12     6    19   un
    13     7    10   un
    14     7    14    1
    15     8     9    1
    16     8    19   un
    17     8    26   un
    18    12    13    1
    19    12    26   un
    20    14    15    1
    21    15    16    1
    22    15    21   un
    23    17    18    1
    24    17    21   un
    25    17    24   un
    26    19    20    1
    27    22    23    1
    28    22    24   un
    29    24    25    1
    30    26    27    1
@<TRIPOS>SUBSTRUCTURE
     1 RES1        1 GROUP             0 ****  ****    0  
@<TRIPOS>CRYSIN
   15.7680    4.7583   17.3160   90.0000  101.5720   90.0000   231     1
